# Supplementary material for: Analysis of variation at transcription factor binding sites in Drosophila and humans
Source: Genome Biol. 2012 Sep 5;13(9):R49. doi: 10.1186/gb-2012-13-9-r49 (PMC3491393; doi:10.1186/gb-2012-13-9-r49)
Supplement: Additional file 2 — Tables S1 and S2. A two-sheet Excel file listing the properties of Drosophila (Table S1) and human (Table S2) TFs included in this study. [file gb-2012-13-9-r49-S2.xls]

## Sheet: Spivakov et al., Table S1
Table S1. Properties of Drosophila TFs included in this study
TF	Motif logo	ID	Cell type or embryo stage	Score threshold	Recall of bound regions	Enrichment at bound regions	Correlation IC : conservation	Ref
Bab1		disc1	E0-12h	6.5	0.38	2.6	0.72	Roy et al., 2010 [24] Nègre et al., 2010 [25]
BEAF-32		disc1	E0-12h	6.3	0.28	3.3	0.96	Roy et al., 2010 [24]
Bin		-	E6-12h	8.32	0.73	3.3	0.88	Jacobsen et al., 2007 [29] Zinzen et al., 2009 [2]
Chro		disc3	Kc	5.55	0.37	1.9	0.46	Roy et al., 2010 [24]
Cnc		disc1	E0-12h	6	0.53	2.3	0.58	Roy et al., 2010 [24]
CTCF		known1	Kc	6	0.16	3.1	0.44	Bushey et al., 2009 [28]
EcR		known1	E0-12h	6.05	0.42	6.5	0.53	Roy et al., 2010 [24] Nègre et al., 2010 [25]
Hb		disc1	E2-3h	5.55	19.5%	2	0.86	Li et al., 2008 [26] MacArthur et al., 2009 [27]
Hkb		known2	E2-3h	5.35	0.14	1.85	0.75	MacArthur et al., 2009 [27]
Hry (h)		known1	E2.5-3.5h	5.13	0.19	2	0.7	MacArthur et al., 2009 [27]
Kr		known3	E0-12h	5	0.74	3	0.56	Roy et al., 2010 [24] Nègre et al., 2010 [25]
Mod (mdg4)		disc3	E0-12h	5.25	0.27	2.3	0.6	Roy et al., 2010 [24] Nègre et al., 2010 [25]
Tin		-	E2-8h	5.5	0.62	1.8	0.65	Sandmann et al., 2007 [30] Zinzen et al., 2009 [2]
Trx		disc1	S2	5.7	0.39	1.9	0.52	Roy et al., 2010 [24]
Twi		-	E2-8h	5.38	0.78	2.5	0.62	Sandmann et al., 2007 [30] Zinzen et al., 2009 [2]
Note that unlike in Figure S1, phastcons values used to compute correlation with information content are not normalised to rehsuffled motifs.

## Sheet: Spivakov et al., Table S2
Table S2. Properties of human TFs included in this study
TF	Motif logo	ID	Cell type	Score threshold	Recall of bound regions	Enrichment at bound regions	Correlation IC : conservation	Lab	Exp condition	Link
AP-1		disc1	HepG2	9.15	0.297382	74	0.96	Snyder		ftp://ftp.ebi.ac.uk/pub/databases/ensembl/encode/integration_data_jan2011/byDataType/peaks/jan2011/spp/optimal/spp.optimal.wgEncodeSydhTfbsHepg2CjunIggrabAlnRep0_VS_wgEncodeSydhTfbsHepg2InputIggrabAln.narrowPeak.gz
AP-2γ		known4	HeLa-S3	13.1	0.087	3.2	0.66	Snyder		ftp://ftp.ebi.ac.uk/pub/databases/ensembl/encode/integration_data_jan2011/byDataType/peaks/jan2011/spp/optimal/spp.optimal.wgEncodeSydhTfbsHelas3Ap2gammaStdAlnRep0_VS_wgEncodeSydhTfbsHelas3InputStdAlnRep1.narrowPeak.gz
BATF		disc1	GM12878	9.65	0.110081	17	0.97	Myers		ftp://ftp.ebi.ac.uk/pub/databases/ensembl/encode/integration_data_jan2011/byDataType/peaks/jan2011/spp/optimal/spp.optimal.wgEncodeHaibTfbsGm12878BatfPcr1xAlnRep0_VS_wgEncodeHaibTfbsGm12878ControlPcr1xAlnRep0.narrowPeak.gz
C/EBPβ		disc1	K562	14	0.146	60	0.89	Snyder		ftp://ftp.ebi.ac.uk/pub/databases/ensembl/encode/integration_data_jan2011/byDataType/peaks/jan2011/spp/optimal/spp.optimal.wgEncodeSydhTfbsK562CebpbIggrabAlnRep0_VS_wgEncodeSydhTfbsK562InputIggrabAln.narrowPeak.gz
CTCF		known1	GM12878 (x4)	8.45	0.435346	15	0.9	Bernstein, Crawford, Stamatoyannopoulos, Snyder		ftp://ftp.ebi.ac.uk/pub/databases/ensembl/encode/integration_data_jan2011/byDataType/peaks/jan2011/spp/optimal/spp.optimal.wgEncodeBroadHistoneGm12878CtcfStdAlnRep0_VS_wgEncodeBroadHistoneGm12878ControlStdAlnRep0.narrowPeak.gz ftp://ftp.ebi.ac.uk/pub/databases/ensembl/encode/integration_data_jan2011/byDataType/peaks/jan2011/spp/optimal/spp.optimal.wgEncodeOpenChromChipGm12878CtcfAlnRep0_VS_wgEnco…
E2F6		known1	HeLa-S3	13.6	0.065	2.5	0.68	Snyder		ftp://ftp.ebi.ac.uk/pub/databases/ensembl/encode/integration_data_jan2011/byDataType/peaks/jan2011/spp/optimal/spp.optimal.wgEncodeSydhTfbsHelas3E2f6StdAlnRep0_VS_wgEncodeSydhTfbsHelas3InputStdAlnRep1.narrowPeak.gz
EBF		known2	GM12878 (x2)	9.75	0.132219	8	0.6	Myers, Snyder		ftp://ftp.ebi.ac.uk/pub/databases/ensembl/encode/integration_data_jan2011/byDataType/peaks/jan2011/spp/optimal/spp.optimal.wgEncodeHaibTfbsGm12878Ebf1c8Pcr1xAlnRep0_VS_wgEncodeHaibTfbsGm12878ControlPcr1xAlnRep0.narrowPeak.gz ftp://ftp.ebi.ac.uk/pub/databases/ensembl/encode/integration_data_jan2011/byDataType/peaks/jan2011/spp/optimal/spp.optimal.wgEncodeSydhTfbsGm12878EbfStdAlnRep0_VS_wgEncodeSyd…
Egr-1		known4	GM12878	12.2	0.084	5.9	0.52	Myers		ftp://ftp.ebi.ac.uk/pub/databases/ensembl/encode/integration_data_jan2011/byDataType/peaks/jan2011/spp/optimal/spp.optimal.wgEncodeHaibTfbsGm12878Egr1V0416101AlnRep0_VS_wgEncodeHaibTfbsGm12878ControlPcr1xAlnRep0.narrowPeak.gz
Elk4		known5	HeLa-S3	8.85	0.295421	5.6	0.96	Snyder		ftp://ftp.ebi.ac.uk/pub/databases/ensembl/encode/integration_data_jan2011/byDataType/peaks/jan2011/spp/optimal/spp.optimal.wgEncodeSydhTfbsHelas3Elk4UcdAlnRep0_VS_wgEncodeSydhTfbsHelas3InputUcdAln.narrowPeak.gz
Era-a		disc1	ECC-1 (x2)	9.35	0.167579	12	0.66	Myers	Estradiol 10nM or Genistein 100nM	ftp://ftp.ebi.ac.uk/pub/databases/ensembl/encode/integration_data_jan2011/byDataType/peaks/jan2011/spp/optimal/spp.optimal.wgEncodeHaibTfbsEcc1EralphaaV0416102Estradia1hAlnRep0_VS_wgEncodeHaibTfbsEcc1EralphaaV0416102Dmso2AlnRep0.narrowPeak.gz ftp://ftp.ebi.ac.uk/pub/databases/ensembl/encode/integration_data_jan2011/byDataType/peaks/jan2011/spp/optimal/spp.optimal.wgEncodeHaibTfbsEcc1EralphaaV0416…
FOXA1		known3	HepG2	13.6	0.179	14	0.77	Myers		ftp://ftp.ebi.ac.uk/pub/databases/ensembl/encode/integration_data_jan2011/byDataType/peaks/jan2011/spp/optimal/spp.optimal.wgEncodeHaibTfbsHepg2Foxa1sc101058Pcr1xAlnRep0_VS_wgEncodeHaibTfbsHepg2ControlPcr1xAlnRep0.narrowPeak.gz
GATA1		known14	K562b	8.9	0.20754	14	0.88	Snyder		ftp://ftp.ebi.ac.uk/pub/databases/ensembl/encode/integration_data_jan2011/byDataType/peaks/jan2011/spp/optimal/spp.optimal.wgEncodeSydhTfbsK562bGata1UcdAlnRep0_VS_wgEncodeSydhTfbsK562bInputUcdAlnRep1.narrowPeak.gz
GR		known7	A549 (x4)	9	0.129092	23	0.91	Myers	DEX 0.5nM, 5nM, 50nM or 100nM	ftp://ftp.ebi.ac.uk/pub/databases/ensembl/encode/integration_data_jan2011/byDataType/peaks/jan2011/spp/optimal/spp.optimal.wgEncodeHaibTfbsA549GrPcr2xDexaAlnRep0_VS_wgEncodeHaibTfbsA549GrPcr2xEtoh02AlnRep0.narrowPeak.gz ftp://ftp.ebi.ac.uk/pub/databases/ensembl/encode/integration_data_jan2011/byDataType/peaks/jan2011/spp/optimal/spp.optimal.wgEncodeHaibTfbsA549GrPcr1xDexbAlnRep0_VS_wgEncodeHaibTf…
HNF4		known3	HepG2 (x2)	8.9	0.106242	6	0.84	Snyder Myers	With or w/o forskolin	ftp://ftp.ebi.ac.uk/pub/databases/ensembl/encode/integration_data_jan2011/byDataType/peaks/jan2011/spp/optimal/spp.optimal.wgEncodeSydhTfbsHepg2Hnf4aForsklnStdAlnRep0_VS_wgEncodeSydhTfbsHepg2InputForsklnStdAlnRep0.narrowPeak.gz ftp://ftp.ebi.ac.uk/pub/databases/ensembl/encode/integration_data_jan2011/byDataType/peaks/jan2011/spp/optimal/spp.optimal.wgEncodeHaibTfbsHepg2Hnf4ah171Pcr1xAlnRep0_VS_wg…
Irf1		known9	K562	13.5	0.258	23	0.85	Snyder	IFNa30	ftp://ftp.ebi.ac.uk/pub/databases/ensembl/encode/integration_data_jan2011/byDataType/peaks/jan2011/spp/optimal/spp.optimal.wgEncodeSydhTfbsK562Irf1Ifna30StdAlnRep0_VS_wgEncodeSydhTfbsK562InputIfna30StdAlnRep1.narrowPeak.gz
MafK		known4	HepG2	13	0.201	21	0.72	Myers		ftp://ftp.ebi.ac.uk/pub/databases/ensembl/encode/integration_data_jan2011/byDataType/peaks/jan2011/spp/optimal/spp.optimal.wgEncodeSydhTfbsHepg2Mafksc477IggrabAlnRep0_VS_wgEncodeSydhTfbsHepg2InputIggrabAln.narrowPeak.gz
Mef2C		known2	GM12878	7.6	0.146968	11	0.88	Myers		ftp://ftp.ebi.ac.uk/pub/databases/ensembl/encode/integration_data_jan2011/byDataType/peaks/jan2011/spp/optimal/spp.optimal.wgEncodeHaibTfbsGm12878Mef2csc13268Pcr1xAlnRep0_VS_wgEncodeHaibTfbsGm12878ControlPcr1xAlnRep0.narrowPeak.gz
Myc		disc2	K562	8.8	0.113083	6	0.88	Snyder		ftp://ftp.ebi.ac.uk/pub/databases/ensembl/encode/integration_data_jan2011/byDataType/peaks/jan2011/spp/optimal/spp.optimal.wgEncodeSydhTfbsK562CmycStdAlnRep0_VS_wgEncodeSydhTfbsK562InputStdAlnRep0.narrowPeak.gz
NF-Y		disc1	K562	9.2	0.241318	86	0.99	Snyder		ftp://ftp.ebi.ac.uk/pub/databases/ensembl/encode/integration_data_jan2011/byDataType/peaks/jan2011/spp/optimal/spp.optimal.wgEncodeSydhTfbsK562NfyaStdAlnRep0_VS_wgEncodeSydhTfbsK562InputStdAlnRep0.narrowPeak.gz
NFkB		disc1	GM15510	9.7	0.10966	10	0.95	Snyder		ftp://ftp.ebi.ac.uk/pub/databases/ensembl/encode/integration_data_jan2011/byDataType/peaks/jan2011/spp/optimal/spp.optimal.wgEncodeSydhTfbsGm15510NfkbIggrabAlnRep0_VS_wgEncodeSydhTfbsGm15510InputIggrabAlnRep0.narrowPeak.gz
Nrf1		disc1	GM12878	8.3	0.865728	24	0.88	Snyder		ftp://ftp.ebi.ac.uk/pub/databases/ensembl/encode/integration_data_jan2011/byDataType/peaks/jan2011/spp/optimal/spp.optimal.wgEncodeSydhTfbsGm12878Nrf1IggmusAlnRep0_VS_wgEncodeSydhTfbsGm12878InputIggmusAlnRep0.narrowPeak.gz
NRSF		known1	H1-hESC	3.3	0.162114	9.4	0.78	Myers		ftp://ftp.ebi.ac.uk/pub/databases/ensembl/encode/integration_data_jan2011/byDataType/peaks/jan2011/spp/optimal/spp.optimal.wgEncodeHaibTfbsH1hescNrsfV0416102AlnRep0_VS_wgEncodeHaibTfbsH1hescControlPcr1xAlnRep0.narrowPeak.gz
Pax5		disc2	GM12878	13.5	0.021	5.8	0.58	Myers		ftp://ftp.ebi.ac.uk/pub/databases/ensembl/encode/integration_data_jan2011/byDataType/peaks/jan2011/spp/optimal/spp.optimal.wgEncodeHaibTfbsGm12878Pax5c20Pcr1xAlnRep0_VS_wgEncodeHaibTfbsGm12878ControlPcr1xAlnRep0.narrowPeak.gz
Pbx3		disc2	GM12878	13.6	0.152	16	0.89	Myers		ftp://ftp.ebi.ac.uk/pub/databases/ensembl/encode/integration_data_jan2011/byDataType/peaks/jan2011/spp/optimal/spp.optimal.wgEncodeHaibTfbsGm12878Pbx3Pcr1xAlnRep0_VS_wgEncodeHaibTfbsGm12878ControlPcr1xAlnRep0.narrowPeak.gz
Pou2f2		known1	GM12891 (x2)	8.15	0.0420543	5.7	0.82	Myers		ftp://ftp.ebi.ac.uk/pub/databases/ensembl/encode/integration_data_jan2011/byDataType/peaks/jan2011/spp/optimal/spp.optimal.wgEncodeHaibTfbsGm12891Pou2f2Pcr1xAlnRep0_VS_wgEncodeHaibTfbsGm12891ControlPcr1xAlnRep0.narrowPeak.gz ftp://ftp.ebi.ac.uk/pub/databases/ensembl/encode/integration_data_jan2011/byDataType/peaks/jan2011/spp/optimal/spp.optimal.wgEncodeHaibTfbsGm12891Oct2Pcr1xAlnRep0_VS_wgEncode…
Pou5f1		known1	H1-hESC	12.8	0.349	31	0.98	Myers		ftp://ftp.ebi.ac.uk/pub/databases/ensembl/encode/integration_data_jan2011/byDataType/peaks/jan2011/spp/optimal/spp.optimal.wgEncodeHaibTfbsH1hescPou5f1sc9081V0416102AlnRep0_VS_wgEncodeHaibTfbsH1hescControlPcr1xAlnRep0.narrowPeak.gz
RFX5		disc1	HepG2	14.2	0.149	17	0.78	Snyder		ftp://ftp.ebi.ac.uk/pub/databases/ensembl/encode/integration_data_jan2011/byDataType/peaks/jan2011/spp/optimal/spp.optimal.wgEncodeSydhTfbsHepg2Rfx5n494IggrabAlnRep0_VS_wgEncodeSydhTfbsHepg2InputIggrabAln.narrowPeak.gz
RXRA		known4	HepG2	12.8	0.036	3.5	0.73	Myers		ftp://ftp.ebi.ac.uk/pub/databases/ensembl/encode/integration_data_jan2011/byDataType/peaks/jan2011/spp/optimal/spp.optimal.wgEncodeHaibTfbsHepg2RxraPcr1xAlnRep0_VS_wgEncodeHaibTfbsHepg2ControlPcr1xAlnRep0.narrowPeak.gz
SRF		known1	H1-hESC	9.1	0.211845	49	0.78	Myers		ftp://ftp.ebi.ac.uk/pub/databases/ensembl/encode/integration_data_jan2011/byDataType/peaks/jan2011/spp/optimal/spp.optimal.wgEncodeHaibTfbsH1hescSrfPcr1xAlnRep0_VS_wgEncodeHaibTfbsH1hescControlPcr1xAlnRep0.narrowPeak.gz
STAT1		known10	HeLa-S3	7	0.0700346	7.6	0.93	Snyder		ftp://ftp.ebi.ac.uk/pub/databases/ensembl/encode/integration_data_jan2011/byDataType/peaks/jan2011/spp/optimal/spp.optimal.wgEncodeSydhTfbsHelas3Stat1Ifng30StdAlnRep0_VS_wgEncodeSydhTfbsHelas3InputIfng30StdAlnRep1.narrowPeak.gz
TCF4		known1	HCT-116	13.3	0.09	8.4	0.92	Snyder		ftp://ftp.ebi.ac.uk/pub/databases/ensembl/encode/integration_data_jan2011/byDataType/peaks/jan2011/spp/optimal/spp.optimal.wgEncodeSydhTfbsHct116Tcf4UcdAlnRep0_VS_wgEncodeSydhTfbsHct116InputUcdAlnRep1.narrowPeak.gz
TR4		disc1	HepG2b	13.8	0.128	16	0.95	Snyder		ftp://ftp.ebi.ac.uk/pub/databases/ensembl/encode/integration_data_jan2011/byDataType/peaks/jan2011/spp/optimal/spp.optimal.wgEncodeSydhTfbsHepg2bTr4UcdAlnRep0_VS_wgEncodeSydhTfbsHepg2bInputUcdAlnRep1.narrowPeak.gz
YY1		known3	K562	8.8	0.0728318	5.5	0.93	Myers		ftp://ftp.ebi.ac.uk/pub/databases/ensembl/encode/integration_data_jan2011/byDataType/peaks/jan2011/spp/optimal/spp.optimal.wgEncodeHaibTfbsK562Yy1V0416101AlnRep0_VS_wgEncodeHaibTfbsK562ControlV0416101AlnRep0.narrowPeak.gz
ZBTB33		disc1	GM12878	9.6	0.224	111	0.89	Myers		ftp://ftp.ebi.ac.uk/pub/databases/ensembl/encode/integration_data_jan2011/byDataType/peaks/jan2011/spp/optimal/spp.optimal.wgEncodeHaibTfbsGm12878Zbtb33Pcr1xAlnRep0_VS_wgEncodeHaibTfbsGm12878ControlPcr1xAlnRep0.narrowPeak.gz
ZEB1		known3	GM12878	14	0.056	4.6	0.89	Myers		ftp://ftp.ebi.ac.uk/pub/databases/ensembl/encode/integration_data_jan2011/byDataType/peaks/jan2011/spp/optimal/spp.optimal.wgEncodeHaibTfbsGm12878Zeb1sc25388V0416102AlnRep0_VS_wgEncodeHaibTfbsGm12878ControlPcr1xAlnRep0.narrowPeak.gz
Znf143		disc1	GM12878	8.8	0.0551611	14	0.94	Snyder		ftp://ftp.ebi.ac.uk/pub/databases/ensembl/encode/integration_data_jan2011/byDataType/peaks/jan2011/spp/optimal/spp.optimal.wgEncodeSydhTfbsGm12878Znf143166181apStdAlnRep0_VS_wgEncodeSydhTfbsGm12878InputStdAlnRep1.narrowPeak.gz
