# Supplementary material for: Analysis of variation at transcription factor binding sites in Drosophila and humans
Source: Genome Biol. 2012 Sep 5;13(9):R49. doi: 10.1186/gb-2012-13-9-r49 (PMC3491393; doi:10.1186/gb-2012-13-9-r49)
Supplement: Additional file 3 — Drosophila TFBS instances included in this study and their variation properties. A plain text table listing the position, sequence, PWM match score, branch length score (BLS), mutational load (L), distance from the nearest TSS and, when detected, the count and PWM score of the alternative allele for Drosophila TFBSs included in this study. [file gb-2012-13-9-r49-S3.txt]

# Spivakov et al. Analysis of variation at transcription factor binding sites in Drosophila and humans
# Additional file 3. Bound instances of Drosophila TFBSs included in this study
# and their cross-species and individual variation properties.
CHR	START	END	STRAND	SEQ	TF	PWM_SCORE	L	BLS	dist_from_TSS	Motifs_per_bound_region	ALLELE_SEQ:COUNT	ALLELE_PWM_SCORES
2L	18564	18574	1	TAGTGTGCCCG	trx_disc1	6.06	0	0.0841788801202555	9	5	.	.
2L	18917	18927	1	CAGTGTGACCA	trx_disc1	8.2	0	0	333	5	.	.
2L	21369	21379	1	TAGTGTGCCCG	trx_disc1	6.06	0	0.0673618940248027	0	5	.	.
2L	21742	21752	1	CAGTGTGACCA	trx_disc1	8.2	0	0	369	5	.	.
2L	22068	22078	1	CAGTGTGGACG	trx_disc1	6.15	0	0	695	5	.	.
2L	28228	28237	-1	AGCTACCTGT	hb_disc1	6.16	0	0.0841788801202555	3076	1	.	.
2L	28718	28726	1	TGGGCGTGT	hkb_known2	5.88	0	0.0260945133408493	3566	2	.	.
2L	29001	29009	1	TGGGCGTGG	hkb_known2	5.79	0.00280259292226	0.66065388951522	3849	2	TGGGCGTGG:159,TGGGCGTCG:2	3.00253816802,2.32513934443
2L	33812	33821	-1	CGCTACCTGA	hb_disc1	5.92	0	0.0841788801202555	8660	1	.	.
2L	34238	34247	-1	GCCACTCGAG	tin_ef	8.85	0	0.0673618940248027	9086	1	.	.
2L	34273	34284	1	GGCCACATGTTC	twi_ef	5.92	0	0.0673618940248027	9121	2	GGCCACATGTTC:161,GGCCATATGTTC:1	5.98638437693,7.52682941788
2L	34354	34365	1	ATGCATGTGTAG	twi_ef	7.6	0	0.652104472003006	9202	2	.	.
2L	35656	35675	-1	TTTAGTGAATACAGAAACCA	bab1_disc1	9.1	0	0.0260945133408493	10504	1	.	.
2L	64963	64972	1	AGTATGCTTC	mod_disc3	5.66	0	0	2070	1	.	.
2L	66527	66538	1	ACGTAAATAAAG	bin_ef	9.49	0	0.0673618940248027	504	1	.	.
2L	66609	66620	1	GCACGTATGTAT	twi_ef	6.06	0.0322945233291	0.687593949642991	422	4	GCACGTATGTAT:152,GCACGTATATAT:6	5.39139987573,0.806432397064
2L	66789	66800	-1	GTCCGTCTGTTT	twi_ef	7.73	0	0.42587373167982	242	4	.	.
2L	66812	66823	-1	GTGTATATGTGT	twi_ef	5.38	0	0.0697810973318301	219	4	.	.
2L	66853	66862	-1	AACACTTACA	tin_ef	5.84	0	0.0841788801202555	180	4	.	.
2L	66996	67005	-1	ACCACTCACA	tin_ef	6.34	0	0.445603156708004	37	4	.	.
2L	67070	67079	-1	AGCACTTGCG	tin_ef	6.85	0	0.593644306651635	27	4	.	.
2L	67107	67116	-1	TTCACTTAAA	tin_ef	6.4	0	0.0623825629462608	64	4	.	.
2L	67276	67287	1	CTGCTTCTGTTT	twi_ef	6.29	0	0.0841788801202555	233	4	.	.
2L	90129	90140	-1	GAACATATTTTC	twi_ef	5.45	0	0.563674370537392	2746	5	.	.
2L	90154	90165	-1	TTCCATGTGTTA	twi_ef	7.2	0	0.563674370537392	2771	5	.	.
2L	90178	90187	-1	GGCACTTACA	tin_ef	6.86	0	0.0260945133408493	2795	1	.	.
2L	90189	90200	1	GCACATGTGTTT	twi_ef	9.76	0	0	2806	5	.	.
2L	90301	90312	-1	CAGCATATGTGC	twi_ef	9.18	0	1	2918	5	.	.
2L	90423	90434	1	GAACATGTTTGT	twi_ef	7.09	0	0	3040	5	.	.
2L	91070	91081	1	TAGCATGTGGGT	twi_ef	7.59	0	0.326287110108982	3669	1	.	.
2L	91153	91162	1	CACTCTTGAA	tin_ef	5.71	0	0.0841788801202555	3588	2	.	.
2L	91412	91421	-1	CCCACTTGCA	tin_ef	7.4	0	0.0623825629462608	3329	2	.	.
2L	101329	101338	1	GCAGGGATGT	Chro_disc3	5.76	0	0.718550357008643	1042	1	.	.
2L	102384	102393	1	TTATCGATAG	BEAF-32_disc1	7.18	0	0.0623825629462608	3	1	.	.
2L	105709	105718	1	CCAGTGCTGG	Chro_disc3	6.38	0	0.0673618940248027	1000	2	.	.
2L	106722	106733	1	AAACATCTGTTT	twi_ef	8.57	0	0.0841788801202555	3	1	.	.
2L	107689	107703	1	TTCTTGCCGACTCAT	cnc_disc1	6.7	0	0.81978109733183	55	1	.	.
2L	107897	107907	-1	CAGCGTTGCCA	trx_disc1	6.38	0	0.507375046974821	17	1	.	.
2L	107899	107908	-1	CCAGCGTTGC	Chro_disc3	5.74	0	0.449807403231868	16	2	.	.
2L	107915	107926	-1	AAGCAGCTGTTC	twi_ef	5.97	0	0.81978109733183	0	2	.	.
2L	108164	108175	1	GGACGTGTGTTG	twi_ef	7.17	0	0.329434423149192	71	2	.	.
2L	109304	109315	1	TCACATATGTAT	twi_ef	7.31	0	0.426226042841037	291	2	.	.
2L	109347	109358	1	CACCATGTGCTT	twi_ef	6.7	0	0.920048853814356	248	2	.	.
2L	115511	115521	-1	CAGTGTGACAG	trx_disc1	6.43	0	0	596	1	.	.
2L	118806	118824	-1	TGGCCGCCGGGGGGCGCAC	CTCF_known1	7.65	0	0	1918	1	.	.
2L	122483	122501	1	TTTCCGGCAGATGGCGCTC	CTCF_known1	7.71	0.000776512889953	0.0841788801202555	508	1	TTTCCGGCAGATGGCGCTC:144,TCTCCGGCAGATGGCGCTC:12	3.85646092551,3.81753123448
2L	131269	131279	-1	CAGTGTAGCCA	trx_disc1	6.56	0	0.0260945133408493	477	1	.	.
2L	132828	132841	1	AAGCCACGCGCCAT	h_known1	6.44	0	0.0841788801202555	769	2	.	.
2L	133563	133576	-1	ACGCCACGCGGCAC	h_known1	5.63	0	0.411405486659151	1504	2	.	.
2L	143355	143366	-1	AAGTAAACACAC	bin_ef	11.88	0	0.0697810973318301	8	1	.	.
2L	156053	156062	1	CCAGAGTTGC	Chro_disc3	5.61	0	0.608629274708756	25	1	.	.
2L	156054	156064	1	CAGAGTTGCCG	trx_disc1	6.51	0	0.323492108229989	26	3	.	.
2L	156165	156175	-1	CTGTGTGACCA	trx_disc1	7.03	0	0.475032882375047	137	3	.	.
2L	157067	157077	-1	CAGTGTCACCA	trx_disc1	6.84	0	0.343832205937617	1039	3	.	.
2L	158551	158561	-1	CAGAGTGATCA	trx_disc1	5.98	0	0.566257985719654	42	3	.	.
2L	159007	159017	-1	TTGTGTGACCG	trx_disc1	6.12	0	0.0841788801202555	15	3	.	.
2L	159030	159040	-1	CAATGTGACCG	trx_disc1	6.43	0	0.0841788801202555	0	3	.	.
2L	159186	159195	-1	GGCACTTGCC	tin_ef	6.6	0	0.304490792934987	147	2	.	.
2L	159264	159273	-1	ACCACTCGCG	tin_ef	6.64	0	0.382703870725291	225	2	.	.
2L	160793	160804	1	ATATAAATATAA	bin_ef	9.25	0	1	1754	1	.	.
2L	160808	160819	1	CTGCGTGTGTGC	twi_ef	8.81	0	0.637049041713642	1769	1	.	.
2L	161010	161019	-1	AACGGGTTAA	Kr_known3	5.94	0	0.458897031191281	1971	1	.	.
2L	161621	161632	1	TGACAGATGTAT	twi_ef	5.93	0	0.608629274708756	2582	1	.	.
2L	161758	161769	1	TTATAAATACAC	bin_ef	8.43	0	0.75314731304021	2719	2	.	.
2L	161948	161959	1	AAGCAAACAAAG	bin_ef	10.5	0	0.736894024802706	2909	2	.	.
2L	165553	165561	1	AAGGCGTGA	hkb_known2	5.71	0	0.0623825629462608	6514	1	.	.
2L	166178	166187	1	TTCTACCTGT	hb_disc1	6.32	0	0.0841788801202555	7139	1	.	.
2L	166399	166410	-1	GTGCCTTTGTGG	twi_ef	5.4	0	0.620232055618189	7360	1	.	.
2L	166804	166815	-1	ACACAAACAAAA	bin_ef	10.79	0	0.0796223224351748	7765	1	.	.
2L	180496	180505	1	AAAGGGTTAC	Kr_known3	5.93	0	0.0841788801202555	2364	2	.	.
2L	203770	203779	-1	TTATCGATAG	BEAF-32_disc1	7.18	0	0.0841788801202555	3	1	.	.
2L	205056	205065	1	CCAGCGCTGC	Chro_disc3	5.88	0	0.536076662908681	1273	1	.	.
2L	220429	220439	-1	CAGAGTTGCCA	trx_disc1	6.68	0	0.709695603156708	1507	1	.	.
2L	221914	221923	1	AGCACTTGGA	tin_ef	6.77	0	0.920048853814356	23	3	.	.
2L	222011	222022	-1	CTACCTATGTGT	twi_ef	7.52	0.00167375126893	0.343832205937617	64	3	CTACCTATGTGT:158,CTACTTATGTGT:2	6.84309213742,5.92680140555
2L	222469	222480	-1	CGCCGTGTGTTG	twi_ef	6.23	0	0.462420142803457	522	3	.	.
2L	222511	222522	-1	GTACATTTGTTT	twi_ef	9.6	0	1	564	3	.	.
2L	223049	223058	-1	TCCACTCACG	tin_ef	6.24	0	0.0841788801202555	1102	1	.	.
2L	223275	223284	-1	GTCTACCTGC	hb_disc1	7.15	0	0.918498684704998	1328	1	.	.
2L	224517	224526	1	ACCACTTGGC	tin_ef	5.99	0	0.0841788801202555	2570	1	.	.
2L	245028	245039	1	ACGTAAACAAGC	bin_ef	11.35	0	0.0260945133408493	5756	1	.	.
2L	248782	248791	1	TTATCGATAG	BEAF-32_disc1	7.18	0	0.718550357008643	2004	1	.	.
2L	249191	249200	-1	TCCACTCGGC	tin_ef	5.91	0	0.453236565201052	1595	4	.	.
2L	249506	249517	1	TTGCATATGTGC	twi_ef	9.75	0	0.0841788801202555	1278	1	.	.
2L	249528	249537	-1	AGCACTCACA	tin_ef	6.08	0	0.0673618940248027	1258	4	.	.
2L	249626	249635	1	TGCACTCGAG	tin_ef	8.66	0	0.0260945133408493	1160	4	.	.
2L	250037	250046	-1	GCAGTGTTGC	Chro_disc3	6.74	0	0.527127959413754	749	1	.	.
2L	250608	250617	-1	GTCACTTGAA	tin_ef	7.11	0	0.996476888387824	178	1	.	.
2L	251071	251090	1	CTTTTCCTGGACCCAAACCA	bab1_disc1	6.92	0	0.0841788801202555	275	2	.	.
2L	251572	251581	-1	GCAGTGGTGC	Chro_disc3	5.82	0	0.505824877865464	750	1	.	.
2L	252366	252376	1	TAGAGTGGCCA	trx_disc1	6.55	0	0.0841788801202555	34	2	.	.
2L	252421	252431	-1	TAGTGTGACCG	trx_disc1	7.29	0.00272892976278	0.0841788801202555	89	2	TAGTGTGACCG:153,TAGCGTGACCG:4	3.65670093808,3.26502989716
2L	271743	271752	1	CCAGGGCTGC	Chro_disc3	6.78	0.0208489167915	0	10	1	CCAGGGCTGC:141,CCATGGCTGC:16	3.38814739494,2.69500021438
2L	273697	273706	1	TTATCGATAA	BEAF-32_disc1	6.46	0	0.664247463359639	247	1	.	.
2L	277273	277282	1	TTATCGATAC	BEAF-32_disc1	6.61	0	0.428222472754604	130	1	.	.
2L	277291	277301	1	CAGTGTGACCG	trx_disc1	8.04	0	0.0841788801202555	148	2	.	.
2L	277317	277328	1	AAATAAATAAGC	bin_ef	10.59	0	0.0260945133408493	174	2	.	.
2L	277465	277476	-1	ATGCAAACAAAT	bin_ef	10.38	0	0	110	2	.	.
2L	278138	278148	1	CAGTGTGTCCG	trx_disc1	6.81	0	0.0260945133408493	551	2	.	.
2L	278700	278709	1	GTCTACCTGC	hb_disc1	7.15	0	1	1113	1	.	.
2L	284080	284089	-1	GCCTACCTGG	hb_disc1	6.25	0	0.326287110108982	798	1	.	.
2L	290360	290371	1	AAATAAACACTT	bin_ef	8.94	0.00213636099435	0.392028372792183	639	2	AAATAAACACTT:160,AAATACACACTT:1	7.13222435258,4.6790664011
2L	290592	290603	1	AAATAAACAAAC	bin_ef	14.11	0.0023778269003	0.529476700488538	407	2	AAATAAACAAAC:160,AAATAAGCAAAC:1	12.0292782979,7.42410811188
2L	292410	292420	-1	GAGAGTGGCCA	trx_disc1	6.47	0	0.343832205937617	44	1	.	.
2L	294555	294565	-1	CAGTTTGACCG	trx_disc1	6.43	0	0.0673618940248027	114	1	.	.
2L	295131	295140	1	CTATCGATTG	BEAF-32_disc1	6.96	0	0.0806557685080797	23	1	.	.
2L	295343	295357	1	CAGGTGAACGAACTC	EcR_known1	6.7	0	0.694875046974821	235	1	.	.
2L	297529	297538	1	CCAGGGCTGC	Chro_disc3	6.78	0	0.322763998496806	342	3	.	.
2L	297786	297795	-1	ACAGGGCTGC	Chro_disc3	6.59	0	0.0623825629462608	85	3	.	.
2L	297845	297854	-1	GCAGTGTTGA	Chro_disc3	5.61	0	0	26	3	.	.
2L	298144	298155	1	ATGCGTTTGTGT	twi_ef	7.64	0	0.684305712138294	263	1	.	.
2L	305716	305725	1	ACAGTGCTGC	Chro_disc3	6.7	0	0.0841788801202555	214	2	.	.
2L	305951	305960	1	GCAGCGCTGC	Chro_disc3	5.88	0	0.0841788801202555	11	2	.	.
2L	308321	308332	1	TTGTAAACAAAC	bin_ef	11.8	0	0.343832205937617	1866	1	.	.
2L	309911	309922	-1	AAATAAACAAGC	bin_ef	12.9	0	0.583074971815107	276	1	.	.
2L	315227	315236	1	AGCATGCTAC	mod_disc3	5.47	0	0.81978109733183	2885	5	.	.
2L	315748	315757	1	AGTATCCTAC	mod_disc3	5.47	0	0.0260945133408493	3406	5	.	.
2L	356724	356733	1	CCAGGGCTGT	Chro_disc3	6.36	0	0.283117249154453	1135	1	.	.
2L	357866	357877	1	TTGTAAACAACA	bin_ef	10.31	0	0.430054490792935	0	1	.	.
2L	395548	395566	1	AGTCCGGCAGATGGCGCCA	CTCF_known1	7.67	0.000901437380689	0.492977264186396	6615	1	AGTCCGGCAGATGGCGCCA:159,ATTCCGGCAGATGGCGCCA:3	3.85414689686,3.66653620435
2L	404311	404322	-1	TCGCACGTGTTG	twi_ef	6.3	0	0.0841788801202555	26	1	.	.
2L	404417	404426	1	CCAGTGCTGA	Chro_disc3	5.76	0.0359829005041	0.448327696354754	132	1	CCAGTGCTGA:129,CCAGTCCTGA:24	3.02168441055,2.32853722999
2L	414738	414756	-1	CGCCCGCTAGATGGCTCCA	CTCF_known1	6.92	0.000663401730897	0.546857384441939	19	1	CGCCCGCTAGATGGCTCCA:161,CGCCCGCTAGATGGCTTCA:1	3.59049147867,3.20461748027
2L	414770	414780	1	TGGTGTGACCA	trx_disc1	6.19	0	0.563674370537392	0	1	.	.
2L	419641	419651	-1	TAGTGTGCCCA	trx_disc1	6.22	0	0.0673618940248027	0	2	.	.
2L	419757	419768	1	AGATAAACATAT	bin_ef	9.15	0.00068901149944	0.0588594513340849	114	1	AGATAAACATAT:157,AGATAAACATGT:1	7.27733149251,6.4850934093
2L	419933	419943	-1	CAGTGTGACCG	trx_disc1	8.04	0	0.462420142803457	3	2	.	.
2L	421455	421464	1	TTATCGATAG	BEAF-32_disc1	7.18	0	0.382703870725291	47	1	.	.
2L	421491	421501	1	AAGTGTGGCCG	trx_disc1	6.71	0	0.343832205937617	83	1	.	.
2L	431886	431895	-1	TCCACTTCCA	tin_ef	6.36	0	0.0623825629462608	634	1	.	.
2L	431945	431954	1	TTATCGATAG	BEAF-32_disc1	7.18	0.00234776490244	0.638599210822999	693	1	TTATCGATAG:160,TTATCGAAAG:2	3.64490183434,2.95175465378
2L	441943	441952	1	TTCTACCTGT	hb_disc1	6.32	0	0.658328635851184	10691	1	.	.
2L	452978	452988	1	GAGTGTGACCA	trx_disc1	7.37	0	0.309470124013529	35	1	.	.
2L	453010	453019	-1	ACAGTGCTGT	Chro_disc3	6.29	0	0.0841788801202555	4	1	.	.
2L	454755	454764	-1	CTATCGATTG	BEAF-32_disc1	6.96	0	0.0841788801202555	777	1	.	.
2L	473018	473028	-1	CAGTGTGACCG	trx_disc1	8.04	0	0.437100714017287	0	1	.	.
2L	479159	479168	1	CGCACTCACA	tin_ef	5.89	0	0.326287110108982	112	5	.	.
2L	479233	479242	-1	CGCACTCGCA	tin_ef	6.68	0	0.462420142803457	186	5	.	.
2L	479275	479284	-1	CCCACTTGCC	tin_ef	6.36	0	0.638599210822999	228	5	.	.
2L	479589	479598	1	TGCACTTCAG	tin_ef	7.52	0	0.0841788801202555	84	5	.	.
2L	479618	479627	-1	GGCACTTGAA	tin_ef	9.54	0	0.524920142803457	55	5	.	.
2L	481166	481175	-1	TCCACTTGGG	tin_ef	6.93	0	0	1483	2	.	.
2L	481291	481302	1	GAACATTTGTTG	twi_ef	7.35	0	0.86879932356257	1608	2	.	.
2L	481382	481393	1	GTGCGCTTGTGT	twi_ef	6.45	0	0.527127959413754	1699	2	.	.
2L	482528	482538	1	CAGTCTGACCA	trx_disc1	6.6	0	0.0260945133408493	2845	1	.	.
2L	482860	482871	1	ATGTAAACATGT	bin_ef	9.11	0	0.540280909432544	3177	2	.	.
2L	482872	482883	1	TTACAAACAAGA	bin_ef	8.82	0	0.540280909432544	3189	2	.	.
2L	488660	488669	1	CCAGGGTTGG	Chro_disc3	6.12	0.000155634847284	0.475032882375047	8977	1	CCAGGGTTGG:159,ACAGGGTTGG:1	3.09062019167,3.01365887943
2L	490266	490284	-1	GGGCCACTAGTTGGCGCTT	CTCF_known1	8.06	0	0.0806557685080797	10583	1	.	.
2L	490888	490896	-1	GGGGCGTGG	hkb_known2	6.1	0.0449581669676	0.0841788801202555	11205	1	GGGGCGTGG:112,GCGGCGTGG:38	3.15336105776,2.59374526982
2L	496204	496213	-1	CTATCGATCG	BEAF-32_disc1	6.5	0	0	16521	1	.	.
2L	496451	496460	1	ACCCCTTAAA	tin_ef	5.7	0	0.0841788801202555	16768	3	ACCCCTTAAA:155,TCCCCTTAAA:4	5.0678358127,5.43556059282
2L	496600	496609	-1	AGCACTCGAA	tin_ef	8.76	0	0.920048853814356	16917	3	.	.
2L	510576	510587	-1	AAGCAAACACAC	bin_ef	9.62	0	0.936983276963548	12878	4	.	.
2L	510612	510623	-1	AAACAAACAAAA	bin_ef	11.76	0	0.684305712138294	12842	4	.	.
2L	510726	510737	-1	ACATAAACACAA	bin_ef	11.41	0.0338432221215	0.763293874483277	12728	4	ACATAAACACAA:136,ACATAAACACTA:20	9.78871740705,7.20471985461
2L	510738	510749	-1	AAATAAACAACA	bin_ef	12.62	0	0.840896279594138	12716	4	.	.
2L	517942	517953	1	ATGCATGTGTGT	twi_ef	10.82	0	0.475032882375047	5512	1	.	.
2L	518295	518304	-1	GCCACTTCAA	tin_ef	8.19	0	0.0841788801202555	5161	3	.	.
2L	518394	518403	1	GGCACTTCCG	tin_ef	5.56	0	1	5062	3	.	.
2L	518455	518464	1	TCCACTCGAG	tin_ef	8.92	0	0.788848177376926	5001	3	TCCACTCGAG:151,TCCACTCGAA:1	8.95706255448,9.03304846145
2L	518626	518635	1	CTCTACCTGC	hb_disc1	6.34	0	0.694875046974821	4830	1	.	.
2L	518879	518887	-1	GGGGCGCGA	hkb_known2	5.73	0.00293623919632	0.0260945133408493	4578	1	GGGGCGCGA:155,GGAGCGCGA:2	3.0072142625,2.31406708194
2L	523155	523166	-1	GTGCTTGTGTGG	twi_ef	6.09	0	0.638599210822999	299	1	.	.
2L	523558	523569	1	AGATAAACAACT	bin_ef	10.07	0	0.739665539270951	92	1	.	.
2L	525667	525676	-1	AACGGGTTAT	Kr_known3	5.9	0	0.739829951146186	2201	3	.	.
2L	525903	525912	-1	AACGGGTTCA	Kr_known3	5.11	0.000390112703264	0	2437	3	AACGGGTTCA:146,AAGGGGTTCA:4	2.53203061433,2.49498896529
2L	525917	525926	1	AAAGGGTTGT	Kr_known3	5.36	0	0	2451	3	AAAGGGTAGT:90,AAAGGGTTGT:24	2.32114715016,2.64656992666
2L	540180	540189	-1	CTATCGATCG	BEAF-32_disc1	6.5	0	0.475032882375047	2383	1	.	.
2L	541096	541110	1	ATTATGCATAGTAAT	cnc_disc1	6.19	0	0	1462	1	ATTATGCATAGTAAT:155,AATATGCATAGTAAT:6	3.19540911368,3.27545242342
2L	542605	542615	1	TAGTGTGGCCG	trx_disc1	7	0.0193865803402	0.47423431040962	32	1	TAGTGTGGCCG:126,TAGTGTGGCCT:29	3.51504989312,3.15082770144
2L	559337	559351	-1	AAGCTGCAAAGTCAT	cnc_disc1	7.2	0	0.0260945133408493	258	1	.	.
2L	559946	559956	-1	CAGTTTGGCCG	trx_disc1	6.15	0.00707530835714	0.0841788801202555	336	1	CAGTTTGGCCG:120,CAGTTTGGTCG:4	3.16022784323,2.46708066267
2L	560389	560398	1	CCAGGGCTGG	Chro_disc3	6.26	0	0.0841788801202555	779	2	.	.
2L	563374	563383	1	GCAGCGCTGC	Chro_disc3	5.88	0	1	192	2	.	.
2L	567188	567198	1	GAGCGTGGCCA	trx_disc1	6.18	0	0.0841788801202555	964	3	.	.
2L	568321	568331	-1	AAGTGTGACCA	trx_disc1	7.16	0.00161590642578	0.0841788801202555	13	3	AAGTGTGACCA:159,AAGTGTGTCCA:2	3.64224243111,3.16845783374
2L	568353	568363	-1	CAGTGTTACCA	trx_disc1	7.58	0	0.0841788801202555	8	3	.	.
2L	576562	576571	-1	CCAGAGCTGC	Chro_disc3	5.76	0	0.385052611800075	15	1	.	.
2L	577003	577012	-1	AGTATGCTAT	mod_disc3	5.9	0	0.0697810973318301	416	1	.	.
2L	585205	585214	-1	AAGGGGTTAA	Kr_known3	5.85	0	0.0697810973318301	7718	2	.	.
2L	585217	585226	-1	AAGGGGTTAA	Kr_known3	5.85	0	0.0841788801202555	7730	2	.	.
2L	589853	589867	-1	AATGTGCCCACTCAT	cnc_disc1	7.68	0	0.838547538519354	4820	1	.	.
2L	591891	591902	1	AAATAAACAAGT	bin_ef	12.16	0	0.343832205937617	2785	1	.	.
2L	594782	594793	-1	GAGCAGATGTGA	twi_ef	5.74	0	0.0841788801202555	17	1	.	.
2L	597192	597200	1	GGGGCGTGT	hkb_known2	6.2	0	0.326287110108982	2381	2	.	.
2L	597989	597997	1	GGGGCGTGA	hkb_known2	7.27	0	0.838547538519354	3178	2	.	.
2L	600060	600069	-1	TCCACTTCAC	tin_ef	7.22	0	1	2742	3	.	.
2L	600072	600081	1	GCCACTTGAA	tin_ef	9.8	0	1	2730	3	.	.
2L	600185	600194	-1	AGCACTTGGC	tin_ef	5.73	0	0.593644306651635	2617	3	.	.
2L	601502	601510	1	TGGGCGGGA	hkb_known2	5.74	0.00887863748306	0.505824877865464	1301	1	TGGGCGGGA:153,TGGACGGGA:6	2.94600353146,2.2528563509
2L	602790	602799	-1	GCAGTGTTGC	Chro_disc3	6.74	0	0.866380120255543	12	1	.	.
2L	701963	701974	-1	TTATAAACACCT	bin_ef	8.6	0	1	12994	1	.	.
2L	713496	713505	-1	TTCTACCTGT	hb_disc1	6.32	0	0.764256858323938	1463	1	.	.
2L	740261	740279	1	TCACATGTAGAGGGCGCCA	CTCF_known1	6.84	0	0.326287110108982	1499	1	.	.
2L	814941	814951	-1	CAGTGTGTCCA	trx_disc1	6.97	0.00119521106449	0.705726230740323	1000	2	CAGTGTGTCCA:160,CAATGTGTCCA:1	3.60209348707,2.90894630651
2L	815881	815892	1	AAATAAACAACG	bin_ef	11.95	0.00826944029749	0.0673618940248027	59	2	AAATAAACAACG:159,AAATTAACAACG:3	10.3127813131,5.70761112715
2L	815906	815917	1	AAATAAACAAAT	bin_ef	13.37	0	0.408680947012401	34	2	.	.
2L	815939	815948	1	CTATCGATGG	BEAF-32_disc1	6.94	0	0.413824689966178	3	1	.	.
2L	816396	816406	-1	CAGTGTGGCAG	trx_disc1	6.15	0	0.608441375422773	314	2	.	.
2L	819481	819492	1	TTGTAAACAAGT	bin_ef	9.85	0	0.81978109733183	0	1	.	.
2L	819704	819713	1	ACAGTGCTGA	Chro_disc3	5.57	0	0.0841788801202555	211	1	.	.
2L	819932	819941	-1	ATATCGATAG	BEAF-32_disc1	6.89	0	0.565529875986471	21	1	.	.
2L	820762	820772	-1	CAGAGTAGCCG	trx_disc1	5.78	0	0.0841788801202555	644	2	CAGAGTAGCCG:147,CAGAGTAGCCA:1	3.01914969819,3.10000171388
2L	821432	821442	-1	CAGTGTGACCA	trx_disc1	8.2	0	0.0260945133408493	15	2	.	.
2L	825854	825863	1	ATATCGATAG	BEAF-32_disc1	6.89	0	0.336339721909057	43	2	.	.
2L	825904	825913	1	TTATCGATAG	BEAF-32_disc1	7.18	0	0.399520856820744	49	2	.	.
2L	825946	825955	-1	CCAGGGCTGT	Chro_disc3	6.36	0.00133735971303	0.339275648252537	7	1	CCAGGGCTGT:161,CTAGGGCTGT:1	3.19935336624,2.50620618568
2L	826087	826096	1	GCCACTTAAC	tin_ef	7.97	0	0.05782600526118	124	4	.	.
2L	826175	826186	1	CAGCATATGTAC	twi_ef	7.4	0	0.470476324689966	212	2	.	.
2L	826189	826200	-1	GAGCCTGTGTGT	twi_ef	7.57	0.00706877213636	0.735273393461105	226	2	GAGCGTGTGTGT:153,GAGCCTGTGTGT:7	9.16993749622,7.6883329553
2L	826209	826218	1	CCCACTCACA	tin_ef	6.15	0	0.404124389327321	246	4	.	.
2L	826228	826236	-1	TAGGCGTGA	hkb_known2	6.26	0	0	265	2	.	.
2L	826261	826270	-1	CACACTTAAA	tin_ef	7.54	0	0.578518414130026	298	4	.	.
2L	826356	826365	1	TCCACTCCCA	tin_ef	5.9	0	0	393	4	.	.
2L	827219	827230	1	ATGTAAACAGGC	bin_ef	10.13	0	0.321730552423901	1256	1	ATGTAAACAGGC:148,ATGTAAACAGAC:9	9.32333610176,10.115574185
2L	827244	827252	-1	GGGGCGTGG	hkb_known2	6.1	0	0.0796223224351748	1281	2	.	.
2L	833284	833293	-1	AGTATGCTAC	mod_disc3	6.69	0	0.0806557685080797	7321	2	.	.
2L	838495	838504	-1	AGCACTCAAA	tin_ef	7.98	0	0.475032882375047	4187	2	AGCACTCAAA:159,AGCACTTAAA:2	7.25091936128,7.31034278175
2L	849437	849446	1	AACACTCAAG	tin_ef	6.79	0	0.0841788801202555	1615	1	.	.
2L	850188	850197	1	CGCTACCTGC	hb_disc1	6.23	0	0.326287110108982	864	1	.	.
2L	850299	850307	1	GGGGCGGGA	hkb_known2	6.05	0	0.0260945133408493	754	1	.	.
2L	850683	850692	1	GACACTCACA	tin_ef	5.69	0	0.0260945133408493	369	4	.	.
2L	850874	850883	1	TGCACTCGCC	tin_ef	6.21	0	0.0841788801202555	178	4	.	.
2L	850986	850995	1	CGCACTCGAA	tin_ef	8.57	0	0.0841788801202555	66	4	CGCACTCGAA:158,GGCACTCGAA:2	8.61176023841,9.1042367235
2L	851066	851076	1	CAGAGTGACCG	trx_disc1	7.42	0	0.326287110108982	4	1	.	.
2L	851603	851612	-1	ACAGTGCTGC	Chro_disc3	6.7	0	0.603884817737693	506	1	.	.
2L	854880	854899	1	TTAAACAGAGATTAAAACCT	bab1_disc1	6.51	0.000215618546315	0	436	2	TTAAACAGAGATTAAAACCT:145,TTAAACTGAGATTAAAACCT:1	3.40206805551,3.2949699061
2L	855374	855393	-1	TATAGCGGTAGCATGAACCC	bab1_disc1	6.89	0.0295808073489	0	38	2	TATAGCGGTAGCATGAACCC:94,TATAGCGGTAGCATTAACCC:61	3.63593895997,3.36264598397
2L	856197	856208	1	GAATAAACAAGC	bin_ef	11.42	0	0.0260945133408493	861	1	.	.
2L	867774	867783	1	GTATCGATAT	BEAF-32_disc1	6.31	0	0.326287110108982	230	1	.	.
2L	869861	869871	1	GCGTGTGACCA	trx_disc1	5.89	0	0.385052611800075	40	2	.	.
2L	871038	871047	1	TCAGGGCTGC	Chro_disc3	6.32	0	0.0697810973318301	47	3	.	.
2L	871162	871171	-1	TCCGCTTGAA	tin_ef	5.86	0	0.408680947012401	67	2	.	.
2L	871189	871198	1	GCCAGTTGAG	tin_ef	5.57	0.00488485726665	0.0260945133408493	94	2	GCCAGTTGAG:160,GCCAGATGAG:1	5.85555318538,1.25038299939
2L	871444	871455	-1	GTGCGTGTGTGC	twi_ef	8.92	0	0.309470124013529	349	2	.	.
2L	871462	871473	-1	GTGCGCGTGTGT	twi_ef	8.01	0	0.0260945133408493	367	2	.	.
2L	871484	871494	-1	AGGTGTGACCA	trx_disc1	5.89	0	0.0260945133408493	389	2	.	.
2L	872385	872394	-1	TCAGTGCTGT	Chro_disc3	6.02	0	0.0260945133408493	1290	3	.	.
2L	873018	873027	-1	CCAGAGCTGC	Chro_disc3	5.76	0	0.293169860954528	1923	3	.	.
2L	887956	887974	-1	TGGCCGCTAGATGGCGTCG	CTCF_known1	7.96	0	0.656120819240887	2903	1	TGGCCGCTAGATGGCGTCG:125,TGGCCACTAGATGGCGTCG:31	3.99804074694,4.52529499855
2L	944477	944487	-1	CGGTGTTGCCG	trx_disc1	5.87	0	0	21683	1	CGGGGTTGCCG:121,CGGTGTTGCCG:28	2.52984389779,2.99246706027
2L	961428	961438	1	CACTGTGGCCA	trx_disc1	6.31	0.00144502051771	0	38634	1	CACTGTGGCCA:147,CACTCTGGCCA:1	3.24107985892,2.54793267836
2L	1006775	1006794	1	TGTAGCCAATACATAAACCA	bab1_disc1	9.54	0.00110531230175	0.0841788801202555	20103	1	TGTAGCCAATACATAAACCA:149,TGTAGCCAGTACATAAACCA:5	4.71815365259,4.55753062776
2L	1037006	1037015	-1	ATATCGATAG	BEAF-32_disc1	6.89	0	0.304490792934987	218	1	.	.
2L	1047716	1047725	-1	AGTATGCTAC	mod_disc3	6.69	0	0.694875046974821	328	2	.	.
2L	1049584	1049593	-1	AGTATGCAAC	mod_disc3	6.02	0	0.326287110108982	1530	2	.	.
2L	1063187	1063198	-1	GCGCGTCTGTTG	twi_ef	6.05	0	0.45185080796693	14613	2	.	.
2L	1063252	1063261	-1	TCCACTCGCA	tin_ef	7.51	0	0.326287110108982	14550	1	.	.
2L	1063289	1063300	1	CAGCAGATGTTT	twi_ef	8.27	0	1	14511	2	.	.
2L	1066423	1066434	1	TGGCATATGCTG	twi_ef	5.6	0	0.86879932356257	11377	3	TGGCATATGCTG:159,TGGCATATGTTG:1	5.31158633504,7.54517855655
2L	1066493	1066504	1	GGACCTGTGTGG	twi_ef	5.7	0	0.633056181886509	11307	3	.	.
2L	1066716	1066727	1	TGGCAGTTGTGG	twi_ef	5.47	0.196806668551	0	11084	3	TGGCAGTTGTGG:108,TGGCAGTAGTGG:34	5.60268811357,0.997517927585
2L	1066887	1066900	-1	CTGGCACACGCCAG	h_known1	5.61	0	0.529476700488538	10911	1	.	.
2L	1068077	1068086	-1	TTGTACCTGC	hb_disc1	5.59	0	1	9725	1	.	.
2L	1068264	1068275	-1	ATGCATGTGTAG	twi_ef	7.6	0	1	9536	3	.	.
2L	1068506	1068515	-1	TCCACTTAGA	tin_ef	6.63	0	0.608629274708756	9296	2	TCCACTTAGC:122,TCCACTTAGA:35	5.32189773876,5.9444273521
2L	1068636	1068647	-1	CGACATGTGTTT	twi_ef	10.11	0	0.865863397219091	9164	3	.	.
2L	1068694	1068708	-1	TTTCTGCCCATTCAT	cnc_disc1	6.56	0	0.0841788801202555	9103	2	.	.
2L	1068747	1068756	-1	TCCACTTGAG	tin_ef	9.38	0	1	9055	2	.	.
2L	1068820	1068831	1	TTGCATGTGCAT	twi_ef	6.76	0	0.739829951146186	8980	3	.	.
2L	1068901	1068915	-1	AATGTGAAATGTCAT	cnc_disc1	6.39	0.000274074238902	0.694875046974821	8896	2	AATGTGAAATGTCAT:161,TATGTGAAATGTCAT:1	3.25341766016,3.10896582917
2L	1070771	1070785	-1	ATTTTGCTGCCTCAA	cnc_disc1	6.05	0	0.326287110108982	7026	2	.	.
2L	1070882	1070896	1	TTTGTGCCGCGTCAT	cnc_disc1	8.3	0.00259163229058	0.431863021420519	6915	2	TTTGTGCCGCGTCAT:155,TTTGTGCCGCCTCAT:4	4.06245396908,3.64395059039
2L	1071921	1071932	-1	CAATAAACAACT	bin_ef	9.47	0.0175981404588	0.475032882375047	5879	2	AAATAAACAACT:147,CAATAAACAACT:14	9.9561063692,7.94120334866
2L	1071957	1071968	-1	GTGTAAACAACT	bin_ef	9.77	0	0.431863021420519	5843	2	.	.
2L	1072390	1072401	1	AGGTAAACACGC	bin_ef	8.76	0	0.45185080796693	5410	1	.	.
2L	1075474	1075485	1	CAGCACATGTGA	twi_ef	5.5	0	0.404077414505825	2326	4	.	.
2L	1075581	1075592	-1	CCCCAGTTGTGT	twi_ef	5.55	0	0	2219	4	.	.
2L	1075767	1075776	-1	GACACTTGCC	tin_ef	5.89	0	0.787298008267569	2035	1	.	.
2L	1075822	1075833	1	GGACTTGTGTGT	twi_ef	6.26	0	0.505824877865464	1978	4	.	.
2L	1075911	1075922	1	ATGCACTTGTGT	twi_ef	7.28	0	0	1889	4	.	.
2L	1076626	1076635	1	CGCTACCTGC	hb_disc1	6.23	0	0.810855881247651	1176	2	.	.
2L	1076657	1076665	1	GAGGCGTGG	hkb_known2	5.41	0	0.685057309282225	1146	2	.	.
2L	1077104	1077115	-1	ACGTAAACAACA	bin_ef	11.07	0	0.0796223224351748	696	1	.	.
2L	1077135	1077143	-1	GAGGCGTGC	hkb_known2	5.51	0	0.343832205937617	668	2	.	.
2L	1077414	1077423	1	TTCTACCTGT	hb_disc1	6.32	0	0.898769259676813	388	2	.	.
2L	1077452	1077463	-1	GTGCGTGTGTGT	twi_ef	9.99	0	0.843245020668921	348	2	.	.
2L	1077484	1077495	-1	GTGCGTGTGTGT	twi_ef	9.99	0	0.462420142803457	316	2	.	.
2L	1077725	1077734	1	AGCACTCGCG	tin_ef	6.39	0	0.505824877865464	77	1	.	.
2L	1077806	1077816	1	GAGTGTGACCG	trx_disc1	7.21	0	0.343832205937617	0	2	.	.
2L	1077904	1077914	-1	TAGCGTGGCCG	trx_disc1	6.09	0.0102080711927	0.0673618940248027	64	2	TAGCGTGACCG:117,TAGCGTGGCCG:36	3.26502989716,3.1233788522
2L	1089751	1089760	1	AGTATGCAAC	mod_disc3	6.02	0	1	8839	1	.	.
2L	1108319	1108330	-1	GAATAAACAACC	bin_ef	11.23	0	0.0841788801202555	39	1	.	.
2L	1108366	1108375	-1	GCAGTGCTGC	Chro_disc3	6.89	0	0.419250281848929	0	2	.	.
2L	1108404	1108413	1	CCAGGGCTGA	Chro_disc3	5.65	0	0.505824877865464	34	2	.	.
2L	1118125	1118143	-1	AGGCCAGCAGACGCCACAG	CTCF_known1	6.27	0.00106609152884	0.300967681322811	996	1	AGGCCAGCAGACGCCACAG:159,AGGACAGCAGACGCCACAG:1	3.34010692336,2.77036937193
2L	1118298	1118317	-1	CCGAGCAGGGGCGCAAACCG	bab1_disc1	6.68	0	0.340309094325442	822	3	CCGAGCAGGGGCGCAAACCG:108,CCGAGCAGGGGCGCAAACCA:46	3.57389208202,3.91163941633
2L	1118326	1118345	-1	CCCAACCGAGACTCAAACCG	bab1_disc1	7.21	0	0.318512777151447	794	3	.	.
2L	1118766	1118777	-1	TTACAAACAACA	bin_ef	8.63	0	0.0628053363397219	362	1	.	.
2L	1119234	1119243	-1	GGCACTTGGA	tin_ef	7.08	0	0.0841788801202555	94	1	.	.
2L	1119918	1119927	-1	CTCTACCTGT	hb_disc1	6.04	0	0.840896279594138	778	4	.	.
2L	1120052	1120061	-1	CTCTACCTGC	hb_disc1	6.34	0	0.324596016535137	912	4	.	.
2L	1120429	1120442	-1	GAGACACGCGCATT	h_known1	5.31	0	0.343832205937617	1289	1	.	.
2L	1123508	1123519	1	CCATAAACAAAG	bin_ef	9.89	0	0	4368	6	.	.
2L	1123543	1123554	-1	GAGTAAACATGC	bin_ef	8.51	0.000389359486998	0.0841788801202555	4403	6	GAGTAAACATGC:157,TAGTAAACATGC:1	7.79555336712,7.31598028686
2L	1123561	1123572	1	AAATAAATAATA	bin_ef	8.92	0	0.0260945133408493	4421	6	.	.
2L	1123617	1123628	-1	ATATAAATAACA	bin_ef	10.17	0	0.0673618940248027	4477	6	.	.
2L	1123645	1123656	1	CTATAAACAAAC	bin_ef	11.47	0	0.0673618940248027	4505	6	.	.
2L	1123745	1123756	1	ATATACACATAC	bin_ef	8.7	0	0.0260945133408493	4605	6	.	.
2L	1128969	1128979	-1	TAGTGTTGCCA	trx_disc1	6.54	0	0.305947012401353	15	1	.	.
2L	1142816	1142835	1	CTCAGCGGGGACACGAACCC	bab1_disc1	9.67	0	0.290093010146561	366	1	.	.
2L	1143453	1143462	-1	CCAGTGGTGC	Chro_disc3	5.82	0	0.0841788801202555	251	1	.	.
2L	1156357	1156365	-1	TGGGCGTGC	hkb_known2	5.88	0	0.60076099210823	50	1	.	.
2L	1162384	1162395	-1	GGGCATGTGTTC	twi_ef	9.48	0	0.343832205937617	942	4	.	.
2L	1162457	1162468	1	AAATAAACAAAC	bin_ef	14.11	0	0.300662344983089	869	1	.	.
2L	1162589	1162600	-1	TCGCATATGTGC	twi_ef	8.35	0.00167533923583	0.0697810973318301	737	4	TCGCATATGTGC:156,TCGCATTTGTGC:2	7.97913347003,6.92308079578
2L	1162614	1162625	-1	GTGCATTTGTCG	twi_ef	6.28	0	0	712	4	.	.
2L	1162722	1162733	1	CTGCAGTTGTGG	twi_ef	6.66	0	0.0260945133408493	604	4	.	.
2L	1163292	1163303	1	GGGTAAACAAAT	bin_ef	9.41	0	0.475032882375047	34	3	.	.
2L	1163308	1163319	-1	ACATAAATAAGC	bin_ef	9.63	0	0	18	3	.	.
2L	1163445	1163456	1	CGATAAACAAAT	bin_ef	8.97	0	0.660677376925968	107	3	.	.
2L	1164570	1164579	1	CTATCGATGC	BEAF-32_disc1	6.36	0	0.409056745584367	101	1	.	.
2L	1165466	1165476	-1	CAGGGTGGCCG	trx_disc1	6.61	0	0.556111424276588	997	1	.	.
2L	1165774	1165783	-1	CCAGAGCTGC	Chro_disc3	5.76	0	0.66098271326569	775	3	CCAGAGCGGC:99,CCAGAGCTGC:52	2.32853722999,3.02168441055
2L	1166485	1166494	-1	CCAGTGCTGT	Chro_disc3	6.48	0	0.671763434798948	64	3	.	.
2L	1172793	1172802	-1	GCAGTGTTGA	Chro_disc3	5.61	0	0.583074971815107	47	3	.	.
2L	1176280	1176289	-1	GCAGAGCTGC	Chro_disc3	5.76	0	0.619856257046223	1415	1	.	.
2L	1177528	1177538	1	AAGTGTGACCG	trx_disc1	6.99	0.0133435639862	0	166	3	AAGTGTGACCG:103,AAGTGTGGCCG:52	3.56139041542,3.41973937046
2L	1177682	1177691	1	TTATCGATAA	BEAF-32_disc1	6.46	0	0.326287110108982	13	1	.	.
2L	1178358	1178368	1	AAGAGTGGCCA	trx_disc1	6.25	0	0.531801954152574	639	3	.	.
2L	1178508	1178518	1	CAGTGTTATCA	trx_disc1	5.97	0.0294433546709	0.47423431040962	789	3	CAGTGTTATCA:133,CAGTTTTATCA:20	3.07734888214,2.38420170158
2L	1183868	1183886	1	CGTACACCAGGTGGCGCTC	CTCF_known1	8.42	0.00197752510565	0.0841788801202555	135	1	CGTACACCAGGTGGCGCTC:158,CGTACATCAGGTGGCGCTC:3	4.1872454514,3.74286489687
2L	1184020	1184029	1	GTATCGATAG	BEAF-32_disc1	7.29	0.00200157426773	0.0841788801202555	0	1	GTATCGATAG:159,GTATCGATAT:3	3.68550321787,3.28715556403
2L	1206963	1206973	1	CAGTTTGGCCA	trx_disc1	6.31	0	0.430477264186396	2723	1	CAGTTTGGCCA:159,CAGTCTGGCCA:1	3.24107985892,3.24107985892
2L	1228348	1228366	-1	TGCCCACCAGGTGTCGCTG	CTCF_known1	8.7	0	0	8986	1	.	.
2L	1254191	1254209	-1	CGTCCGTCAGGGGGCGCCA	CTCF_known1	7.92	0.00192887257246	0.0841788801202555	2615	1	CGTCCGTCAGGGGGCGCCA:141,CGTCCGTCAGGGGACGCCA:2	4.03408083679,3.47772304329
2L	1259577	1259586	1	AAAGGGTTAA	Kr_known3	6.28	0	0.577226606538895	2752	1	.	.
2L	1297217	1297226	1	TCAGGGCTGC	Chro_disc3	6.32	0	0.0260945133408493	31933	1	.	.
2L	1340344	1340354	1	AAGTGTGGCCA	trx_disc1	6.87	0	0.440623825629463	1741	1	.	.
2L	1362430	1362448	-1	CGCTCAACAGATGGCGCTG	CTCF_known1	6.89	0	0.776611236377302	697	1	.	.
2L	1384392	1384402	1	TAGCGTGGCCA	trx_disc1	6.25	0	0.0841788801202555	16291	1	.	.
2L	1392891	1392901	1	CAGTGGGGCCG	trx_disc1	6.15	0.0399372311676	0.0260945133408493	24790	1	CAGTGGGGCCG:93,CAGTGGGTCCG:57	3.16022784323,2.82809429082
2L	1395870	1395880	1	TAGTGTTGCCA	trx_disc1	6.54	0	0.0260945133408493	24569	1	.	.
2L	1399518	1399529	1	AAATAAACAGCA	bin_ef	10.58	0.00168606982752	0.475032882375047	20920	2	AAATAAACAGCA:161,AAATACACAGCA:1	8.98121185171,6.52805390024
2L	1399590	1399601	1	AAGCAAACAATC	bin_ef	8.47	0	0.898769259676813	20848	2	AAGCAAACAATC:160,AAGCAAACAAAC:1	7.45129899006,10.0352965425
2L	1402683	1402694	-1	AGCCATATGTTC	twi_ef	7.1	0	0.462420142803457	17755	1	.	.
2L	1405438	1405447	-1	GCCACTCGAG	tin_ef	8.85	0.00705706574255	0	15002	2	GCCACTCGAG:123,TCCACTCGAG:31	9.28248495491,8.95706255448
2L	1405533	1405542	1	GCCACTCGAA	tin_ef	9.33	0.00184372280901	0.684305712138294	14907	2	GCCACTTGAA:109,GCCACTCGAA:45	9.41789428236,9.35847086189
2L	1407507	1407516	1	GACACTTAAG	tin_ef	7.56	0	0.688580420894401	12933	1	.	.
2L	1410940	1410951	1	CGGCATATGGTT	twi_ef	7.16	0	0.326287110108982	9498	1	.	.
2L	1410976	1410985	-1	TTCACTCGAA	tin_ef	6.72	0.00770006293329	0.41565670800451	9464	1	TTCACTCGAA:160,TTCACTGGAA:2	6.23984045201,2.3480201539
2L	1411113	1411122	1	GCCTACCTAC	hb_disc1	5.6	0	0.684305712138294	9327	1	.	.
2L	1412112	1412121	-1	AAAGGGTTAA	Kr_known3	6.28	0	0.738279782036828	8328	1	.	.
2L	1413486	1413497	-1	TTATAAACAAAA	bin_ef	12.3	0.000305244038629	0.694875046974821	6952	1	TTATAAACAAAA:160,CTATAAACAAAA:1	9.87923141459,9.39372359881
2L	1414406	1414415	-1	GACTCTCGAA	tin_ef	5.75	0	0.326287110108982	6034	2	GACTCTCGAA:147,GACACTCGAA:12	5.5348588138,8.03159992124
2L	1414464	1414473	1	GCCAGTTGAA	tin_ef	6.05	0.000730361852303	0.0260945133408493	5976	2	GCCAGTTGAA:159,ACCAGTTGAA:1	5.93153909236,5.2383919118
2L	1419154	1419165	-1	ATGCATATGTGG	twi_ef	8.95	0.0432424668397	0	1284	2	ATGCATATGTGG:110,ATGCAAATGTGG:10	8.18735137112,3.93885612907
2L	1419250	1419259	-1	CCCACTTAGG	tin_ef	5.57	0	0.343832205937617	1190	1	.	.
2L	1419270	1419281	1	TAGCATTTGTTT	twi_ef	8.74	0	0	1168	2	.	.
2L	1420413	1420424	-1	TCGCATGTGCTG	twi_ef	5.57	0.033773258426	0.304490792934987	25	1	TCGCATGTGCTG:148,TCGCAAGTGCTG:7	5.68104873506,1.43255349301
2L	1420613	1420624	-1	AAGTAAACAAAG	bin_ef	12.76	0	0.690154077414506	163	1	.	.
2L	1421482	1421491	-1	CTCTACCTGG	hb_disc1	5.91	0	0.787298008267569	1032	3	.	.
2L	1421784	1421793	1	GACTCTCGAA	tin_ef	5.75	0	0.0673618940248027	1334	2	.	.
2L	1421837	1421846	-1	CTCTACCTGG	hb_disc1	5.91	0.000806306320885	1	1387	3	CTCTACCTGG:158,CCCTACCTGG:2	3.06684920426,2.86902361237
2L	1421864	1421873	-1	GTTTACCTGC	hb_disc1	5.7	0	1	1414	3	.	.
2L	1422786	1422795	-1	GGCACTCGAG	tin_ef	8.59	0	0.0841788801202555	2336	2	.	.
2L	1422868	1422877	1	TACACTCGAA	tin_ef	8.43	0.00297466341782	0.0623825629462608	2418	2	TACACTCGAA:161,TACACTCGAT:1	7.7061775208,3.9926054541
2L	1426744	1426753	-1	AAAGGGTTGC	Kr_known3	5.04	0.00400708778927	0.304913566328448	6294	3	AAAGGGTTGC:155,AAAGGGCTGC:3	2.52027611529,1.98839715254
2L	1426832	1426841	1	AAGGGGTAAT	Kr_known3	5.09	0.00136186462596	0.0841788801202555	6382	3	AAGGGGTAAT:148,AAGGGGGAAT:1	2.51740228515,2.00657647805
2L	1427179	1427188	1	CGCACTTGGA	tin_ef	6.58	0.00107821225056	0.475032882375047	6729	2	CGCACTTGGA:160,CGCACTTAGA:1	6.68330931072,5.52313912906
2L	1427217	1427226	-1	GCCACTTAAC	tin_ef	7.97	0	1	6767	2	.	.
2L	1427232	1427241	1	AAAGAGTTAA	Kr_known3	5.12	0	1	6782	3	.	.
2L	1427381	1427395	1	ACAGTGCTCCATCAT	cnc_disc1	6.03	0	0.607079105599399	6931	1	.	.
2L	1430698	1430707	-1	TCCACTCGCC	tin_ef	6.47	0	1	10248	1	.	.
2L	1436390	1436399	1	ATCACTCGAG	tin_ef	5.86	0	0.0796223224351748	15940	3	.	.
2L	1436454	1436465	1	GTACATATGGTT	twi_ef	7.89	0	0.321730552423901	16004	1	.	.
2L	1436792	1436801	1	GCCACTTAAG	tin_ef	8.53	0	0.0628053363397219	16342	3	GCCACTTAGG:109,GCCACTTAAG:43	6.19386384556,8.18173819371
2L	1439994	1440005	-1	CAACATGTGTTC	twi_ef	9.16	0	0.816751221345359	19544	1	.	.
2L	1440385	1440396	-1	AAGTAAACAAAG	bin_ef	12.76	0	0.475032882375047	19935	2	.	.
2L	1440620	1440631	1	AAATAAACACTG	bin_ef	8.91	0	0.563674370537392	20170	2	.	.
2L	1451660	1451671	1	AAACAAACAAAT	bin_ef	11.11	0	0.66065388951522	31210	1	.	.
2L	1461070	1461083	1	GCAACACGCGGCAA	h_known1	5.23	0	0.0796223224351748	31229	1	.	.
2L	1461571	1461585	1	TTTGCGCCGAGTCAT	cnc_disc1	7.73	0	0.660677376925968	30727	2	TTTGCGCCGAGTCAT:157,ATTGCGCCGAGTCAT:3	3.80083652857,3.94528835955
2L	1461799	1461813	-1	AATGTGCTGAATCAC	cnc_disc1	6.96	0	0	30499	2	.	.
2L	1462412	1462423	1	GAACATGTGTGG	twi_ef	9.04	0	0.684305712138294	29889	2	.	.
2L	1462438	1462447	1	CACACTCCAA	tin_ef	6.25	0	0.309470124013529	29865	3	.	.
2L	1462507	1462518	1	TTGCATGTGGGA	twi_ef	5.64	0	0.45185080796693	29794	2	.	.
2L	1462555	1462564	-1	TGCCCTTGAG	tin_ef	6.13	0	0.327015219842165	29748	3	.	.
2L	1462603	1462612	-1	TGCCCTCGAA	tin_ef	6.14	0	0.327015219842165	29700	3	.	.
2L	1471620	1471631	1	CCACATATGTGT	twi_ef	9.35	0.00153767636709	0.0841788801202555	20681	2	CCACATATGTGT:157,CCACATATGTAT:1	8.55903277009,6.47959122841
2L	1471637	1471648	1	AAATAAACAAAG	bin_ef	13.35	0	0.0260945133408493	20664	2	.	.
2L	1471652	1471663	1	ACATAAACATAA	bin_ef	10.74	0.0699958665629	0	20649	2	ACATAAACATAA:100,ACGTAAACATAA:30,ACCTAAACATAA:22	8.79018857694,8.61149678819,4.7828553917
2L	1471656	1471667	-1	TTACTTATGTTT	twi_ef	6.26	0	0.312617437053739	20645	2	.	.
2L	1492387	1492405	1	AATCCAGAAGATGGCGAAA	CTCF_known1	6.41	0	0.0623825629462608	74	1	.	.
2L	1502887	1502898	1	ATGTAAACAATG	bin_ef	9.83	0	0.475032882375047	5	1	.	.
2L	1502907	1502916	1	GCAGCGTTGC	Chro_disc3	5.74	0	0.475032882375047	3	1	.	.
2L	1502908	1502918	1	CAGCGTTGCCA	trx_disc1	6.38	0	0.0841788801202555	4	1	.	.
2L	1518122	1518131	-1	GACACTCAAA	tin_ef	7.58	0	0.0841788801202555	14	1	.	.
2L	1518186	1518195	1	GGCTACCTGC	hb_disc1	7.03	0	0.563674370537392	1	2	.	.
2L	1518286	1518295	1	AGCTACCTGC	hb_disc1	6.47	0.00312850039712	0.343832205937617	101	2	AGCTACCTGC:149,AACTACCTGC:5	3.26990379995,2.95482302358
2L	1525367	1525376	-1	GGCTACCTGG	hb_disc1	6.61	0	0.576827320556182	2677	1	.	.
2L	1611136	1611145	1	ACAGCGTTGC	Chro_disc3	5.55	0	0.489007891770011	10	2	.	.
2L	1611137	1611147	1	CAGCGTTGCCA	trx_disc1	6.38	0	0.502301766253288	11	1	.	.
2L	1611223	1611234	-1	AAATAAATAACA	bin_ef	10.31	0.00400868724153	0.0260945133408493	97	1	AAATAAATAACA:143,AAATAAATGACA:1	7.9777609444,3.37259075841
2L	1611394	1611403	-1	GCAGGGATGG	Chro_disc3	5.66	0	0.45185080796693	16	2	.	.
2L	1614145	1614155	1	CAGTGTGACCG	trx_disc1	8.04	0	0.458897031191281	27	2	.	.
2L	1614251	1614261	1	CAGAGTTGCCA	trx_disc1	6.68	0	0	68	2	.	.
2L	1627519	1627528	-1	AGTATGCTAC	mod_disc3	6.69	0.058729802175	0.453236565201052	13336	2	AGTATGCTAC:71,AGTATGCTGC:55	3.2328722345,2.79790661094
2L	1648875	1648886	1	ACACAAACAAGC	bin_ef	9.67	0.0459988160357	0	2372	2	ACACAAACAAGC:122,ACACAAACAATC:36	8.87520654166,7.08344707243
2L	1649129	1649140	-1	ACATACACACAA	bin_ef	8.47	0	0.0260945133408493	2118	2	ACATACACACAA:155,ACATACACACAC:1	7.33555945557,7.81513253584
2L	1652139	1652150	-1	ACATAAACACAC	bin_ef	11.5	0.0061913578581	0	880	1	ACATAAACACAC:149,ACATAAACACGC:13	10.2682904873,9.4760524041
2L	1658313	1658322	1	AAAGGGTTAC	Kr_known3	5.93	0	0.419250281848929	7054	2	.	.
2L	1670244	1670258	1	TACATGCCACGTCAT	cnc_disc1	6.84	0	0.678058060879369	2398	1	.	.
2L	1704110	1704119	1	CCAGAGCTGC	Chro_disc3	5.76	0.000742248807983	0.0841788801202555	783	1	CCAGAGCTGC:154,TCAGAGCTGC:2	3.02168441055,2.84674276171
2L	1709047	1709058	1	AAACAAACAGCC	bin_ef	8.4	0	0.475032882375047	1357	3	.	.
2L	1709076	1709087	1	ACGTAAACAATG	bin_ef	9.01	0	0.475032882375047	1328	3	.	.
2L	1709113	1709124	1	AAATAAACATAT	bin_ef	11.05	0	0.309470124013529	1291	3	.	.
2L	1709896	1709905	1	GCAGGGGTGC	Chro_disc3	5.71	0	0.462420142803457	510	1	.	.
2L	1709991	1710000	1	AAAGGGGTAA	Kr_known3	5.14	0	0.327015219842165	415	3	.	.
2L	1710148	1710157	1	AAAGGATTAA	Kr_known3	5.29	0	0.0841788801202555	258	3	.	.
2L	1710295	1710305	1	CAGCGTGGCCG	trx_disc1	6.85	0	0.0841788801202555	110	3	.	.
2L	1710441	1710451	1	CAGTGTGACCA	trx_disc1	8.2	0	0.0841788801202555	13	3	.	.
2L	1710464	1710474	1	CAGTGTGGCTG	trx_disc1	6.15	0.0151472846885	0.0841788801202555	0	3	CAGTGTGGCTG:137,AAGTGTGGCTG:17	3.16022784323,2.7265921899
2L	1710726	1710735	-1	AAGGGGTTAA	Kr_known3	5.85	0	0.0623825629462608	261	3	.	.
2L	1715973	1715992	1	TTTAGCACGTACCCGAACCA	bab1_disc1	9.34	0.000580193294933	0.0841788801202555	111	1	TTTAGCACGTACCCGAACCA:154,TTTAGCTCGTACCCGAACCA:4	4.67317629916,4.56607814974
2L	1723073	1723084	1	TTATAAACAAAC	bin_ef	12.39	0	0	1307	2	.	.
2L	1723094	1723105	-1	TAGTAAACAAGT	bin_ef	10	0.0700335180782	0.407882375046975	1286	2	TAGTAAACAAGT:136,TAGTGAACAAGT:20	8.43034093249,3.82517074651
2L	1724208	1724217	1	GCAGTGCTGA	Chro_disc3	5.76	0	0	174	1	.	.
2L	1724369	1724379	1	GAGAGTGACCG	trx_disc1	6.59	0	0.0697810973318301	12	1	.	.
2L	1728720	1728729	1	CCAGGGCTGA	Chro_disc3	5.65	0	0.343832205937617	4	2	.	.
2L	1728735	1728744	1	GCAGTGTTGG	Chro_disc3	6.23	0.0149609992984	0.343832205937617	1	2	GCAGTGTTGG:151,GTAGTGTTGG:11	3.14588272873,2.45273554817
2L	1729894	1729904	1	CTGTGTGGCCA	trx_disc1	6.75	0	0	40	1	.	.
2L	1732383	1732392	-1	ACAGAGCTGC	Chro_disc3	5.57	0	0.0628053363397219	119	1	.	.
2L	1735287	1735298	-1	AAATAAACAAAA	bin_ef	14.02	0	0	2169	2	.	.
2L	1735345	1735356	1	GAATAAACATAT	bin_ef	9.58	0.00390264640839	0.309470124013529	2111	2	GAATAAACATAT:125,CAATAAACATAT:4	7.6678709504,6.70279005436
2L	1738136	1738147	1	GTGTAAACAAAG	bin_ef	11.14	0	0.0260945133408493	668	1	.	.
2L	1739706	1739716	1	AAGTGTTGCCA	trx_disc1	6.25	0	0.0260945133408493	2238	1	.	.
2L	1751290	1751300	1	CAGTGTGACTG	trx_disc1	6.43	0	0.326287110108982	816	2	.	.
2L	1751309	1751319	1	CACTGTGACCA	trx_disc1	6.6	0	0.462420142803457	797	2	.	.
2L	1751711	1751720	-1	CGCACTCAAA	tin_ef	7.79	0	0.0673618940248027	396	1	.	.
2L	1752092	1752101	1	CCAGGGCTGC	Chro_disc3	6.78	0	0.0841788801202555	15	1	.	.
2L	1776243	1776252	1	ACCACTCCAG	tin_ef	6.93	0	0	7808	2	.	.
2L	1776299	1776308	1	AACACTCGAA	tin_ef	8.05	0	0.0623825629462608	7752	2	.	.
2L	1861665	1861676	1	ACGTAAACAAAA	bin_ef	12.47	0	0.326287110108982	8189	1	.	.
2L	1884624	1884633	-1	ATATCGATAG	BEAF-32_disc1	6.89	0	0	349	1	.	.
2L	1886619	1886628	1	TTCTACCTGT	hb_disc1	6.32	0	0.462420142803457	1636	1	.	.
2L	1909896	1909915	1	CTCAGCGGAGTCATCCACCG	bab1_disc1	7.37	0.00229654427261	0.472096956031567	1827	2	CTCAGCGGAGTCATCCACCG:158,CTCAGCGGAGTCATCCAACG:2	3.77277279622,3.07962561566
2L	1909945	1909964	-1	TCCAGCGGGGTTTCGAACCA	bab1_disc1	7.55	0	0.475032882375047	1778	2	TCCAGCGGGGTTTCGAACCA:153,TCCAGCGGGGTTTCAAACCA:6	3.82601835004,3.84040720365
2L	1954604	1954613	-1	AGCACTCGCC	tin_ef	5.83	0	0.0841788801202555	84	1	.	.
2L	1957829	1957838	-1	GTGTACCTGC	hb_disc1	6.12	0	0.0673618940248027	3309	2	.	.
2L	1959114	1959127	-1	GGGTCACGCGACCC	h_known1	5.55	0	1	4594	1	GGGTCACGCGACCC:140,GGGTCACGCGACTC:17	2.80691139101,2.80691139101
2L	1962008	1962021	-1	GTGGCACGCGCCTT	h_known1	6.81	0.00240710043599	0.718550357008643	7488	3	GTGGCACGCGCCTT:143,GTGGCACGCGTCTT:4	3.33253904845,3.03773950823
2L	1962063	1962076	-1	TGGTCACGCGACCC	h_known1	5.14	0	1	7543	3	.	.
2L	1962170	1962178	-1	TGGGCGGGA	hkb_known2	5.74	0	1	7650	1	.	.
2L	1962977	1962990	1	ACGGCACGCGCTCA	h_known1	5.43	0	0.851042841037204	8457	3	ACGGCACGCGCTCA:86,GCGGCACGCGCTCA:60	2.75297613826,2.87075917392
2L	1963735	1963748	-1	GGCACACGCGCCAG	h_known1	6.02	0	0.918498684704998	9215	2	GGCACACGCGCCAG:144,GGCGCACGCGCCAG:9	2.96972078186,3.25319232178
2L	1964015	1964028	-1	CTGGCACGAGCCAA	h_known1	5.25	0	0.694875046974821	9495	2	.	.
2L	1971674	1971684	-1	CAGGGTGCCCA	trx_disc1	5.82	0	0.0841788801202555	2459	1	.	.
2L	1973014	1973023	1	GGCACTCAAA	tin_ef	8.29	0	0.343832205937617	1120	1	.	.
2L	1973232	1973241	-1	GCAGTGGTGC	Chro_disc3	5.82	0	0.658328635851184	902	2	.	.
2L	1974382	1974391	-1	CCAGAGCTGC	Chro_disc3	5.76	0	0.660677376925968	238	2	.	.
2L	1979431	1979440	-1	TTATCGATAG	BEAF-32_disc1	7.18	0	0.638599210822999	1172	2	.	.
2L	1980267	1980276	1	GCAGAGCTGC	Chro_disc3	5.76	0	0.663026118000752	336	2	.	.
2L	1980768	1980777	1	CTATCGATGG	BEAF-32_disc1	6.94	0	0.507375046974821	155	2	.	.
2L	1980792	1980802	-1	CAGTGTGACCG	trx_disc1	8.04	0	0.0841788801202555	179	1	.	.
2L	1981887	1981896	1	CCAGTGATGC	Chro_disc3	6.29	0.0067020025318	0	336	2	CCAGTGATGC:157,CTAGTGATGC:5	3.1920954069,2.49894822634
2L	1982119	1982133	1	GGGTTCAATGCACTA	EcR_known1	6.4	0.0154371702968	0.0260945133408493	99	1	GGGTTCAATGCACTA:127,GTGTTCAATGCACTA:32	3.31982788079,3.06518566242
2L	1988717	1988727	-1	CAGGGTGGCCG	trx_disc1	6.61	0	0.684305712138294	427	1	.	.
2L	2013799	2013810	-1	TGGCACTTGTGT	twi_ef	6.78	0	0.475032882375047	3682	3	.	.
2L	2013921	2013932	-1	TTGCACATGTGT	twi_ef	8.83	0	0.343832205937617	3606	3	.	.
2L	2014058	2014069	-1	TTGCAGCTGTTA	twi_ef	5.51	0	0.688580420894401	3469	3	.	.
2L	2014108	2014116	-1	GAGGCGTGT	hkb_known2	5.51	0	0.0841788801202555	3422	1	.	.
2L	2037589	2037599	-1	CAGAGTTGCCG	trx_disc1	6.51	0	0.324596016535137	201	2	.	.
2L	2037591	2037600	-1	CCAGAGTTGC	Chro_disc3	5.61	0	0.0673618940248027	200	1	.	.
2L	2037681	2037690	1	CTATCGATTC	BEAF-32_disc1	6.39	0.000559135317261	0.0841788801202555	110	1	CTATCGATTC:161,TTATCGATTC:1	3.2746746834,2.97805490798
2L	2037696	2037706	1	CTGAGTGGCCA	trx_disc1	6.13	0	0.0260945133408493	94	2	.	.
2L	2038189	2038197	-1	TGGGCGTGT	hkb_known2	5.88	0	0	170	1	.	.
2L	2044701	2044719	-1	CGCCCACCAGGAGGCGCTG	CTCF_known1	8.93	0	0	804	1	.	.
2L	2045477	2045486	1	GCAGCGTTGC	Chro_disc3	5.74	0	0.343832205937617	37	1	GCAGCGTTGC:137,GCAGCGCTGC:15	2.98495227033,3.05394538388
2L	2045478	2045488	1	CAGCGTTGCCA	trx_disc1	6.38	0.021130369508	0.0841788801202555	35	1	CAGCGTTGCCA:137,CAGCGCTGCCA:15	3.23717397683,2.54402679627
2L	2145158	2145168	1	CAGTGTGACCG	trx_disc1	8.04	0	0	7	3	.	.
2L	2147165	2147175	-1	AAGTGTTACCG	trx_disc1	6.37	0	0.0260945133408493	112	3	.	.
2L	2147292	2147301	-1	CCAGAGCTGC	Chro_disc3	5.76	0	0.720124013528749	4	2	.	.
2L	2147342	2147352	-1	TGGTGTGGCCG	trx_disc1	5.74	0	0.0841788801202555	54	3	TGGTGTGGCCG:158,TGGTGTGACCG:4	2.95952395133,3.10117499628
2L	2147557	2147566	-1	CCAGGGTTGC	Chro_disc3	6.63	0	0.437100714017287	39	2	.	.
2L	2151756	2151766	-1	CAGTGTGACCG	trx_disc1	8.04	0	0.409056745584367	93	1	.	.
2L	2155611	2155620	1	TCCTACCTGA	hb_disc1	5.85	0	0.0841788801202555	138	2	.	.
2L	2155708	2155717	-1	ATGTACCTGC	hb_disc1	5.55	0	0.6320697106351	41	2	.	.
2L	2162373	2162384	1	TTCCGGATGTGT	twi_ef	6.2	0	0.738279782036828	850	2	.	.
2L	2162424	2162435	-1	CGCCATGTGTGT	twi_ef	9.43	0	0.514984968057121	901	2	.	.
2L	2163357	2163368	-1	AACCATGTGTTG	twi_ef	7.29	0	0.898769259676813	1834	3	.	.
2L	2163403	2163414	-1	GAACATGTGTGC	twi_ef	9.41	0	0.475032882375047	1880	3	.	.
2L	2163439	2163450	1	AAATAAATAAAC	bin_ef	11.8	0	0.718550357008643	1916	1	.	.
2L	2163668	2163679	1	GGGCATATGGGC	twi_ef	6.34	0.00416740860703	0	2145	3	GGGCATATGGGC:161,GGGCATAGGGGC:1	6.82125971732,2.21608953133
2L	2164034	2164043	1	AATGGGTTAA	Kr_known3	5.56	0	0.326287110108982	2511	2	.	.
2L	2164237	2164246	1	AAAGGATTAT	Kr_known3	5.25	0	0.0841788801202555	2714	2	.	.
2L	2164675	2164683	-1	GAGGCGTGG	hkb_known2	5.41	0.00327178570979	0.559446636602781	3152	1	GAGGCGTGG:138,GAGGCGAGG:2	2.81688882114,2.17175085976
2L	2165029	2165038	-1	CTCTACCTGA	hb_disc1	6.04	0	0.529476700488538	3506	2	.	.
2L	2165070	2165079	1	CCCTACCTGA	hb_disc1	5.57	0	0.462420142803457	3547	2	.	.
2L	2165179	2165193	-1	CACATGCCTCGTCAT	cnc_disc1	6.16	0	0.340896279594138	3656	1	.	.
2L	2165185	2165196	1	AGGCATGTGGTG	twi_ef	5.48	0	0.475032882375047	3662	1	.	.
2L	2165275	2165284	-1	TGCACTTGAG	tin_ef	9.13	0.00256261015692	0.475032882375047	3752	1	TGCACTTGAG:161,TGCACTTGAT:1	8.76225183656,5.12466567684
2L	2166949	2166963	1	TTTCTGCTGCCTCAT	cnc_disc1	6.99	0.0126547507891	0.559446636602781	5426	2	TTTCTGCTGCCTCAT:124,CTTCTGCTGCCTCAT:33	3.48338339049,3.27366303451
2L	2167122	2167136	-1	TATCTCCCCAGTCAT	cnc_disc1	6.42	0	0.723012965050733	5599	2	.	.
2L	2172313	2172322	-1	CACACTTGCA	tin_ef	6.43	0	0.0841788801202555	6427	2	.	.
2L	2172507	2172516	-1	GGCACTTCAA	tin_ef	7.93	0	0.343832205937617	6233	2	.	.
2L	2172741	2172750	-1	ACCTACCTGT	hb_disc1	5.81	0.00433666805738	0.326287110108982	5999	1	ACCTACCTGT:157,ACCTAGCTGT:3	2.9968882708,2.30374109024
2L	2178369	2178378	1	TGCACTTGCA	tin_ef	7.71	0	0.660677376925968	371	2	.	.
2L	2178519	2178530	-1	AAATAAACAAGA	bin_ef	12.81	0	0	219	3	.	.
2L	2178565	2178576	1	ATGTAAACACAC	bin_ef	11.73	0	0.593644306651635	173	3	.	.
2L	2179062	2179073	1	TTATAAACAATC	bin_ef	9.59	0.0082266604819	0.0260945133408493	312	3	TTATAAACAATC:142,TTATAAGCAATC:2	7.77480694242,3.16963675643
2L	2180722	2180731	-1	TGCACTTAGG	tin_ef	5.89	0	0.81978109733183	1972	3	.	.
2L	2180782	2180791	-1	GCCACTTGGC	tin_ef	6.3	0	0.694875046974821	2032	3	GCCACTTGGC:156,GCCACTTGAC:1	6.80749032086,8.79536466901
2L	2180837	2180848	-1	TTACATATGTGC	twi_ef	9.42	0	0.0260945133408493	2087	3	.	.
2L	2180854	2180865	-1	GACCATGTGTGC	twi_ef	8.59	0.00157765923463	0	2104	3	GACCATGTGTGC:161,GATCATGTGTGC:1	8.5969862041,6.39976162676
2L	2180868	2180879	1	ATACATATGTAT	twi_ef	8.28	0	0	2118	3	.	.
2L	2182177	2182186	1	TGCACTTAAG	tin_ef	8.34	0	0.475032882375047	3427	3	.	.
2L	2182218	2182229	-1	CAACACTTGTGG	twi_ef	5.39	0	0.475032882375047	3468	2	.	.
2L	2182284	2182295	1	GTGCATGTGTGC	twi_ef	10.55	0	0	3534	2	.	.
2L	2183251	2183260	1	CGCACTCCAA	tin_ef	6.96	0	0.664247463359639	4501	1	.	.
2L	2192389	2192399	1	GCGTGTGACCA	trx_disc1	5.89	0	0.638599210822999	16	1	.	.
2L	2193580	2193589	-1	CCAGTGTTGC	Chro_disc3	6.74	0	0.694875046974821	569	1	.	.
2L	2195489	2195508	-1	TTAAGTTAGGACACGAACCC	bab1_disc1	8.63	0	0.0623825629462608	2478	3	.	.
2L	2196893	2196902	-1	TCCACTCGCC	tin_ef	6.47	0	0.0841788801202555	3882	1	.	.
2L	2197171	2197182	1	GCACATGTGTGC	twi_ef	8.83	0	0.0260945133408493	4160	1	.	.
2L	2197822	2197833	-1	AAACAAACAGGA	bin_ef	8.5	0	0.304490792934987	4811	2	.	.
2L	2197834	2197845	-1	AAACAAACACAG	bin_ef	9.44	0	0.326287110108982	4823	2	.	.
2L	2200413	2200422	-1	CCCACTCACA	tin_ef	6.15	0.00460621812049	0.475032882375047	5606	1	CCCACTCACA:159,CCCACACACA:1	6.24857809803,1.64340791204
2L	2200420	2200434	1	GGGGCCAATGTACTC	EcR_known1	6.71	0	0.475032882375047	5594	1	.	.
2L	2203034	2203045	-1	GTACATATGTGT	twi_ef	10.86	0	0.763293874483277	2983	1	.	.
2L	2213425	2213435	-1	CAGCGTGGCCA	trx_disc1	7.01	0	0.86879932356257	744	1	.	.
2L	2213838	2213852	-1	TTTTTGCACATTCAT	cnc_disc1	6.47	0	0	327	1	.	.
2L	2217219	2217228	1	TTATCGATAA	BEAF-32_disc1	6.46	0	0.0841788801202555	3	1	.	.
2L	2217248	2217257	1	CCAGTGCTGG	Chro_disc3	6.38	0	0.326287110108982	16	1	.	.
2L	2217437	2217448	-1	GTCCGTGTGTAT	twi_ef	7.06	0	0.0841788801202555	75	1	.	.
2L	2220745	2220755	-1	CGGTGTGACCG	trx_disc1	6.78	0	0.343832205937617	10	1	.	.
2L	2228306	2228316	1	TTGTGTGACCA	trx_disc1	6.28	0	0.0623825629462608	1465	1	.	.
2L	2236948	2236957	1	ACAGCGCTGC	Chro_disc3	5.7	0	0.678058060879369	121	1	.	.
2L	2358096	2358105	1	CTATCGATAG	BEAF-32_disc1	7.86	0	0.0841788801202555	763	1	.	.
2L	2362860	2362871	-1	AAGTAAACAAGA	bin_ef	12.22	0	0	98	1	.	.
2L	2364031	2364042	1	GAATAAACAAAT	bin_ef	11.9	0	0.918498684704998	529	3	.	.
2L	2364055	2364066	-1	ATGTAAACAAAA	bin_ef	13.29	0	0.918498684704998	553	3	.	.
2L	2364142	2364153	1	AAATACACACAC	bin_ef	9.52	0	0.918498684704998	544	3	.	.
2L	2364384	2364393	1	TGCACTTGGA	tin_ef	7.15	0	0.0796223224351748	304	2	.	.
2L	2364478	2364487	1	TACACTCGCA	tin_ef	6.54	0	0.0796223224351748	210	2	.	.
2L	2364907	2364917	1	ATGTGTGACCG	trx_disc1	5.82	0	0.326287110108982	35	3	.	.
2L	2364963	2364982	1	GTTAGCAGAGGCTCCAACCA	bab1_disc1	10	0	0.05782600526118	10	2	.	.
2L	2365004	2365014	1	TAGTGGGACCA	trx_disc1	5.84	0	0.0260945133408493	51	3	.	.
2L	2365226	2365245	1	CTTAGCAAATACACGCACCA	bab1_disc1	9.93	0.00294698677269	0.0841788801202555	88	2	CTTAGCAAATACACGCACCA:133,CTTAGCAAATACACGTACCA:19	4.86356460567,4.74890172118
2L	2365370	2365380	-1	CAGTGTGCCCG	trx_disc1	6.81	0	0.475032882375047	7	3	.	.
2L	2366210	2366219	1	CGCTACCTGC	hb_disc1	6.23	0	0.0623825629462608	847	1	.	.
2L	2374556	2374567	1	TTATAAACAATT	bin_ef	8.86	0	0.546857384441939	44	1	.	.
2L	2375525	2375539	1	GATTTGCCACGTCAC	cnc_disc1	6.22	0	0.527127959413754	353	2	.	.
2L	2375824	2375833	-1	TTATCGATAG	BEAF-32_disc1	7.18	0.00339406812932	0.450300638857572	59	1	TTATCGATAG:156,TTATCGATAT:5	3.64490183434,3.24655418049
2L	2376143	2376152	-1	GACACTTACG	tin_ef	5.67	0	0.343832205937617	33	6	.	.
2L	2376202	2376211	-1	ATCACTTAAA	tin_ef	6.02	0	0.0623825629462608	16	6	.	.
2L	2376292	2376301	-1	GCCACTCACA	tin_ef	6.66	0	0.462420142803457	106	6	.	.
2L	2376303	2376314	1	GCGCATGTGTGC	twi_ef	9.15	0	0.45185080796693	117	1	.	.
2L	2376335	2376344	1	GCCACTCGAG	tin_ef	8.85	0	0.440623825629463	149	6	.	.
2L	2380511	2380520	1	CCAGCGTTGC	Chro_disc3	5.74	0.00151751991338	0	618	2	CCAGCGTTGC:157,CCAGCGATGC:4	2.98495227033,2.80263085877
2L	2381107	2381117	-1	CAGTGTGGCCG	trx_disc1	7.76	0	0.326287110108982	21	1	.	.
2L	2383106	2383116	1	AAGTGTGACCA	trx_disc1	7.16	0	0.343832205937617	181	1	.	.
2L	2383825	2383834	-1	TCAGTGATGC	Chro_disc3	5.83	0	0.0697810973318301	527	2	.	.
2L	2391102	2391111	-1	AAAGGGTTGC	Kr_known3	5.04	0.00260098568844	0.637049041713642	5309	1	AAAGGGTTGC:147,AAAGGATTGC:1,AAAGGCTTGC:1	2.52027611529,2.06285133509,2.00097578158
2L	2436997	2437008	-1	ACATAAACAAAC	bin_ef	13.15	0	0.797726418639609	8544	3	.	.
2L	2437046	2437057	-1	TAATAAACAAAT	bin_ef	11.79	0	0.898769259676813	8593	3	.	.
2L	2437181	2437192	-1	AAATAAATAAGG	bin_ef	9.83	0	0.593644306651635	8728	3	AAATAAATAAGG:157,AAATAAATAAGA:1	7.89771823672,8.16008250119
2L	2445786	2445797	1	GTGTAAACAAGG	bin_ef	9.93	0	1	3262	1	.	.
2L	2445903	2445912	1	GCCACTTGAC	tin_ef	8.76	0	1	3147	2	.	.
2L	2448260	2448269	1	GGCACTTGCC	tin_ef	6.6	0	0.327015219842165	790	2	.	.
2L	2448476	2448485	-1	TCCACTCAAC	tin_ef	7.58	0	0.510005636978579	574	2	.	.
2L	2448776	2448785	-1	AGCACTCCAC	tin_ef	6.11	0	0.0841788801202555	274	1	.	.
2L	2449796	2449807	1	GTGTATGTGTGT	twi_ef	5.82	0	0.606092634347989	736	3	.	.
2L	2449977	2449988	-1	GTGCGTGTGTAT	twi_ef	8.21	0	0.62673806839534	917	3	.	.
2L	2450046	2450057	1	TGGCATGTGCGG	twi_ef	6.17	0.0094942160112	0.326287110108982	948	3	TGGCATGTGCGG:140,TGGCATGTGCTG:19	6.65617996696,6.12733583769
2L	2450872	2450881	1	ACCACTCAAA	tin_ef	8.24	0.00640188960511	0.0623825629462608	124	5	ACCACTCAAA:160,ACCACTAAAA:2	7.50515349966,3.61333320155
2L	2450910	2450919	-1	CACACTCAAC	tin_ef	6.03	0	0.327015219842165	86	5	.	.
2L	2450932	2450941	1	GCCACTCAAG	tin_ef	8.07	0	0.658328635851184	64	5	.	.
2L	2451129	2451138	-1	TCCACTCCAC	tin_ef	6.75	0	0.326287110108982	102	5	.	.
2L	2451305	2451313	1	TTGGCGTGA	hkb_known2	5.57	0	0.0841788801202555	64	1	.	.
2L	2454764	2454775	-1	GAGCGTGTGTGC	twi_ef	8.1	0	0.559117812852311	26	1	.	.
2L	2457367	2457376	-1	ATCTACCTGG	hb_disc1	6.15	0	0.0697810973318301	2629	1	.	.
2L	2461437	2461446	1	TCCACTCGCA	tin_ef	7.51	0.000185742230042	0.0673618940248027	6699	2	TCCACTCGCA:159,TCCACTCGCG:3	7.57580236436,7.49981645738
2L	2463716	2463725	-1	AACACTCGAC	tin_ef	7.01	0	1	8978	2	.	.
2L	2491999	2492009	-1	CTGCGTGGCCA	trx_disc1	5.84	0	0.733323938369034	657	1	.	.
2L	2492017	2492026	1	GCAGGGCTGC	Chro_disc3	6.78	0	0.0841788801202555	640	2	.	.
2L	2492269	2492277	-1	TGGGCGTGA	hkb_known2	6.95	0	0	389	1	.	.
2L	2492975	2492984	-1	ACCACTCGCG	tin_ef	6.64	0.0162439496371	0.0673618940248027	21	1	ACCACTCGCG:155,ACCACCCGCG:4	7.13209167726,2.52692149127
2L	2493378	2493387	1	GCAGCGCTGC	Chro_disc3	5.88	0.000313051160304	0.505824877865464	424	2	GCAGCGCTGC:159,ACAGCGCTGC:2	3.05394538388,2.97698407163
2L	2505606	2505615	-1	AGTATGCTAC	mod_disc3	6.69	0	0	12422	1	.	.
2L	2558655	2558665	-1	CAGTGGGGCCA	trx_disc1	6.31	0	0.0841788801202555	5810	1	CAGTGGGGCCA:161,CAGTGCGGCCA:1	3.24107985892,3.24107985892
2L	2575082	2575091	1	GCAGCGCTGC	Chro_disc3	5.88	0.00283709715398	0.0628053363397219	1	2	GCAGCGCTGC:158,GCATCGCTGC:2	3.05394538388,2.36079820332
2L	2575111	2575121	1	TAGGGTGACCA	trx_disc1	6.3	0	0.0673618940248027	30	2	.	.
2L	2575861	2575871	-1	CAGTTTTACCG	trx_disc1	5.81	0	0.0841788801202555	780	2	.	.
2L	2576710	2576719	1	TCCTACCTGC	hb_disc1	6.15	0.00137957242513	0.343832205937617	287	2	TCCTACCTGC:159,TCCTATCTGC:1	3.14022649306,2.4470793125
2L	2576787	2576796	-1	AGCTACCTGG	hb_disc1	6.04	0	0.0673618940248027	210	2	.	.
2L	2577670	2577679	-1	GCAGGGCTGC	Chro_disc3	6.78	0	0.563674370537392	663	2	.	.
2L	2580040	2580050	1	CAGTGTGGCCA	trx_disc1	7.92	0	0.343832205937617	1	2	.	.
2L	2580281	2580291	-1	CAGTGTGGCCG	trx_disc1	7.76	0	0.0841788801202555	0	2	.	.
2L	2585403	2585412	1	CCAGTGTTGC	Chro_disc3	6.74	0	0.901681698609545	36	1	.	.
2L	2585439	2585449	1	CGGTGTTGCCA	trx_disc1	6.03	0	0.0841788801202555	0	1	.	.
2L	2660758	2660768	-1	CAGCGTAACCG	trx_disc1	5.77	0	0.0260945133408493	4340	1	CAGCGTAACCG:152,CAGTGTAACCG:7	3.05681116356,3.44848220448
2L	2700264	2700273	-1	AGTATGCTAG	mod_disc3	5.67	0	0.587326193160466	3945	2	.	.
2L	2700445	2700454	-1	AGTATGCAAC	mod_disc3	6.02	0.00104814669227	0.898769259676813	4126	2	AGTATGCAAC:161,AGAATGCAAC:1	2.92522380417,2.42852149214
2L	2724582	2724601	1	TATAGCGTAGACTCGAACCA	bab1_disc1	10.07	0	0	5503	2	TGTAGCGTAGACTCGAACCA:58,TATAGCGTAGACTCGAACCA:53	4.91473562268,4.99337938117
2L	2724644	2724663	-1	CTAAGCGAAGAATAAAACCA	bab1_disc1	7.89	0	0	5441	2	.	.
2L	2732967	2732978	-1	ACATAAATAAAC	bin_ef	10.84	0	0	2130	2	.	.
2L	2733129	2733140	-1	GTATAAACAAAC	bin_ef	12.49	0	0.300662344983089	2292	2	.	.
2L	2734275	2734285	-1	CGGAGTGACCA	trx_disc1	6.32	0	0.0260945133408493	3438	1	.	.
2L	2740021	2740030	-1	ACAGTGCTGC	Chro_disc3	6.7	0	0.0841788801202555	10	1	.	.
2L	2750609	2750620	-1	TAGCATGTGTAT	twi_ef	8.65	0	0.0806557685080797	2086	2	.	.
2L	2750635	2750644	1	CTATCGATTG	BEAF-32_disc1	6.96	0	0.343832205937617	2112	1	.	.
2L	2750704	2750713	-1	TGCACTTACA	tin_ef	6.93	0	0.0673618940248027	2084	2	.	.
2L	2750811	2750822	1	CGACAGATGTTT	twi_ef	7.83	0.0147641895421	0.343832205937617	1975	2	CGGCAGATGTTT:130,CGACAGATGTTT:25	7.77269016469,7.06119384546
2L	2751086	2751095	1	GCCACTCGAA	tin_ef	9.33	0	0.0841788801202555	1702	2	.	.
2L	2752303	2752314	-1	ATGCAGATGTGT	twi_ef	8.54	0	0.0841788801202555	483	1	.	.
2L	2752416	2752426	1	CAGAGTGACTG	trx_disc1	5.81	0	0.0588594513340849	371	1	.	.
2L	2752494	2752503	-1	CCAGTGGTGC	Chro_disc3	5.82	0	0.0841788801202555	294	1	.	.
2L	2753053	2753064	-1	CGGCATTTGTAC	twi_ef	6.16	0	0.920048853814356	168	1	.	.
2L	2753074	2753083	-1	TACACTCAAA	tin_ef	7.65	0	0.0841788801202555	149	2	.	.
2L	2753191	2753200	-1	GCCTCTCGAG	tin_ef	6.24	0	0	32	2	.	.
2L	2753687	2753698	-1	GCGTAAACAACT	bin_ef	8.95	0	0.326287110108982	454	2	.	.
2L	2753882	2753893	-1	TCGTAAACAACA	bin_ef	9.49	0	0.940952649379932	649	2	.	.
2L	2754619	2754630	-1	AAATAAATACGC	bin_ef	8.95	0	0.956830139045472	1386	1	.	.
2L	2755473	2755484	-1	CGACATATGTAT	twi_ef	8.03	0	0.475032882375047	2240	2	.	.
2L	2755559	2755570	-1	TTACATCTGTGC	twi_ef	8.88	0	0.309470124013529	2326	2	.	.
2L	2755582	2755591	1	TGCACTTGTA	tin_ef	5.51	0	0.86879932356257	2349	1	.	.
2L	2759475	2759485	-1	CTGCGTGGCCA	trx_disc1	5.84	0	0.300662344983089	225	1	.	.
2L	2759856	2759865	-1	TCAGGGTTGT	Chro_disc3	5.76	0	0	48	1	.	.
2L	2759936	2759945	1	TTATCGATAC	BEAF-32_disc1	6.61	0	0.475032882375047	22	1	.	.
2L	2766083	2766094	1	TCCCATTTGTTT	twi_ef	7.02	0	0	139	1	TCCCATTTGTTT:158,TTCCATTTGTTT:1	5.93268209175,6.89776298779
2L	2766190	2766200	1	CAGTGTGGCAG	trx_disc1	6.15	0	0.0796223224351748	33	2	CAGTGTGGCAG:161,CAGTGTGGCAA:1	3.16022784323,3.24107985892
2L	2766223	2766233	-1	TAGAGTTGCCA	trx_disc1	5.92	0	0.0841788801202555	0	2	.	.
2L	2767870	2767879	1	CTATCGATTC	BEAF-32_disc1	6.39	0	0.0623825629462608	31	1	.	.
2L	2767905	2767916	1	ATATAAACATAC	bin_ef	11.64	0.00115816340981	0.593644306651635	0	2	ATATAAACATAC:161,ATACAAACATAC:1	9.67522676531,7.85993679867
2L	2767954	2767965	1	AAATAAACAATT	bin_ef	10.58	0	0.707464299135663	43	2	.	.
2L	2768375	2768384	-1	GCAGTGCTGC	Chro_disc3	6.89	0	0.733323938369034	208	1	.	.
2L	2771582	2771592	-1	TAGTTTGACCA	trx_disc1	5.84	0	0.462420142803457	143	1	.	.
2L	2790831	2790841	1	CAGTGTGATCA	trx_disc1	6.6	0	0.0697810973318301	2428	1	.	.
2L	2854227	2854241	-1	ATTGAGCCAAGTCAG	cnc_disc1	6.11	0	0.527127959413754	1066	1	.	.
2L	2855765	2855775	1	AAGTGTGACCA	trx_disc1	7.16	0	0.0841788801202555	15	2	.	.
2L	2856057	2856075	1	CTTCCGACAGGGGGCGCCA	CTCF_known1	7.6	0.000293230741935	0.593644306651635	0	2	CTTCCGACAGGGGGCGCCA:150,CTTCCGACAGAGGGCGCCA:1	3.87737354033,3.70569180721
2L	2856182	2856200	1	AAACCAGCAGTGGCCGCCA	CTCF_known1	6.67	0	0	113	2	.	.
2L	2856313	2856324	-1	GAACACGTGTTT	twi_ef	8.36	0	1	244	1	.	.
2L	2857176	2857186	-1	CAGTGTGACCG	trx_disc1	8.04	0	0.0841788801202555	18	2	.	.
2L	2857198	2857207	-1	ATCACTCGAG	tin_ef	5.86	0.00418138586842	0.0841788801202555	40	1	ATCACTCGAG:160,ATAACTCGAG:1	5.79612976491,1.89415709533
2L	2861389	2861400	-1	ATATACACAAGT	bin_ef	9.08	0	0	1137	2	ATATACACAAGT:158,AAATACACAAGT:4	7.54419137626,7.68526997452
2L	2861623	2861634	1	GTGTAAATAAAA	bin_ef	9.51	0	0.0841788801202555	903	2	.	.
2L	2862299	2862310	-1	CCATAAACAAAC	bin_ef	10.65	0	0.343832205937617	227	2	.	.
2L	2862431	2862440	1	GCCACTCAAA	tin_ef	8.55	0	0.0841788801202555	97	2	.	.
2L	2862479	2862488	-1	GCCACTCAAA	tin_ef	8.55	0	0.0697810973318301	49	2	.	.
2L	2862637	2862648	-1	AAGTAAACAGAA	bin_ef	11.39	0	0.309470124013529	99	2	.	.
2L	2874825	2874836	1	CTGCACCTGTAT	twi_ef	6.76	0	0.0841788801202555	34	2	.	.
2L	2874833	2874842	1	GTATCGATAC	BEAF-32_disc1	6.72	0	0.536076662908681	28	1	.	.
2L	2874850	2874859	-1	GCAGGGCTGC	Chro_disc3	6.78	0	0.593644306651635	11	1	.	.
2L	2874867	2874878	-1	GTGCATGTGTGC	twi_ef	10.55	0	0.462420142803457	0	2	.	.
2L	2878266	2878275	1	CCAGGGATGC	Chro_disc3	6.18	0	0.0841788801202555	116	4	.	.
2L	2878472	2878481	-1	CCAGGGATGC	Chro_disc3	6.18	0.000151448881212	0.431863021420519	110	4	CCAGGGATGC:161,ACAGGGATGC:1	3.13683286984,3.05987155759
2L	2878524	2878535	1	GTGTAAACACAA	bin_ef	10.17	0.00357658512455	0.400554302893649	56	2	GTGTAAACACAA:160,GTGTAAATACAA:2	8.96566860191,6.3682839687
2L	2878557	2878568	-1	AAACAAATAAAT	bin_ef	8.81	0.0135006134572	0	23	2	AAACAAATAAAT:154,AAACGAATAAAT:3	6.51799140935,1.91282122336
2L	2878606	2878615	-1	CCAGTGATGC	Chro_disc3	6.29	0	0.739665539270951	14	4	CCAGTGATGC:158,CCAGTGCTGC:1	3.1920954069,3.443409932
2L	2879454	2879463	-1	GCAGTGGTGC	Chro_disc3	5.82	0	0.304490792934987	331	4	.	.
2L	2883126	2883135	1	CCAGGGCTGC	Chro_disc3	6.78	0	0.322035888763623	0	6	.	.
2L	2883164	2883173	1	CCAGGGTTGG	Chro_disc3	6.12	0	0.603555993987223	37	6	CCAGGGTTGG:148,CCAGGGCTGG:8	3.09062019167,3.15961330523
2L	2883556	2883565	-1	CCAGTGGTGC	Chro_disc3	5.82	0	0.0673618940248027	429	6	.	.
2L	2884621	2884631	-1	TAGGGTGACCA	trx_disc1	6.3	0	0.0841788801202555	577	2	.	.
2L	2885290	2885300	-1	CAGTGTGGCCG	trx_disc1	7.76	0.00119920360079	0.0841788801202555	81	2	CAGTGTGGCCG:149,CAGTGTGGTCG:1	3.85337502379,3.16022784323
2L	2885309	2885318	1	GCAGGGATGC	Chro_disc3	6.18	0	0.0673618940248027	100	6	.	.
2L	2885678	2885687	1	CCAGTGTTGA	Chro_disc3	5.61	0.00260841138546	0.0697810973318301	163	6	CCAGTGTTGA:152,TCAGTGTTGA:7	2.952691297,2.77774964816
2L	2885691	2885700	-1	TCAGTGTTGG	Chro_disc3	5.77	0.00751431969283	0	150	6	TCAGTGTTGG:90,TCAGGGTTGG:61	2.97094107989,2.91567854283
2L	2885904	2885913	1	GTATCGATAG	BEAF-32_disc1	7.29	0	0.0623825629462608	37	1	.	.
2L	2886216	2886229	-1	CTGGCACACGGCAT	h_known1	5.3	0	0.45185080796693	259	1	.	.
2L	2889278	2889289	-1	CAGCAGGTGTTA	twi_ef	5.93	0	0.0806557685080797	880	4	.	.
2L	2889299	2889310	1	CAACATTTGTAT	twi_ef	7.02	0	0.0806557685080797	859	4	.	.
2L	2889372	2889383	1	CAACAGCTGTTG	twi_ef	5.97	0	0.475032882375047	786	4	.	.
2L	2889425	2889436	1	GTGCGGATGTAT	twi_ef	5.93	0	0.691351935362646	733	4	.	.
2L	2897196	2897205	-1	TGCACTTAAA	tin_ef	8.82	0	0.326287110108982	7026	4	.	.
2L	2897262	2897273	-1	AAGCAAACAACA	bin_ef	9.77	0	0.286241074783916	7092	2	.	.
2L	2897407	2897416	1	GCCACTCGCC	tin_ef	6.4	0	0	7237	4	.	.
2L	2897556	2897565	1	TCCTCTCAAA	tin_ef	6.01	1.11022302463e-16	0	7386	4	TCCTCTCAAA:154,TCCCCTCAAA:7	5.37613717235,5.37613717235
2L	2897829	2897840	-1	GAATAAACAAGA	bin_ef	11.33	0.000883220962662	0.300662344983089	7659	2	GAATAAACAAGA:148,GAATAAACAAGG:5	9.70764500991,9.44528074544
2L	2907767	2907780	-1	TGGCCACGCTCCAT	h_known1	5.49	0	0.0841788801202555	17597	1	.	.
2L	2908947	2908961	1	AAGGTTATTGCCTTC	EcR_known1	6.72	0	1	18777	1	.	.
2L	2931956	2931967	-1	AAATAAATACAG	bin_ef	9.4	0	0.440623825629463	14594	2	.	.
2L	2932042	2932053	-1	ACGTAAACAAAA	bin_ef	12.47	0	0.0673618940248027	14508	2	.	.
2L	2936092	2936103	1	AAATAAATAAAT	bin_ef	11.07	0	0	10458	2	.	.
2L	2936143	2936154	-1	AAGTAAATACAG	bin_ef	8.81	0	0.0841788801202555	10407	2	.	.
2L	2954724	2954733	1	TCAGTGCTGG	Chro_disc3	5.92	0	0.0697810973318301	27	1	.	.
2L	2955832	2955841	-1	AGTATGCAAC	mod_disc3	6.02	0	0.0841788801202555	1058	3	.	.
2L	2955890	2955904	1	AAGTTCAATGGTCTT	EcR_known1	6.19	0	1	995	1	.	.
2L	2956670	2956679	1	GAAGGGTTAA	Kr_known3	5.12	0.011656634047	0.41565670800451	220	1	GAAGGGTTAA:151,GAAGAGTTAA:9	2.52497503805,2.00172686034
2L	2957280	2957289	1	AGAATGCTAC	mod_disc3	5.59	0	0	348	3	.	.
2L	2967081	2967099	-1	CCGCCTAAAGAGGGCGCTC	CTCF_known1	6.87	0	0.0841788801202555	2521	1	.	.
2L	2969385	2969395	1	CAGAGTGCCCA	trx_disc1	6.35	0	0.505824877865464	225	1	.	.
2L	2970216	2970225	-1	ACAGAGCTGC	Chro_disc3	5.57	0	0.559446636602781	595	1	.	.
2L	2972837	2972847	-1	CAGTGTGCCCT	trx_disc1	5.8	0	0.283117249154453	43	1	.	.
2L	2972891	2972900	-1	CCAGTGTTGA	Chro_disc3	5.61	0	0.563674370537392	214	2	.	.
2L	2973793	2973802	-1	GCAGTGTTGT	Chro_disc3	6.33	0	0.419250281848929	902	2	.	.
2L	2988093	2988102	1	TTATCGATAA	BEAF-32_disc1	6.46	0	0.326287110108982	31	1	.	.
2L	2988644	2988653	-1	CCAGCGTTGC	Chro_disc3	5.74	0	0.983183013904547	510	1	.	.
2L	2989107	2989118	-1	AAGTAAACAGAG	bin_ef	10.72	0	0	973	1	.	.
2L	2992763	2992773	-1	CTGTGTGACCA	trx_disc1	7.03	0	0.0673618940248027	1	1	.	.
2L	2999226	2999235	-1	CTATCGATTG	BEAF-32_disc1	6.96	0	0.0673618940248027	6263	1	.	.
2L	2999239	2999248	-1	ACAGTGCTGT	Chro_disc3	6.29	0.0155808353232	0	6276	1	ACAGTGCTGT:143,AGAGTGCTGT:11	3.17765459105,2.48450741049
2L	2999490	2999499	-1	GGCACTCGCA	tin_ef	7.18	0	0	6527	3	.	.
2L	2999512	2999521	-1	TGCACTTAAC	tin_ef	7.78	0.0289172177537	0.0841788801202555	6549	3	TGCACTTAAC:151,TGCACCTAAC:7	7.05553794853,2.45036776254
2L	2999607	2999616	1	GGCTCTCGAA	tin_ef	6.47	0	0.0623825629462608	6644	3	.	.
2L	3023850	3023859	1	CCAGAGCTGC	Chro_disc3	5.76	0	0.343832205937617	595	1	.	.
2L	3035164	3035182	1	TCGCCTGCAGGTGGCGCTT	CTCF_known1	8.31	0.000153422472366	0.0796223224351748	166	1	TCGCCTGCAGGTGGCGCTT:156,TCGCCTGCAGGTGGCACTT:1	4.15965863414,4.05946357158
2L	3037250	3037259	1	GCAGTGCTGG	Chro_disc3	6.38	0	0.687734874107478	144	2	.	.
2L	3037315	3037329	-1	AATTTGATGAGTCAC	cnc_disc1	6.59	0.00700673063644	0.0841788801202555	74	1	AATTTGATGAGTCAC:147,AATTTGATTAGTCAC:15	3.29792582282,3.0483629015
2L	3040543	3040552	1	ACAGTGCTGA	Chro_disc3	5.57	0.0376617920217	0.0260945133408493	432	2	ACAGTGCTGA:126,ACAATGCTGA:24	2.9447230983,2.25157591774
2L	3071825	3071834	-1	GGCTACCTGC	hb_disc1	7.03	0	0.326287110108982	474	3	.	.
2L	3072409	3072418	-1	TCCTACCTGC	hb_disc1	6.15	0	0.34141300263059	100	3	.	.
2L	3072445	3072454	-1	CGCTACCTGC	hb_disc1	6.23	0	0.0841788801202555	136	3	.	.
2L	3078591	3078600	-1	AAAGGATTAA	Kr_known3	5.29	0	0.788848177376926	6282	1	.	.
2L	3080710	3080719	1	TCCTCTCGAA	tin_ef	6.79	0.00021661870973	0	8401	1	TCCTCTCGAA:158,TCCTCTCGAG:3	6.53630735402,6.46032144704
2L	3082830	3082843	1	CTGGCACACGACTT	h_known1	5.2	0	0.864524614806464	8068	1	.	.
2L	3084702	3084713	1	ATGTAAACAGTA	bin_ef	8.46	0	0.326287110108982	6198	3	.	.
2L	3084744	3084755	-1	AAGCAAACAAAT	bin_ef	10.53	0.0460956678155	0.0796223224351748	6156	3	AAGCAAACAAAT:141,AACCAAACAAAT:17	8.93668425382,5.10804285733
2L	3084782	3084793	1	CTATAAACAACT	bin_ef	9.33	0	0.527127959413754	6118	3	.	.
2L	3131899	3131908	-1	AGTATGCTAC	mod_disc3	6.69	0.00194353217548	0.0841788801202555	3180	2	AGTATGCTAC:159,AGTATACTAC:2	3.2328722345,2.72707534234
2L	3132237	3132246	-1	GCCACTTGAA	tin_ef	9.8	0	0.475032882375047	3518	1	.	.
2L	3144926	3144945	1	GCTAGCTGAGACTCAAACCA	bab1_disc1	9.98	0.000578144929864	0.0623825629462608	312	1	GCTAGCTGAGACTCAAACCA:153,GCTAGCTAAGACTCAAACCA:5	4.96209499844,4.87144060039
2L	3145582	3145592	-1	CGGTGTGGCCG	trx_disc1	6.49	0	0.0841788801202555	127	1	.	.
2L	3145755	3145764	1	CTATCGATAG	BEAF-32_disc1	7.86	0	0.795471627207817	35	1	.	.
2L	3152283	3152294	1	AAATAAACAAAC	bin_ef	14.11	0	0.88195227358136	6563	1	.	.
2L	3158222	3158231	1	GCAGTGATGT	Chro_disc3	5.88	0.00716754905506	0.0841788801202555	1399	2	GCAGTGATGT:156,GCGGTGATGT:5	3.00330137819,2.31015419763
2L	3158718	3158727	-1	CCAGTGATGC	Chro_disc3	6.29	0.0027313821639	0.0841788801202555	903	2	CCAGTGATGC:157,CCAGTAATGC:2	3.1920954069,2.49894822634
2L	3159333	3159344	-1	ACACATTTGTTG	twi_ef	5.97	0	0.0841788801202555	286	3	.	.
2L	3159419	3159430	-1	TTACGTTTGTGT	twi_ef	7.74	0	0.0260945133408493	200	3	.	.
2L	3159551	3159562	-1	GCACATTTGCGT	twi_ef	5.63	0	0.0260945133408493	68	3	.	.
2L	3159626	3159636	1	CAGTGTGACCA	trx_disc1	8.2	0	0.343832205937617	0	1	.	.
2L	3161792	3161801	-1	GCAGGGTTGG	Chro_disc3	6.12	0	0.0841788801202555	712	2	.	.
2L	3162528	3162538	-1	TGGTGTGACCG	trx_disc1	6.02	0	0.0841788801202555	14	2	.	.
2L	3162895	3162904	-1	GCAGGGTTGG	Chro_disc3	6.12	0	0.0841788801202555	381	2	.	.
2L	3163631	3163641	-1	TGGTGTGACCG	trx_disc1	6.02	0.00260855643082	0.0841788801202555	4	2	TGGTGTGACCG:147,TGGTGTTACCG:4	3.10117499628,2.79579297455
2L	3171513	3171523	-1	CAGTGTGATCG	trx_disc1	6.43	0.000632496467386	0	1228	1	CAGTGTGATCG:161,TAGTGTGATCG:1	3.30187888819,2.96355375752
2L	3173174	3173183	-1	GCAGTGTTGT	Chro_disc3	6.33	0	0.0623825629462608	422	1	.	.
2L	3179832	3179850	1	CAGCCAGCAGGTGGCGCTT	CTCF_known1	9.2	0	0.0260945133408493	5841	1	.	.
2L	3183369	3183387	1	TCGCCGCTAGATGGCGCCT	CTCF_known1	7.87	0	0.634042653137918	9378	1	.	.
2L	3271274	3271285	-1	TGACATGTTTTT	twi_ef	6.47	0	0.0697810973318301	8172	1	.	.
2L	3288050	3288061	1	GAGTAAACAAGT	bin_ef	10.1	0	0.326287110108982	6621	1	.	.
2L	3291163	3291182	-1	ATTAGTGGAGTCACGAACCG	bab1_disc1	9.08	0.00392956528932	0.0841788801202555	3500	1	ATTAGTGGAGTCACGAACCG:145,ATTAGTGGAGTCGCGAACCG:7	4.53278566635,4.14601347532
2L	3294812	3294821	-1	AGTATGCCAC	mod_disc3	5.76	0	0.326287110108982	121	2	.	.
2L	3302152	3302163	-1	AGATACACAAAT	bin_ef	8.53	0	0	966	2	.	.
2L	3302179	3302190	1	TAGTAAACACAT	bin_ef	9.56	0	0.297139233370913	939	2	.	.
2L	3302983	3302992	-1	TGCACTTGGC	tin_ef	6.11	0.00926045057076	0.559446636602781	137	2	TGCACTTGGC:157,TGCATTTGGC:2	6.22783378204,1.64286630337
2L	3302998	3303007	1	CACACTTCAC	tin_ef	5.67	0	0.559446636602781	122	2	.	.
2L	3303004	3303015	-1	GTGCGTGTGTGA	twi_ef	7.22	0	0.475032882375047	114	1	.	.
2L	3338636	3338650	1	CAAGTCAATGTCCCC	EcR_known1	7.15	0	0.608629274708756	188	4	.	.
2L	3338791	3338800	1	CTCACTCGAA	tin_ef	6.14	0.0141562925196	0.343832205937617	343	3	CTCACTCGAA:157,CTCAATCGAA:3	6.07278636735,1.48781888868
2L	3339070	3339079	-1	ACCACTCAAA	tin_ef	8.24	0	0.0623825629462608	622	3	ACCACTCAAA:156,GCCACTCAAA:3	7.50515349966,8.19830068022
2L	3339081	3339090	-1	TCCACTTCCA	tin_ef	6.36	0	0.0623825629462608	633	3	.	.
2L	3339235	3339249	1	GGAGTCAATAGCCTC	EcR_known1	6.36	0	0.91607948139797	787	4	.	.
2L	3339525	3339539	-1	TGGTTCAATGCACTC	EcR_known1	6.44	0	0.694875046974821	1077	4	.	.
2L	3339646	3339660	1	GGGGTCAATGCAGTC	EcR_known1	7.2	0	1	1198	4	.	.
2L	3341841	3341855	-1	AAAGTCAATGAACTC	EcR_known1	7.92	0	0.563674370537392	3393	2	.	.
2L	3342040	3342054	-1	AAGTTCAATGAAAGC	EcR_known1	6.8	0	0.0841788801202555	3592	2	.	.
2L	3346033	3346047	-1	AGGTTCAATGGCCGC	EcR_known1	6.95	0	1	7585	1	.	.
2L	3350159	3350170	1	TTGTAAACAAAT	bin_ef	11.07	0	0	4830	1	TTGTAAACAAAT:134,TTGTAAACAAAA:15	9.08150041744,9.70053962584
2L	3372752	3372760	1	TGGGCGTGC	hkb_known2	5.88	0.000123381020073	0.326287110108982	287	2	TGGGCGTGC:153,TGGGCGTGG:2	3.0315257049,3.00253816802
2L	3372762	3372770	1	GGGGCGTGG	hkb_known2	6.1	0	0.326287110108982	277	2	.	.
2L	3373467	3373477	1	TAGTGTGGCCA	trx_disc1	7.17	0	0.0841788801202555	419	1	.	.
2L	3426330	3426343	1	TCGGCACGCGCCTC	h_known1	6.22	0	0	3377	1	.	.
2L	3449702	3449712	-1	CAGTGTGACCA	trx_disc1	8.2	0	0.45185080796693	17	1	.	.
2L	3452417	3452427	-1	CAGTGTTACAA	trx_disc1	5.97	0.03172417792	0	22	2	CAGTGTTACAA:122,CAGTGTTATAA:19,CAGTGTTAAAA:1	3.07734888214,2.38420170158,2.38420170158
2L	3452465	3452475	-1	CGGTGTGACCG	trx_disc1	6.78	0	0.0841788801202555	15	2	.	.
2L	3452637	3452646	-1	GCAGTGCTGT	Chro_disc3	6.48	0	0.0841788801202555	187	1	.	.
2L	3457097	3457106	1	CCAGTGCTGC	Chro_disc3	6.89	0.00372771733623	0	38	2	CCAGTGCTGC:159,CCAATGCTGC:3	3.443409932,2.75026275144
2L	3457322	3457331	-1	CCAGTGATGG	Chro_disc3	5.77	0.000160303694725	0.475032882375047	0	2	CCAGTGATGG:161,ACAGTGATGG:1	2.96356131718,2.88660000493
2L	3457685	3457695	1	CATAGTGACCA	trx_disc1	5.98	0	0.431863021420519	357	1	.	.
2L	3465763	3465772	1	CGCTACCTGG	hb_disc1	5.8	0	0.475032882375047	339	2	CGCTACCTGG:91,CGCTACCTGA:58	3.0142055082,3.0607250563
2L	3466078	3466088	1	CAGTGTGACCG	trx_disc1	8.04	0.0010710033492	0.05782600526118	23	2	CAGTGTGACCG:161,CAGTGCGACCG:1	3.99502606875,3.30187888819
2L	3466128	3466138	1	AGGTGTGACCA	trx_disc1	5.89	0	0.0796223224351748	16	2	.	.
2L	3470076	3470085	1	TCCACTCCAG	tin_ef	7.31	0	0	68	2	.	.
2L	3471013	3471023	1	CAGGGTGTCCA	trx_disc1	5.82	0	0.630026305900037	832	1	.	.
2L	3472848	3472866	-1	TGACCACCAAGAGGAGGAC	CTCF_known1	6.11	0	0	91	1	.	.
2L	3476272	3476283	-1	ACGTAAACAAAA	bin_ef	12.47	0	0.0260945133408493	2149	2	.	.
2L	3476312	3476323	1	ATATAAACAAGT	bin_ef	12.02	0	0	2109	2	.	.
2L	3476833	3476847	-1	ATTTTGCCGTGTCAT	cnc_disc1	8.14	0.000441096587487	0.843245020668921	1585	1	ATTTTGCCGTGTCAT:161,ACTTTGCCGTGTCAT:1	4.02590690645,3.73822507118
2L	3478116	3478127	1	AGATAAACAAGA	bin_ef	10.9	0.000236776481027	0.864524614806464	305	3	AGATAAACAAGA:160,AGGTAAACAAGA:2	9.31710555201,9.13841376327
2L	3478509	3478520	1	ATACAAACAACG	bin_ef	9.54	0	0.507375046974821	76	3	.	.
2L	3478527	3478538	1	GTGTAAACAATC	bin_ef	9.11	0	1	94	3	.	.
2L	3500761	3500771	1	AAGTGTGTCCA	trx_disc1	5.93	0	0.583074971815107	5970	1	.	.
2L	3514640	3514650	1	CAGTGTGGCAG	trx_disc1	6.15	0	0.0697810973318301	12	1	.	.
2L	3524433	3524444	1	ATGTAAACAATG	bin_ef	9.83	0	0.691939120631342	472	1	.	.
2L	3530429	3530438	1	ACAGTGTTGT	Chro_disc3	6.14	0	0.0260945133408493	142	1	.	.
2L	3530451	3530469	-1	CTTCCGGAAGATGGCGCTA	CTCF_known1	7.18	0	0.0841788801202555	164	2	.	.
2L	3530637	3530655	-1	TTACCGGAAGAGGGCGGCA	CTCF_known1	7.65	0.0682337646507	0.528278842540398	246	2	TTACCGGAAGAGGGCGGCA:86,TTACCGGAAGAGAGCGGCA:55	3.82444236005,3.15544581299
2L	3538699	3538708	1	AACGGGTTAA	Kr_known3	5.94	0	0.507375046974821	541	1	.	.
2L	3539011	3539020	1	ACCACTCAAC	tin_ef	7.2	0	0.507375046974821	229	2	.	.
2L	3539021	3539030	-1	GGCTACCTGA	hb_disc1	6.73	0	0.0841788801202555	219	1	.	.
2L	3539103	3539112	1	AACACTCAAA	tin_ef	7.27	0	0.475032882375047	137	2	.	.
2L	3539316	3539326	1	CAGTGCTACCA	trx_disc1	5.97	0.00139038063724	0.0841788801202555	66	1	CAGTGCTACCA:161,CAGTGCTATCA:1	3.07734888214,2.38420170158
2L	3540048	3540059	1	CCACACTTGTTT	twi_ef	6.11	0	0.428222472754604	314	1	.	.
2L	3544912	3544922	1	CAATGTGACCG	trx_disc1	6.43	0.00419850154432	0.0260945133408493	5178	2	CAATGTGACCG:98,CAATGTGAGCG:2	3.30187888819,2.60873170763
2L	3545936	3545946	1	CAGAGTAGCCA	trx_disc1	5.94	0	0	6202	2	.	.
2L	3555203	3555217	-1	ATCTTGCTGCATCAT	cnc_disc1	6.46	0	0.309470124013529	15469	3	.	.
2L	3555337	3555351	1	TAAGTGAGCAGTCAT	cnc_disc1	6.16	0.00541496133048	0.0260945133408493	15603	3	TAAGTGAGCAGTCAT:158,TAAGTGAGCAGTAAT:4	3.160640336,2.46749315544
2L	3562891	3562902	-1	GTGTAAACAAGC	bin_ef	10.69	0	1	17864	1	.	.
2L	3564076	3564094	1	ACCCCTGTAGATGGCGCTT	CTCF_known1	6.11	0	0.0841788801202555	16672	2	.	.
2L	3564429	3564447	1	ACCCCTGTAGATGGCGCTT	CTCF_known1	6.11	0	0.343832205937617	16319	2	.	.
2L	3570630	3570639	-1	TCCACTTAGC	tin_ef	5.59	0	0.996476888387824	10127	2	.	.
2L	3570699	3570710	1	AAGTAAACACAG	bin_ef	11.12	0	0.715027245396467	10056	3	.	.
2L	3570769	3570780	-1	GTGTAAACAAAT	bin_ef	11.17	0	0.610273393461105	9986	3	.	.
2L	3570776	3570785	1	TACACTCAAA	tin_ef	7.65	0	0.326287110108982	9981	2	.	.
2L	3570810	3570821	-1	CCATAAATAAAC	bin_ef	8.34	0	0.737316798196167	9945	3	.	.
2L	3581019	3581032	-1	CTTGCACGCGCTCT	h_known1	5.14	0	0.0806557685080797	252	1	.	.
2L	3581087	3581096	-1	CCCACTCAAA	tin_ef	8.04	0	1	320	1	.	.
2L	3588172	3588181	-1	TCCACTTGAA	tin_ef	9.86	0	0	7405	2	.	.
2L	3588219	3588228	-1	AGCACTCGGA	tin_ef	6.31	0	0.81978109733183	7452	2	.	.
2L	3589000	3589011	1	GGGTAAACAACC	bin_ef	8.74	0	0.327015219842165	8233	1	.	.
2L	3589021	3589030	-1	TGCACTTGAC	tin_ef	8.57	0.00946504830333	0.326287110108982	8254	2	TGCACTTGAC:155,TGCACTTGAT:4	8.21570813019,5.12466567684
2L	3589220	3589229	1	CCCACTTCAG	tin_ef	7.2	0.00389425170721	0.0673618940248027	8453	2	CCCACTTCAG:161,CCGACTTCAG:1	7.28379660051,2.68867675037
2L	3594264	3594275	-1	CTGCATCTGGTG	twi_ef	6.12	0	0.475032882375047	12473	2	.	.
2L	3594400	3594411	-1	CGACATGTGGGC	twi_ef	6.34	0	1	12337	2	.	.
2L	3594481	3594490	-1	AGCACTTAAA	tin_ef	8.44	0	1	12258	2	.	.
2L	3594528	3594537	-1	CACACTCGCA	tin_ef	5.96	0	0.309470124013529	12211	2	.	.
2L	3606601	3606610	-1	TCCACTCGCC	tin_ef	6.47	0	0.0623825629462608	138	2	.	.
2L	3606639	3606648	-1	GTCACTCAAA	tin_ef	5.87	0	0.86879932356257	100	2	.	.
2L	3606890	3606899	1	GCCTACCTGC	hb_disc1	6.68	0	0.898769259676813	141	1	.	.
2L	3607300	3607313	-1	AAGGGACGCGCCAG	h_known1	5.47	0.00836206555277	0.0260945133408493	551	1	AAGGGACGCGCCAG:119,AAGGGACGCGCCTG:16	2.75873062902,2.56408858784
2L	3609045	3609056	-1	TTTCATGTGTCT	twi_ef	5.5	0	0.529476700488538	2296	4	.	.
2L	3609120	3609131	1	ATCCATTTGTTG	twi_ef	6.55	0	0.326287110108982	2371	4	.	.
2L	3609169	3609180	-1	GGCCATGTGTTG	twi_ef	7.97	0.000630130982627	0.764256858323938	2420	4	GGCCATGTGTTG:161,GGCCATATGTTG:1	7.99118103369,7.17543153104
2L	3609206	3609217	-1	GGACATGTGTTT	twi_ef	10.23	0	0.898769259676813	2457	4	.	.
2L	3609266	3609275	1	GACACTCGGA	tin_ef	5.91	0	0.0841788801202555	2517	1	GACACTCGGA:161,GCCACTCGGA:1	6.04372557309,7.37059651373
2L	3610612	3610625	1	GGTGCACGCGGCAT	h_known1	6.35	0	0.0841788801202555	3863	1	.	.
2L	3610677	3610685	-1	CGGGCGTGA	hkb_known2	6.09	0	1	3928	1	.	.
2L	3610831	3610840	-1	GGCTACCTGG	hb_disc1	6.61	0	0.918498684704998	4082	1	.	.
2L	3611200	3611209	1	AAAGGGTTGC	Kr_known3	5.04	0	0.860931040962044	4451	1	.	.
2L	3612856	3612865	-1	GCCCCTTGAA	tin_ef	6.8	0	0	6107	3	.	.
2L	3613011	3613022	-1	TCGCACATGTTT	twi_ef	7.3	0	1	6167	2	.	.
2L	3613118	3613127	1	GCCACTTGCG	tin_ef	7.42	0.0349884860324	0.343832205937617	6062	3	GCCACTTGCG:146,GTCACTTGCG:16	7.88466227829,5.09145426885
2L	3613133	3613142	-1	AACACTTGAC	tin_ef	7.47	0	0.694875046974821	6047	3	.	.
2L	3613140	3613151	-1	GAGCAAACAAAC	bin_ef	9.79	0	0.0841788801202555	6038	2	.	.
2L	3613293	3613304	-1	CGGCGTATGGGT	twi_ef	5.67	0	0.0260945133408493	5885	2	.	.
2L	3613355	3613366	-1	ATGTAAACAAAC	bin_ef	13.38	0	1	5823	2	ATGTAAACAAAC:133,ATATAAACAAAC:23	11.7095079109,11.8881996996
2L	3613531	3613540	-1	CACACTTGAG	tin_ef	7.84	0.00376231825523	0.453236565201052	5649	2	CACACTTGAG:161,CACAATTGAG:1	7.52256094963,2.93759347096
2L	3613663	3613672	-1	GCCACTTGAG	tin_ef	9.32	0	0.810855881247651	5517	2	.	.
2L	3614806	3614815	1	GGCTACCTGC	hb_disc1	7.03	0.000231463059431	0.0841788801202555	4374	1	GGCTACCTGC:156,GGCTACCTGT:1	3.51774043718,3.38990680385
2L	3615160	3615168	1	GGGGCTTGA	hkb_known2	5.66	0.00444748580211	0	4021	2	GGGGCTTGA:155,GGGACTTGA:3	2.95920504332,2.26605786276
2L	3615604	3615617	-1	TGCGCACGCGCAAT	h_known1	5.31	0	0.914975573092822	3572	1	.	.
2L	3615642	3615650	-1	TGGGCGTGC	hkb_known2	5.88	0.0183389770513	0.327015219842165	3539	2	TGGGCGTGC:100,AGGGCGTGC:37	3.0315257049,2.82567365069
2L	3618153	3618162	-1	TGCACTTGGA	tin_ef	7.15	0	0.0841788801202555	1027	3	.	.
2L	3618179	3618188	1	GGCACTTCAA	tin_ef	7.93	0	0.454692784667418	1001	3	.	.
2L	3618340	3618349	1	TGCACTTGAC	tin_ef	8.57	0.00351766693578	0.475032882375047	840	3	TGCACTTGAC:158,TGTACTTGAC:1	8.21570813019,3.62058828006
2L	3618382	3618393	1	CTGCGTGTGTGA	twi_ef	7.11	0.00269294938555	0.0796223224351748	796	1	CTGCGTGTGTGA:155,CTGCGCGTGTGA:2	7.28699314277,5.74654810182
2L	3619076	3619085	1	GTATCGATAT	BEAF-32_disc1	6.31	0.000278055109236	0.326287110108982	104	2	GTATCGATAT:148,ATATCGATAT:1	3.28715556403,3.15096801451
2L	3619090	3619099	-1	ATATCGATAG	BEAF-32_disc1	6.89	0	0.326287110108982	90	2	.	.
2L	3631795	3631806	-1	AAGTAAACAAAA	bin_ef	13.44	0	0.326287110108982	297	1	.	.
2L	3632114	3632125	-1	AAACGTGTGTGG	twi_ef	6.62	0	0.0841788801202555	10	3	.	.
2L	3632313	3632324	1	GTATATGTGTGT	twi_ef	5.49	0	0	122	3	.	.
2L	3632327	3632338	1	GTGTATGTGTGT	twi_ef	5.82	0	0	136	3	.	.
2L	3632752	3632766	-1	GAGGTCACTGGACCT	EcR_known1	7.04	0	0.475032882375047	561	1	.	.
2L	3673818	3673827	-1	ACCACTTACC	tin_ef	5.77	0	0.286241074783916	4100	1	.	.
2L	3687985	3687994	1	AAAGGGTTGA	Kr_known3	5.39	0.0157653436687	0.0697810973318301	4594	1	AAAGGGTTGA:149,AAAGAGTTGA:13	2.66337684611,2.14012866839
2L	3706263	3706273	1	AAGAGTTACCA	trx_disc1	5.91	0	0.0260945133408493	787	1	.	.
2L	3711733	3711742	1	GCAGAGTTGC	Chro_disc3	5.61	0.0103349488789	0.458215896279594	58	1	GCAGAGTTGC:152,GCAGAATTGC:7	2.952691297,2.25954411644
2L	3711734	3711744	1	CAGAGTTGCCA	trx_disc1	6.68	0.0091333193046	0.309470124013529	59	2	CAGAGTTGCCA:152,CAGAATTGCCA:7	3.34116355641,2.64801637585
2L	3713127	3713137	-1	TAGGGTGACCG	trx_disc1	6.14	0	0.0841788801202555	235	2	.	.
2L	3713312	3713321	-1	ATATCGATAG	BEAF-32_disc1	6.89	0	0.0841788801202555	51	1	.	.
2L	3719524	3719535	-1	ATGTACACAAAG	bin_ef	9.68	0	0.0260945133408493	1338	1	.	.
2L	3732623	3732632	-1	AGTATGCCAC	mod_disc3	5.76	0	0.475032882375047	11288	1	.	.
2L	3748894	3748903	1	AGTATGCAAC	mod_disc3	6.02	0.0233708350184	0.0841788801202555	3203	2	AGTATGCAAC:132,AGTGTGCAAC:21	2.92522380417,2.42713650862
2L	3748922	3748931	-1	AGTATGCAAC	mod_disc3	6.02	0.0116012261219	0	3231	2	AGTATGCAAC:150,AGAATGCAAC:11	2.92522380417,2.42852149214
2L	3763113	3763122	1	AGTATGCCAC	mod_disc3	5.76	0	1	3046	1	.	.
2L	3771228	3771237	-1	CGCTACCTGT	hb_disc1	5.92	0	1	467	1	.	.
2L	3771784	3771793	-1	GGCACTCACA	tin_ef	6.4	0	0.462420142803457	78	3	.	.
2L	3771919	3771928	-1	TGCAGTTGAA	tin_ef	5.86	0	0.684305712138294	96	3	.	.
2L	3775582	3775591	-1	TGCACTTCAC	tin_ef	6.96	0.0057384360831	0.475032882375047	3345	4	TGCACTTCAC:160,TGCACTTCAT:2	6.65007284042,3.55903038706
2L	3775860	3775869	1	ACCACTCCAC	tin_ef	6.37	0	0.283117249154453	3067	4	.	.
2L	3775930	3775939	-1	TGCACTTCAG	tin_ef	7.52	0	0.343832205937617	2997	4	.	.
2L	3776273	3776282	-1	AAAGGGGTAT	Kr_known3	5.1	0	0.0588594513340849	2654	3	.	.
2L	3776895	3776904	-1	AAAGGCTTAA	Kr_known3	5.09	0	0.608629274708756	2032	3	.	.
2L	3777276	3777285	1	AACGGGTTAC	Kr_known3	5.59	0	0.739829951146186	1651	3	.	.
2L	3802884	3802903	-1	TTTATCGCAGACTCGAACCG	bab1_disc1	8.73	0	0.0841788801202555	676	1	.	.
2L	3803171	3803184	1	AAGGCACGCGCAAA	h_known1	5.65	0	0.0841788801202555	395	2	.	.
2L	3803209	3803219	1	GAGTGTTGCCA	trx_disc1	6.46	0	0.0841788801202555	360	2	.	.
2L	3803428	3803438	-1	CAGTGTTGCCA	trx_disc1	7.29	0	0.0841788801202555	141	2	.	.
2L	3803430	3803439	-1	GCAGTGTTGC	Chro_disc3	6.74	0	0.0841788801202555	140	1	.	.
2L	3803513	3803526	-1	ACAGCACGCGACGC	h_known1	5.23	0.00140749481641	0.326287110108982	53	2	ACAGCACGCGACGC:159,ACAGCACGAGACGC:1	2.68347332352,2.07915735667
2L	3803813	3803822	-1	AGCACTTGCA	tin_ef	7.33	0	0.326287110108982	233	2	.	.
2L	3804015	3804024	-1	CACACTTGCA	tin_ef	6.43	0	0.0260945133408493	435	2	.	.
2L	3813430	3813439	1	ACAGTGCTGT	Chro_disc3	6.29	0	0.0638387824126268	22	1	.	.
2L	3814118	3814129	-1	TAATAAACAATT	bin_ef	9	0	0.86879932356257	710	1	.	.
2L	3814236	3814245	1	GCCACTTGAA	tin_ef	9.8	0	0.0841788801202555	828	3	.	.
2L	3814270	3814281	-1	ATCCATATGTTA	twi_ef	6.34	0	0.818818113491169	862	1	.	.
2L	3818595	3818604	-1	TGCACTTGGA	tin_ef	7.15	0	0.0841788801202555	5187	4	.	.
2L	3818868	3818877	-1	CGCACTTGAG	tin_ef	8.55	0	0.343832205937617	5460	4	.	.
2L	3818894	3818905	1	TTGAATGTGTGT	twi_ef	5.45	0	0.531801954152574	5486	2	.	.
2L	3819014	3819023	1	AACACTTCAC	tin_ef	5.87	0	0.607079105599399	5606	4	.	.
2L	3819027	3819038	1	CCGCATGTGTTT	twi_ef	9.97	0	0.918498684704998	5619	2	.	.
2L	3821459	3821468	1	AGCACTCGGA	tin_ef	6.31	0	0	4210	4	.	.
2L	3821477	3821488	1	TATCATGTGTGG	twi_ef	5.59	0	0.339275648252537	4190	4	.	.
2L	3821667	3821678	-1	CACCATTTGTCT	twi_ef	5.64	0	0	4000	4	.	.
2L	3821954	3821965	1	TTCCATATGGGG	twi_ef	5.4	0.00252040919089	0.340896279594138	3713	4	TTCCATATGGGG:160,TTCCATATGAGG:1	5.12447979473,3.04503825305
2L	3821978	3821987	-1	TCCACTTAAG	tin_ef	8.6	0.0769951928782	0.326287110108982	3691	4	TCCACTTAAG:123,TTCACTTAAG:34	7.85631579328,5.06310778384
2L	3821996	3822007	-1	AACCATATGTGT	twi_ef	8.43	0	0.326287110108982	3671	4	.	.
2L	3822035	3822044	-1	TCCTCTTCAA	tin_ef	5.65	0	0.319616685456595	3634	4	.	.
2L	3822061	3822070	1	GGCTCTTGAG	tin_ef	6.45	0	0.0841788801202555	3608	4	.	.
2L	3823820	3823829	-1	TGCACTCAGA	tin_ef	5.9	0	0.326287110108982	1849	2	.	.
2L	3823985	3823996	1	GAACATGTGTTG	twi_ef	8.91	0	0.513928034573469	1682	1	.	.
2L	3824772	3824781	-1	AAGGGGTTAA	Kr_known3	5.85	0	0.733323938369034	897	1	.	.
2L	3824907	3824915	1	TGGGCGGGA	hkb_known2	5.74	0	0.475032882375047	763	1	.	.
2L	3825401	3825412	1	AAATAAACATCC	bin_ef	10.39	0.0110798738256	1	266	1	AAATAAACATCC:143,AAATAAACATCT:14	8.84174572357,7.7431334349
2L	3825469	3825478	-1	TCCACTCGCC	tin_ef	6.47	0	0.718550357008643	200	1	.	.
2L	3828142	3828151	1	ATCACTTGAC	tin_ef	5.76	0.00465135565854	0.475032882375047	2463	2	ATCACTTGAC:159,ATCACTTGGC:2	5.30900947901,3.32113513086
2L	3828148	3828159	1	TGACATGTGTTT	twi_ef	9.86	0	0.694875046974821	2469	1	TGACATGTGTTT:159,TGGCATGTGTTT:2	8.65623647939,9.36773279861
2L	3828172	3828181	-1	CGCACTTAAG	tin_ef	7.77	0	0.635076099210823	2493	2	.	.
2L	3833720	3833729	-1	AAAGGGTTAA	Kr_known3	6.28	0	0.569898534385569	3111	4	.	.
2L	3833901	3833910	-1	AAAGAGTTAA	Kr_known3	5.12	0	1	2930	4	.	.
2L	3834049	3834058	-1	AAGGGGTTAA	Kr_known3	5.85	0.000310817762882	0.406426155580609	2782	4	AAGGGGTTAA:160,AAGGGGTTAC:1	2.8596319811,2.71653125028
2L	3834077	3834086	-1	CGCTACCTGC	hb_disc1	6.23	0	0.718550357008643	2754	1	.	.
2L	3834226	3834234	1	GGGGCGTGG	hkb_known2	6.1	0	0.0697810973318301	2606	2	.	.
2L	3834278	3834287	1	AAAGGGTTAA	Kr_known3	6.28	0	0.99706407365652	2553	4	.	.
2L	3834380	3834388	-1	GGGGCGAGA	hkb_known2	5.73	0	1	2452	2	.	.
2L	3835400	3835410	-1	GAGTGTGGCCA	trx_disc1	7.09	0	0.0588594513340849	1430	2	.	.
2L	3836023	3836032	-1	AAAGGGTTGC	Kr_known3	5.04	0	0.0260945133408493	808	2	.	.
2L	3836585	3836596	-1	AAATAAACACAA	bin_ef	12.38	0	0.326287110108982	244	1	.	.
2L	3836917	3836927	-1	CAGTTTTACCG	trx_disc1	5.81	0.00687447083659	0.343832205937617	76	2	CAGTTTTACCG:154,CAGTTTTTCCG:7	2.99649686645,2.52271226909
2L	3855536	3855547	1	TTGTAAACAAAT	bin_ef	11.07	0	0.593644306651635	7132	1	.	.
2L	3856481	3856495	-1	TGAGAGCCAAGTCAT	cnc_disc1	6	0	0	6184	3	.	.
2L	3856776	3856790	1	TTTGTGCCCAGTCAA	cnc_disc1	6.74	0	0.814261555806088	5889	3	.	.
2L	3856823	3856837	-1	ACTGTGCCACATCAT	cnc_disc1	6.3	0.000721783144961	0.321730552423901	5842	3	ACTGTGCCACATCAT:150,CCTGTGCCACATCAT:1	3.24960646191,2.89543427494
2L	3860744	3860752	1	TGGGCGTGT	hkb_known2	5.88	0	0.0841788801202555	1927	1	.	.
2L	3862532	3862541	1	ACAGCGTTGC	Chro_disc3	5.55	0	0.0697810973318301	138	2	.	.
2L	3862533	3862543	1	CAGCGTTGCCA	trx_disc1	6.38	0	0	136	1	.	.
2L	3862667	3862676	-1	GCAGGGATGG	Chro_disc3	5.66	0.000787537259972	0.0841788801202555	3	2	GCAGGGATGG:159,GCAGAGATGG:1	2.90829878012,2.54183579572
2L	3862696	3862705	-1	CCCACTCGGG	tin_ef	5.89	0.0025826226971	0.326287110108982	16	1	CCCACTCGGG:158,CTCACTCGGG:1	6.80213412166,4.00892611222
2L	3867706	3867715	1	TTATCGATAG	BEAF-32_disc1	7.18	0.00695321279188	0.0841788801202555	0	1	TTATCGATAG:148,TTATCGATAA:13	3.64490183434,3.33102889068
2L	3872459	3872468	1	CTATCGATAG	BEAF-32_disc1	7.86	0.0307241078435	0.0841788801202555	4746	1	CTATCGATAG:104,CTATCGATTG:44	3.94152160976,3.53418613747
2L	3872527	3872536	1	GCAGTGTTGT	Chro_disc3	6.33	0	0.0673618940248027	68	1	.	.
2L	3893529	3893547	-1	TCACCGCCAGGTGGCGCCA	CTCF_known1	8.9	0.000601833393873	0.690154077414506	2561	1	TCACCGCCAGGTGGCGCCA:145,TCACCGCCAGGTGGCGTCA:1	4.39153529644,4.00566129804
2L	3897018	3897028	1	CAGTGTAGCCA	trx_disc1	6.56	0	0	909	1	.	.
2L	3986801	3986819	-1	TCGCCGGCAGGGGGCGTCA	CTCF_known1	8.15	0.000274473530686	0.660677376925968	17262	1	TCGCCGGCAGGGGGCGTCA:151,TCGCCGGCAGAGGGCGTCA:1	4.11509657591,3.94341484279
2L	4019984	4019993	-1	AGTATGCTAC	mod_disc3	6.69	0	0.0841788801202555	11384	3	.	.
2L	4024483	4024492	-1	ACCCCTTGAG	tin_ef	6	0	0.475032882375047	6885	2	.	.
2L	4024607	4024616	1	TCCACTTCAG	tin_ef	7.78	0	0.322035888763623	6761	2	.	.
2L	4028870	4028879	-1	GCCAGTTGAG	tin_ef	5.57	0	0	2498	1	.	.
2L	4030322	4030331	1	AACGGGTTTA	Kr_known3	5.05	0.00268791946647	0.299934235249906	1046	2	AACGGGTTTA:153,AACGAGTTTA:2	2.51182726048,1.98857908277
2L	4031767	4031778	1	CAGCATCTGCGT	twi_ef	7	0	0.0841788801202555	389	2	.	.
2L	4032007	4032018	-1	CAACATGTTTTT	twi_ef	6.84	0	0.0796223224351748	629	2	.	.
2L	4032409	4032418	-1	AAAGGGTTAA	Kr_known3	6.28	0.0602965250069	0.0796223224351748	1031	1	AAAGGGTTAA:106,AAAGTGTTAA:51	3.04822321577,2.48241594175
2L	4034441	4034450	-1	TGCACTTCAA	tin_ef	8	0	0.559446636602781	3063	1	.	.
2L	4034632	4034641	1	GTCTACCTGC	hb_disc1	7.15	0	0	3254	1	.	.
2L	4042919	4042930	1	CAATAAACAAAA	bin_ef	11.52	0	0.641511649755731	11541	1	.	.
2L	4045362	4045371	1	GCCACTTGAC	tin_ef	8.76	0	1	13984	3	.	.
2L	4045489	4045498	1	TGCACTTAGG	tin_ef	5.89	0	0.0841788801202555	14111	3	.	.
2L	4045772	4045783	1	AAGTAAATAAGA	bin_ef	9.92	0	0.920048853814356	14394	1	.	.
2L	4045867	4045876	1	TCCACTTCCA	tin_ef	6.36	0.0908180801713	0	14489	3	TCCACTTCCA:120,TCCCCTTCCA:34	6.06959049506,3.57284938762
2L	4051618	4051631	1	TGGACACGCGACAG	h_known1	6.22	0	0.311889327320556	20240	1	.	.
2L	4053750	4053759	1	ACCTACCTGT	hb_disc1	5.81	0.00289111203825	0.563674370537392	22372	1	ACCTACCTGT:158,ACCTACTTGT:2	2.9968882708,2.30374109024
2L	4055884	4055895	1	TTACATATTTTT	twi_ef	6.97	0	0.0841788801202555	24506	2	.	.
2L	4055911	4055922	1	CTGCATCTGGGT	twi_ef	7.69	0	0.0841788801202555	24533	2	CTGCATCTGGGC:88,CTGCATCTGGGT:64	7.08906593325,7.74447278583
2L	4057411	4057422	-1	ATGTAAACATCG	bin_ef	8.9	0	0.0841788801202555	26033	1	.	.
2L	4074813	4074822	1	GTATCGATAC	BEAF-32_disc1	6.72	0	0.0673618940248027	43435	1	.	.
2L	4091903	4091914	-1	TGGTAAACAACA	bin_ef	8.55	0	0.686043780533634	28447	1	.	.
2L	4123865	4123873	1	TGGGCGTGG	hkb_known2	5.79	0	0.788848177376926	2145	1	.	.
2L	4195669	4195678	1	AAAGGGTTCA	Kr_known3	5.45	0	0.0673618940248027	1699	1	.	.
2L	4196437	4196455	-1	TCGCCAACAGATGGCGCTC	CTCF_known1	8.69	0	0.0638387824126268	922	1	.	.
2L	4197398	4197407	1	AACGGGTTAA	Kr_known3	5.94	0	0.0796223224351748	20	1	.	.
2L	4198314	4198324	-1	CAGTGTTACCA	trx_disc1	7.58	0.00106600404173	0.0841788801202555	255	1	CAGTGTTACCA:118,CAGTGTAACCA:2	3.7704960627,3.52933422017
2L	4221348	4221357	1	ACCACTCACA	tin_ef	6.34	0	0.343832205937617	3495	2	.	.
2L	4221362	4221371	1	TGCACTCACA	tin_ef	6.47	0	0.343832205937617	3509	2	.	.
2L	4221719	4221732	1	CGCGCACGCGCGCC	h_known1	5.21	0	0.420636039083052	3866	1	.	.
2L	4224259	4224268	1	TCAGTGCTGT	Chro_disc3	6.02	0	0.45185080796693	2829	1	.	.
2L	4226743	4226753	1	CAGCGTTACCA	trx_disc1	6.67	0	0	344	2	.	.
2L	4227010	4227019	1	AAAGGGGTAT	Kr_known3	5.1	0	0.0260945133408493	78	3	.	.
2L	4227691	4227701	-1	GAGTGTGGCCG	trx_disc1	6.93	0	0.0806557685080797	50	2	.	.
2L	4275980	4275990	1	CTGTGTGACCA	trx_disc1	7.03	0	0.0841788801202555	3300	1	.	.
2L	4281439	4281448	-1	TGCTACCTGA	hb_disc1	6.21	0	0.326287110108982	1701	1	.	.
2L	4282284	4282293	-1	TTCTACCTGC	hb_disc1	6.62	0	0.587326193160466	856	1	.	.
2L	4282931	4282940	1	AAAGGGTTAG	Kr_known3	5.76	0	0.462420142803457	209	1	.	.
2L	4283115	4283124	-1	GCCACTCGAA	tin_ef	9.33	0.00796554150309	0.0841788801202555	25	2	GCCACTCGAA:154,GCCACTCGGA:6	9.35847086189,7.37059651373
2L	4283252	4283261	-1	AGCACTTACG	tin_ef	6.07	0	0.0841788801202555	102	2	.	.
2L	4287405	4287413	1	TGGGCGGGA	hkb_known2	5.74	0	0.0841788801202555	4255	1	.	.
2L	4300522	4300532	-1	CAGTGAGGCCA	trx_disc1	6.31	0	0.0260945133408493	17372	1	CAGTGAGGCCA:148,CAGTGAGACCA:2	3.24107985892,3.38273090387
2L	4310573	4310583	-1	CAGAGTTGCCG	trx_disc1	6.51	0	0.340309094325442	13988	1	.	.
2L	4314936	4314945	1	TTATCGATAG	BEAF-32_disc1	7.18	0	0.0841788801202555	9626	1	.	.
2L	4345939	4345958	-1	GTTAGCATTGCCACGACCCC	bab1_disc1	6.77	0	0	4377	1	GTTAGCATTGCCACGACCCC:155,TTTAGCATTGCCACGACCCC:3	3.65660880675,3.83893022188
2L	4346738	4346747	1	AGCACTCACA	tin_ef	6.08	0	0.45185080796693	5176	3	.	.
2L	4346867	4346876	1	GTCACTCGAG	tin_ef	6.17	0	0.81978109733183	5305	3	.	.
2L	4347182	4347191	1	CACACTCAAC	tin_ef	6.03	0	0.539905110860579	5620	3	.	.
2L	4349904	4349915	-1	GTATAAACATGC	bin_ef	8.96	0	0.475032882375047	3058	1	.	.
2L	4350791	4350800	1	TGCACTTAAA	tin_ef	8.82	0	0.0841788801202555	2173	1	.	.
2L	4351336	4351347	1	CGACATATGTGC	twi_ef	8.74	0	0.343832205937617	1626	2	.	.
2L	4351430	4351439	-1	TGCACTCAAC	tin_ef	7.32	0	0.286241074783916	1534	1	.	.
2L	4351576	4351587	1	TTGCACATGGTT	twi_ef	5.86	0	0.0260945133408493	1386	2	.	.
2L	4351932	4351941	1	ACCACTTAGG	tin_ef	5.76	0	1	1032	1	.	.
2L	4356049	4356059	-1	TGGTGTGACCG	trx_disc1	6.02	0.0242018439459	0.485578729800827	3075	1	TGGTGTGACCG:140,TGGTGCGACCG:17	3.10117499628,2.40802781572
2L	4358159	4358173	-1	TTTCTGCTGTTTCAT	cnc_disc1	6.26	0	0.788848177376926	4374	2	.	.
2L	4363736	4363747	1	TTATAAACAGGC	bin_ef	9.13	0	0.920048853814356	1188	1	.	.
2L	4363890	4363901	-1	CGACAGATGTTT	twi_ef	7.83	0	1	1342	2	.	.
2L	4364118	4364129	-1	AAGCAGATGTTT	twi_ef	7.58	0	0.449807403231868	1570	2	AAGCAGATGTTT:160,AAGCATATGTTT:1	6.45679944416,7.87208134215
2L	4364185	4364194	1	TGCACTCCAA	tin_ef	7.54	0.000142960274342	0.0841788801202555	1637	2	TGCACTCCAA:161,CGCACTCCAA:1	7.21317903329,7.04612494863
2L	4365572	4365581	1	CCCACTTGGC	tin_ef	5.8	0	0.326287110108982	3024	1	.	.
2L	4366623	4366632	1	ATCTACCTGA	hb_disc1	6.28	0	0.840896279594138	4075	3	.	.
2L	4368146	4368159	-1	CTGCCACGCTCCCT	h_known1	5.17	0	0.825629462608042	3829	1	.	.
2L	4368334	4368343	1	AGCTACCTGA	hb_disc1	6.16	0.00964212346972	0.0806557685080797	3645	3	AGCTACCTGA:141,AACTACCTGA:15	3.14207016662,2.82698939025
2L	4370308	4370319	1	CTGCATCTGTCA	twi_ef	5.41	0	0.557097895527997	1669	1	.	.
2L	4371815	4371826	-1	CTGCTTTTGTGT	twi_ef	5.85	0	0.45185080796693	162	2	.	.
2L	4372035	4372046	1	TCGCATCTGTAT	twi_ef	7.09	0.00445861881422	0.0841788801202555	46	2	TCGCATCTGTAT:160,TCGTATCTGTAT:1	6.41533683855,1.81016665256
2L	4373423	4373434	-1	GCCCATATGTTG	twi_ef	7.08	0	0.81978109733183	1434	1	.	.
2L	4373505	4373516	1	GCATAAACAAAC	bin_ef	11.67	0.00154633941958	0.566257985719654	1516	1	GCATAAACAAAC:160,GCATAAATAAAC:1	10.432912467,7.83552783379
2L	4376222	4376233	-1	ACATAAACACAA	bin_ef	11.41	0	0.0841788801202555	2305	2	.	.
2L	4376293	4376302	1	ATCACTTAAA	tin_ef	6.02	0	0	2236	4	ATTACTTAAA:90,ATCACTTAAA:61	0.176249060555,4.77136891069
2L	4376350	4376361	1	AGGCAAACAAAT	bin_ef	8.62	0.0013128392818	0.0623825629462608	2177	2	AGGCAAACAAAT:159,AGGCAAACAAGT:2	7.49632267143,6.70408458823
2L	4376716	4376725	-1	TGCACTTCCA	tin_ef	6.11	0	0.475032882375047	1813	4	.	.
2L	4376733	4376742	-1	CCCACTCCAC	tin_ef	6.18	0	0.343832205937617	1796	4	.	.
2L	4376754	4376763	1	TCCACTCCAG	tin_ef	7.31	0	0.48630683953401	1775	4	.	.
2L	4376808	4376819	-1	CAGCAGTTGTTG	twi_ef	5.71	0	0	1719	1	.	.
2L	4377480	4377491	-1	GCGTAAACAAAC	bin_ef	11.09	0	0.644424088688463	1047	1	.	.
2L	4382616	4382625	-1	TCAGTGCTGC	Chro_disc3	6.43	0	0.0260945133408493	36	2	.	.
2L	4382737	4382746	-1	ACAGGGTTGC	Chro_disc3	6.45	0.00706433477054	0	17	2	ACAGGGTTGC:150,ACAGAGTTGC:10	3.24219296915,2.87572998475
2L	4387018	4387029	1	AAACAAACAAAA	bin_ef	11.76	0	0.45185080796693	17	1	.	.
2L	4393288	4393298	1	GAGTGTGACTA	trx_disc1	5.76	0	0.559446636602781	516	3	.	.
2L	4393577	4393586	-1	ACAGTGCTGA	Chro_disc3	5.57	0.0014620260878	0.733723224351747	228	1	ACAGTGCTGA:160,ACAGTGCTAA:1	2.9447230983,2.25157591774
2L	4393851	4393861	1	CAGTGTGACCG	trx_disc1	8.04	0	0.545917888012026	36	3	.	.
2L	4393901	4393910	1	TTATCGATAA	BEAF-32_disc1	6.46	0.003951038207	0.0697810973318301	86	1	TTATCGATAA:155,TTTTCGATAA:3	3.33102889068,2.63788171012
2L	4394197	4394207	1	TAGAGTGACCG	trx_disc1	6.67	0	0.309470124013529	382	3	.	.
2L	4418176	4418194	-1	CGTCCGCTAGGTGGCGTCT	CTCF_known1	6.86	0	0.678058060879369	8822	1	.	.
2L	4426122	4426135	-1	TGGACACGTGCCAG	h_known1	5.17	0.0015129993778	0.343832205937617	7771	1	TGGACACGTGCCAG:160,TGGACACATGCCAG:1	2.59663816088,1.96411554148
2L	4442515	4442525	1	CTGCGTGGCCA	trx_disc1	5.84	0	0.694875046974821	87	1	.	.
2L	4443700	4443709	1	CCAGCGCTGC	Chro_disc3	5.88	0	0.788848177376926	968	2	.	.
2L	4444674	4444684	1	AAGTGTTACCA	trx_disc1	6.53	0	0.326287110108982	0	2	.	.
2L	4444712	4444721	1	ACAGTGTTGT	Chro_disc3	6.14	0	0.0260945133408493	9	2	.	.
2L	4445414	4445424	1	CAGTGTGGACA	trx_disc1	6.31	0	0.472096956031567	683	2	.	.
2L	4448922	4448933	1	CAACATGTGGTT	twi_ef	7.39	0	0	284	1	CAACATGTGGTT:155,GAACATGTGGTT:4	6.66641314324,6.77763877835
2L	4452738	4452747	1	GCAGTGTTGA	Chro_disc3	5.61	0	0	257	5	GCAGTGTCGA:109,GCAGTGTTGA:28	2.25954411644,2.952691297
2L	4454512	4454531	-1	CATTCCAAAGACAAGAACCA	bab1_disc1	6.67	0.0125193009979	0.510310973318301	54	2	CATTCCAAAGACAAGAACCA:125,CATTCCATAGACAAGAACCA:33	3.51097197652,3.30052117152
2L	4454554	4454573	-1	CTCACCAGAGACGCGAACCA	bab1_disc1	8.2	0	0.0673618940248027	90	2	.	.
2L	4454655	4454664	-1	GCAGGGTTGT	Chro_disc3	6.22	0	0.0806557685080797	0	5	.	.
2L	4456811	4456821	1	CTGTGTGACCG	trx_disc1	6.87	0	0.326287110108982	1	4	.	.
2L	4457952	4457962	1	CAGCGTTACCG	trx_disc1	6.5	0	0.864524614806464	402	4	.	.
2L	4458232	4458251	1	ATTCGCCTGCCCACAAACCA	bab1_disc1	6.51	0.00822622688935	0.0260945133408493	113	2	ATTCGCCTGCCCACAAACCA:152,ATTCGCCTGCCCAGAAACCA:10	3.54450967592,3.07215103487
2L	4458339	4458349	1	CAGTGTGACCG	trx_disc1	8.04	0.00715875285868	0.0841788801202555	15	4	CAGTGTGACCG:141,GAGTGTGACCG:12	3.99502606875,3.63038366405
2L	4458859	4458878	-1	TTTAGCAATGCTCTGAACCA	bab1_disc1	7.14	0	0.0623825629462608	494	2	.	.
2L	4458880	4458889	1	ACAGTGCTGT	Chro_disc3	6.29	0.00244098939108	0.0806557685080797	515	5	ACAGTGCTGT:157,ACAGTGATGT:5	3.17765459105,2.92634006594
2L	4459574	4459585	-1	GCATAAACAAAC	bin_ef	11.67	0	0.694875046974821	41	1	.	.
2L	4459602	4459612	1	CAGTGTGACCC	trx_disc1	7.03	0	0.81978109733183	69	4	.	.
2L	4459845	4459854	-1	GCAGTGATGT	Chro_disc3	5.88	0.00870924828577	0.587326193160466	11	5	GCAGTGATGT:153,GCAATGATGT:6	3.00330137819,2.31015419763
2L	4463004	4463013	1	TTATCGATAA	BEAF-32_disc1	6.46	0	0.0841788801202555	424	1	.	.
2L	4463080	4463091	-1	ATATAAACAAAC	bin_ef	13.96	0.00442085053492	0	346	1	ATATAAACAAAC:130,ATATAAACAAAA:16	11.8881996996,11.4086266193
2L	4465125	4465134	-1	CCAGTGTTGG	Chro_disc3	6.23	0	0.0841788801202555	64	5	.	.
2L	4574805	4574814	1	CGCTACCTGT	hb_disc1	5.92	0	0.326287110108982	3289	1	CGCTACCTGT:145,TGCTACCTGT:14	3.0607250563,3.15757475556
2L	4577245	4577254	-1	AAAGGGTTAA	Kr_known3	6.28	0	0.326287110108982	849	2	.	.
2L	4578257	4578266	-1	AAAGGGTTGC	Kr_known3	5.04	0	0.0260945133408493	153	2	.	.
2L	4584139	4584149	1	CAGTGTTGCCA	trx_disc1	7.29	0	0.694875046974821	6035	1	.	.
2L	4597603	4597612	1	TACACTCGCA	tin_ef	6.54	0	0.0260945133408493	5639	2	.	.
2L	4597783	4597792	1	GGCACTTGGC	tin_ef	6.04	0	0.475032882375047	5819	2	.	.
2L	4684557	4684566	1	GCCTACCTGC	hb_disc1	6.68	0	0.343832205937617	97	1	.	.
2L	4726242	4726261	-1	AATAGTAGTGTCACAAACCT	bab1_disc1	7.84	0	0.34141300263059	8197	1	AATAGTAGTGTCACAAACCT:105,AATAGCAGTGTCACAAACCT:41	3.97760182004,4.41585617517
2L	4726337	4726355	1	TAGCCGCTAGGTGGAGGGC	CTCF_known1	6.67	0.00129316433334	0.0697810973318301	8103	1	TAGCCGCTAGGTGGAGGGC:154,TAGCGGCTAGGTGGAGGGC:1	3.43072246756,2.743066838
2L	4811465	4811476	1	AGGCATTTGTGG	twi_ef	6.89	0.0176312288141	0.0673618940248027	1547	3	AGGCATTTGTGG:154,AGGTATTTGTGG:4	6.61250490346,2.00733471747
2L	4811482	4811491	-1	CGCACTCACA	tin_ef	5.89	0	0.0841788801202555	1532	2	.	.
2L	4811789	4811800	1	GTGCTTGTGTGT	twi_ef	7.52	0	0.488632093198046	1223	3	.	.
2L	4811844	4811855	1	ATGCGTGTGTGT	twi_ef	9.19	0	0.479472003006389	1168	3	.	.
2L	4811860	4811871	-1	ATATACACACAC	bin_ef	9.38	0.00274313217818	0.760945133408493	1152	1	ATATACACACAC:159,ATACACACACAC:2	8.22059764394,6.40530767731
2L	4811890	4811899	1	GTATCGATTG	BEAF-32_disc1	6.39	0	0.462420142803457	1124	2	.	.
2L	4811973	4811986	-1	CAGTCACGCGGCAA	h_known1	5.56	0	0.718550357008643	1037	1	.	.
2L	4812003	4812012	-1	TTATCGATAC	BEAF-32_disc1	6.61	0	0	1011	2	.	.
2L	4812424	4812433	-1	AGTATGCAAC	mod_disc3	6.02	0	0.0841788801202555	590	1	.	.
2L	4817899	4817909	1	TAGTATGACCA	trx_disc1	5.84	0	0.512730176625329	301	2	.	.
2L	4818294	4818304	-1	AAGTGTGACCA	trx_disc1	7.16	0	0.0623825629462608	83	2	.	.
2L	4819171	4819180	1	CCAGTGCTGA	Chro_disc3	5.76	0	0.632492484028561	960	1	.	.
2L	4820371	4820384	1	TGCACACGCGACCT	h_known1	5.21	0	0.0806557685080797	1390	1	.	.
2L	4829777	4829785	-1	TGGGCGTGA	hkb_known2	6.95	0.00246443298156	0.0623825629462608	885	1	TGGGCGTGA:155,TGGGCGTAA:2	3.50152933414,2.82413051055
2L	4830690	4830699	-1	ATATCGATAG	BEAF-32_disc1	6.89	0	0.0260945133408493	19	1	.	.
2L	4831048	4831058	1	CCGAGTGGCCA	trx_disc1	5.82	0	0.639867531003382	377	1	.	.
2L	4837997	4838006	-1	CCAGTGCTGC	Chro_disc3	6.89	0.00124257244541	0.0841788801202555	334	3	CCAGTGCTGC:161,CCAGTGCTCC:1	3.443409932,2.75026275144
2L	4838007	4838016	1	TCAGTGATGC	Chro_disc3	5.83	0	0.0841788801202555	10	3	.	.
2L	4838025	4838034	1	GCAGTGTTGT	Chro_disc3	6.33	0	0.0697810973318301	28	3	.	.
2L	4838038	4838047	1	CTATCGATAG	BEAF-32_disc1	7.86	0.00046742325324	0.0841788801202555	41	1	CTATCGATAG:160,TTATCGATAG:1	3.94152160976,3.64490183434
2L	4838406	4838414	1	TAGGCGTGA	hkb_known2	6.26	0	0.0260945133408493	409	1	.	.
2L	4847722	4847731	1	ATATCGATAG	BEAF-32_disc1	6.89	0	0.326287110108982	15	1	.	.
2L	4850638	4850647	1	ACAGTGTTGG	Chro_disc3	6.04	0	0.0841788801202555	219	2	.	.
2L	4851404	4851413	1	CCAGGGATGT	Chro_disc3	5.76	0	0.583074971815107	766	2	.	.
2L	4853635	4853646	-1	GTCCCTGTGTGT	twi_ef	7.25	0	0	771	2	.	.
2L	4853699	4853710	1	CAGCGCGTGTGG	twi_ef	5.64	0	0.419250281848929	835	2	.	.
2L	4889697	4889706	1	ATCTACCTGG	hb_disc1	6.15	0	0.559446636602781	287	3	.	.
2L	4889801	4889810	1	ATCTACCTGG	hb_disc1	6.15	0	0.431205373919579	183	3	.	.
2L	4891805	4891816	-1	TGACGTCTGTTT	twi_ef	7.25	0	0	297	1	.	.
2L	4892282	4892293	-1	GGACAGCTGTTG	twi_ef	5.96	0	0.864524614806464	168	2	.	.
2L	4892330	4892339	-1	CACACTCGCA	tin_ef	5.96	0	0.0841788801202555	216	1	.	.
2L	4892422	4892433	1	AAATAAACACAA	bin_ef	12.38	0.0255427167933	0.0673618940248027	308	1	AAATAAACACAA:148,AAATCAACACAA:9	10.3352611134,5.73009092743
2L	4892433	4892444	-1	CCGCACGTGTTT	twi_ef	7.99	0	0.475032882375047	319	2	.	.
2L	4893290	4893301	-1	TTGCCTGTGTGG	twi_ef	6.59	0	0.326287110108982	1176	2	.	.
2L	4893352	4893363	-1	CCGCATGTGTGA	twi_ef	7.34	0.0049218750674	0	1238	2	CCGCATGTGTGA:157,CCGCGTGTGTGA:5	7.52132923451,6.32191224672
2L	4908520	4908529	-1	AGTATGCTAT	mod_disc3	5.9	0	0.0841788801202555	1758	2	.	.
2L	4946903	4946912	1	GCAGGGCTGC	Chro_disc3	6.78	0	0.688580420894401	1306	2	.	.
2L	4947006	4947015	1	GCAGTGCTGG	Chro_disc3	6.38	0	0.587326193160466	1409	2	.	.
2L	4948989	4948999	-1	CAGTGTCACCG	trx_disc1	6.68	0	0.722848553175498	752	2	.	.
2L	4949986	4949996	1	CAGTGTGGTCA	trx_disc1	6.31	0	0.762213453588876	234	2	.	.
2L	4955516	4955526	-1	CTGTGTGACCA	trx_disc1	7.03	0	0.326287110108982	0	1	.	.
2L	4965666	4965675	-1	ACAGGGTTGT	Chro_disc3	6.03	0	0.0841788801202555	17	2	.	.
2L	4967773	4967783	1	CAGTGTGACCG	trx_disc1	8.04	0	0	0	3	.	.
2L	4971490	4971499	1	CCAGGGTTGC	Chro_disc3	6.63	0	0.309470124013529	36	2	.	.
2L	4971521	4971531	-1	TAGTGTGACCG	trx_disc1	7.29	0	0.322035888763623	67	3	.	.
2L	4971714	4971724	-1	TAGTGTGGCCG	trx_disc1	7	0	0.309470124013529	11	3	.	.
2L	4973959	4973968	-1	CCAGGGTTGC	Chro_disc3	6.63	0	0.574502066892146	8	5	.	.
2L	4976013	4976023	-1	TAGCGTGGCCA	trx_disc1	6.25	0	0.57184798947764	995	1	.	.
2L	4977029	4977038	1	TTATCGATAC	BEAF-32_disc1	6.61	0	0	10	1	.	.
2L	4977272	4977281	1	GCAGTGTTGA	Chro_disc3	5.61	0	0.475032882375047	41	5	.	.
2L	4978115	4978124	1	CCAGAGCTGC	Chro_disc3	5.76	0	0.81978109733183	792	5	.	.
2L	4981509	4981520	-1	ATACATGTTTTG	twi_ef	5.54	0	0	68	1	.	.
2L	4981599	4981608	-1	GCAGTGTTGG	Chro_disc3	6.23	0	0.340896279594138	10	5	.	.
2L	4981625	4981634	-1	CCAGTGCTGC	Chro_disc3	6.89	0	0.0841788801202555	10	5	.	.
2L	4995733	4995744	1	ACGTAAACACCT	bin_ef	8.78	0	0.326287110108982	274	1	.	.
2L	4998038	4998048	1	AAGCGTGACCA	trx_disc1	6.24	0	0.563674370537392	680	1	.	.
2L	5000414	5000425	-1	GGGCATGTGTGT	twi_ef	10.68	0.0432774159395	0.329434423149192	71	5	GGGCATGTGTGT:123,GGGCATGTGTAT:35	10.6437913297,8.56434978803
2L	5000432	5000443	-1	GTGCGCTTGTGT	twi_ef	6.45	0.000915030322496	0.0623825629462608	89	5	GTGCGCTTGTGT:160,GCGCGCTTGTGT:1	6.55092091749,5.58584002145
2L	5000446	5000457	-1	CAGCGTGTGTGT	twi_ef	9.06	0.151850543034	0.0623825629462608	103	5	CAGCGTGTGTGT:108,CAGAGTGTGTGT:46	9.05871186111,4.45354167512
2L	5000487	5000498	-1	TCGCAGCTGTTC	twi_ef	5.82	0	0.0841788801202555	144	5	.	.
2L	5000607	5000618	1	CTTCATATGTTT	twi_ef	7.53	0	0.278560691469372	264	5	.	.
2L	5006383	5006394	-1	GAGTAAACAATG	bin_ef	8.5	0	0.343832205937617	169	2	.	.
2L	5006418	5006429	-1	CGGTAAACAAAG	bin_ef	8.36	0	0	134	2	.	.
2L	5009581	5009590	-1	GGCACTTAAG	tin_ef	8.27	0	0	154	1	.	.
2L	5010869	5010878	-1	ATATCGATAG	BEAF-32_disc1	6.89	0	0.0841788801202555	43	1	.	.
2L	5020091	5020102	1	AGGTAAACAACA	bin_ef	10.13	0.0132077704675	0.864524614806464	7310	1	AGGTAAACAACA:139,AGGTAAACACCA:15	8.95609220648,7.74164810228
2L	5029680	5029699	-1	CTGACTAAAGACTAAAACCA	bab1_disc1	6.62	0	0.411405486659151	16	1	.	.
2L	5036301	5036319	1	TTTCCAGCAGATGGCGCAC	CTCF_known1	8.32	0.0016815282387	0.0623825629462608	1732	2	TTTCCAGCAGATGGCGCAC:145,TTCCCAGCAGATGGCGCAC:13	4.14297190025,4.05830183638
2L	5036335	5036353	-1	TATCCAACAGATGGCGCAA	CTCF_known1	7.96	0	0.0623825629462608	1698	2	.	.
2L	5042154	5042165	1	AAGTAAACAAAC	bin_ef	13.52	0	0.0841788801202555	990	3	.	.
2L	5042162	5042173	-1	TGCCATATGTTT	twi_ef	8.6	0	0	982	1	.	.
2L	5042183	5042194	1	GCATACACAAAA	bin_ef	8.64	0	0.0796223224351748	961	3	.	.
2L	5042360	5042371	-1	AAGCAAATAAAA	bin_ef	8.87	0	0	784	3	.	.
2L	5043152	5043162	1	CAATGTGACCG	trx_disc1	6.43	0	0.658328635851184	0	1	.	.
2L	5043202	5043213	1	TAGCATCTGTGC	twi_ef	8.38	0	0	43	2	.	.
2L	5043212	5043221	-1	CCAGGGCTGC	Chro_disc3	6.78	0	0.0623825629462608	46	5	.	.
2L	5043237	5043246	-1	GCAGTGTTGG	Chro_disc3	6.23	0	0.404124389327321	21	5	.	.
2L	5043286	5043295	-1	TCAGGGCTGG	Chro_disc3	5.8	0	0.607079105599399	18	5	.	.
2L	5043387	5043396	1	AGCTCTTAAA	tin_ef	5.83	0	0.385052611800075	119	1	.	.
2L	5043412	5043421	1	ACAGTGCTGT	Chro_disc3	6.29	0	0.0841788801202555	144	5	.	.
2L	5043512	5043523	1	CGACAGCTGTGT	twi_ef	7.42	0	0.553105035700864	244	2	.	.
2L	5044326	5044335	1	GCAGCGCTGC	Chro_disc3	5.88	0	0	120	5	.	.
2L	5052825	5052834	-1	AACACTTCAA	tin_ef	6.91	0	0.0673618940248027	10	1	.	.
2L	5053055	5053064	-1	CCAGCGTTGC	Chro_disc3	5.74	0	0.304490792934987	145	1	.	.
2L	5054771	5054781	-1	GAGTGTGACTA	trx_disc1	5.76	0	0.0623825629462608	171	2	.	.
2L	5055131	5055141	-1	CAGTGTGACCC	trx_disc1	7.03	0	0.340309094325442	74	2	.	.
2L	5058240	5058250	1	CGGTGTGACCC	trx_disc1	5.77	0	0.0841788801202555	0	1	.	.
2L	5059779	5059788	1	ACAGGGTTGT	Chro_disc3	6.03	0	0.326287110108982	28	2	.	.
2L	5060155	5060164	-1	TCAGTGCTGG	Chro_disc3	5.92	0	0.0796223224351748	338	2	.	.
2L	5060179	5060188	1	ATATCGATAC	BEAF-32_disc1	6.31	0	0.580773205561819	362	2	.	.
2L	5060195	5060204	-1	TTATCGATAG	BEAF-32_disc1	7.18	0	0.445603156708004	378	2	.	.
2L	5070989	5070999	-1	AAGTGTGACCG	trx_disc1	6.99	0	0.0841788801202555	2	1	.	.
2L	5084662	5084676	1	CAGGTTAATGAACTA	EcR_known1	7.3	0	0.694875046974821	8914	1	.	.
2L	5092261	5092271	1	CAGTGCGGCCG	trx_disc1	6.15	0	0.0841788801202555	1319	2	.	.
2L	5093207	5093218	-1	GTGTAAATAAAC	bin_ef	9.6	0.00170331687535	0.472096956031567	372	2	GTGTAAATAAAC:158,GTGTAAATAAAT:2	8.06230115315,6.96368886449
2L	5093242	5093253	1	ATACATATGTGT	twi_ef	10.06	0	0.0260945133408493	337	3	.	.
2L	5093290	5093299	1	ACCACTCCAA	tin_ef	7.41	0.00398640994167	0.0841788801202555	291	3	ACCACTCCAA:161,ACCAATCCAA:1	7.09968839155,2.51472091288
2L	5093315	5093326	1	GCGCGGCTGTGT	twi_ef	5.77	0	0.419250281848929	264	3	.	.
2L	5093327	5093338	1	GTGCGTGTGTGA	twi_ef	7.22	0	0.550474445697106	252	3	.	.
2L	5093339	5093350	-1	ACATAAACACAC	bin_ef	11.5	0	0.536076662908681	240	2	.	.
2L	5093442	5093451	1	CACACTTGCA	tin_ef	6.43	0	0.0841788801202555	139	3	.	.
2L	5093497	5093510	1	GCGCGACGCGACAT	h_known1	5.15	0.00452149353888	0.475032882375047	80	1	GCGCGACGCGACAT:158,GCGCGACTCGACAT:3	2.60669083433,1.97416821493
2L	5093635	5093644	1	TTATCGATAG	BEAF-32_disc1	7.18	0	0.462420142803457	44	1	.	.
2L	5094014	5094024	-1	AGGTGTGACCA	trx_disc1	5.89	0	0.0841788801202555	0	2	.	.
2L	5094625	5094634	-1	CCAGGGCTGA	Chro_disc3	5.65	0	0.448327696354754	605	1	.	.
2L	5101113	5101124	1	AAATACACAAAT	bin_ef	10.43	0	0.382703870725291	238	1	.	.
2L	5106930	5106941	1	TCGTAAACAAAA	bin_ef	10.89	0	0.0841788801202555	2203	1	.	.
2L	5116870	5116881	-1	ATATACACAAGT	bin_ef	9.08	0.00747384844557	0.462420142803457	7725	3	ATATACACAAGT:156,ATAAACACAAGT:2	7.54419137626,3.08984408001
2L	5116915	5116926	-1	TAATAAACAAGG	bin_ef	10.56	0	0.563674370537392	7770	3	.	.
2L	5117019	5117030	-1	TTGTAAACACGA	bin_ef	8.85	0	0.326287110108982	7874	3	.	.
2L	5145602	5145612	-1	CAGTGTTGCCG	trx_disc1	7.13	0.000599728074224	0.0260945133408493	772	1	CAGTGTTGCCG:158,TAGTGTTGCCG:1	3.54799300206,3.20966787139
2L	5197920	5197930	1	CATTGTGGCCA	trx_disc1	6.31	0	0.735273393461105	9376	1	.	.
2L	5232232	5232243	-1	CTGCATTTGTGC	twi_ef	8.87	0	0	5115	2	CTGCATTTGTGC:158,CTGCATTTGTGT:2	8.52415045854,9.17955731112
2L	5232365	5232376	-1	ACACATGTGTGT	twi_ef	9.1	0	0.0673618940248027	4982	2	.	.
2L	5232440	5232449	1	TGCACTCGAA	tin_ef	9.14	0	0.327015219842165	4909	1	.	.
2L	5235146	5235157	-1	GTGCATGTTTTT	twi_ef	8.1	0.00397725507435	0.593644306651635	2201	1	GTGCATGTTTTT:161,GTGCATGGTTTT:1	7.14738580386,2.54221561787
2L	5237082	5237093	-1	GAATAAACAAAA	bin_ef	12.54	0	0.0841788801202555	265	2	.	.
2L	5237255	5237266	1	GCGTAAACAAAA	bin_ef	11	0	0.0841788801202555	92	2	.	.
2L	5237605	5237614	1	CTCACTTGAA	tin_ef	6.61	0	0.593644306651635	246	1	.	.
2L	5238479	5238488	1	TCCACTTGAG	tin_ef	9.38	0	0.0841788801202555	1120	2	.	.
2L	5238698	5238707	-1	TACACTTGAG	tin_ef	8.41	0	0.660677376925968	1339	2	.	.
2L	5239681	5239692	1	CAATAAACACAA	bin_ef	9.88	0	0.475032882375047	2322	2	.	.
2L	5239804	5239815	1	AGATACACAAAG	bin_ef	8.5	0	0.322763998496806	2445	2	.	.
2L	5239853	5239864	-1	GCACATCTGTTG	twi_ef	7.35	0	0.692455843667794	2494	1	.	.
2L	5239942	5239951	-1	CACACTCCAA	tin_ef	6.25	0	0.475032882375047	2583	1	.	.
2L	5241608	5241617	1	GGCACTTGAG	tin_ef	9.06	0	0.563674370537392	989	1	.	.
2L	5242660	5242669	1	ATATCGATAG	BEAF-32_disc1	6.89	0	0	36	1	.	.
2L	5245472	5245483	-1	GTGTAAACACAC	bin_ef	10.26	0	0.593644306651635	1221	2	.	.
2L	5245624	5245633	-1	TGCACTCGGG	tin_ef	6.21	0	0.343832205937617	1373	2	.	.
2L	5245687	5245696	1	GCCACTTCAA	tin_ef	8.19	0	0.694875046974821	1436	2	.	.
2L	5245696	5245707	-1	TTGTAAACAAAT	bin_ef	11.07	0	0.694875046974821	1445	2	.	.
2L	5245864	5245878	1	TTTCTGCTTAATCAT	cnc_disc1	6.57	0	0.0841788801202555	1613	2	.	.
2L	5247952	5247961	-1	AACACTTGAA	tin_ef	8.51	0	0.475032882375047	3701	2	.	.
2L	5247992	5248003	1	ATGCGTTTGTAT	twi_ef	5.85	0	0.690318489289741	3741	2	.	.
2L	5248014	5248025	1	CTGCCGGTGTGT	twi_ef	6.43	0	0.417465238632093	3763	2	.	.
2L	5248057	5248066	-1	GGCCCTTGAC	tin_ef	5.5	0.0507028313917	0.475032882375047	3806	2	GGCCCTTGAC:105,GACCCTTGAC:42	6.04438942319,4.97175262093
2L	5268331	5268342	-1	CTATAAACAAGC	bin_ef	10.25	0	0	173	2	CTATAAACAAGC:150,CAATAAACAAGC:1	9.08105859586,9.22213719412
2L	5268432	5268443	1	AAATAAACAACC	bin_ef	12.71	0	0.0260945133408493	72	2	.	.
2L	5270829	5270840	1	ACATAAACAAAA	bin_ef	13.06	0	0.0841788801202555	513	2	.	.
2L	5270853	5270864	1	ATATAAACAAAA	bin_ef	13.88	0	0.0260945133408493	489	2	.	.
2L	5271402	5271411	1	GTATCGATAT	BEAF-32_disc1	6.31	0	0.0841788801202555	48	1	.	.
2L	5277387	5277396	1	ATCTACCTGA	hb_disc1	6.28	0.00118071534623	0.918498684704998	48	2	ATCTACCTGA:157,ATTTACCTGA:1	3.19471386268,2.59873032854
2L	5277413	5277422	-1	GACTACCTGA	hb_disc1	5.82	0	0.918498684704998	74	2	.	.
2L	5278528	5278546	-1	TGCCCTCCAGAGCGCGCCA	CTCF_known1	7.23	0.00188888014191	0.0623825629462608	12	1	TGCCCTCCAGAGCGCGCCA:155,TGCCCTCAAGAGCGCGCCA:4	3.69687041787,3.41929834937
2L	5279002	5279011	-1	TTATCGATAG	BEAF-32_disc1	7.18	0	0.0841788801202555	38	2	.	.
2L	5279052	5279061	1	CTATCGATTG	BEAF-32_disc1	6.96	0	0.0841788801202555	2	2	.	.
2L	5293013	5293023	-1	GTGTGTGGCCA	trx_disc1	5.92	0.00114428285567	0	6622	1	GTGTGTGGCCA:156,GTGTGTAGCCA:1	3.04222954376,2.4956856795
2L	5293414	5293425	-1	AAATAAACATGC	bin_ef	10.58	0.00633939013068	0	6220	1	AAATAAACATGC:159,AAATAAACGTGC:2	9.02406728036,4.41889709437
2L	5300721	5300739	-1	CTCCCGCCAGATGGCGCCT	CTCF_known1	6.98	0.00120992046608	0.0806557685080797	1075	1	CTCCCGCCAGATGGCGCCT:156,CTCCTGCCAGATGGCGCCT:1	3.6085281116,2.9230610853
2L	5305632	5305645	-1	GATACACGCGACCT	h_known1	5.61	0	1	61	1	GATACACGCGACCC:114,GATACACGCGACCT:34	2.60763784086,2.7914201725
2L	5306206	5306216	1	CAGTGTTACGA	trx_disc1	5.97	0	0	485	1	.	.
2L	5306651	5306662	-1	ACACAAACACAC	bin_ef	9.24	0	0.380496054114994	930	2	.	.
2L	5306667	5306681	-1	CAGTTCAATGTGCTC	EcR_known1	6.61	0	0.694875046974821	946	1	.	.
2L	5306799	5306810	-1	ATGTAAACAAGA	bin_ef	12.08	0	1	1078	2	.	.
2L	5325062	5325071	-1	CCAGGGCTGC	Chro_disc3	6.78	0	0.81978109733183	125	2	.	.
2L	5325481	5325490	1	TTATCGATAC	BEAF-32_disc1	6.61	0	1	544	1	.	.
2L	5325704	5325715	1	AAATAAACACGG	bin_ef	10.49	0.00608129723599	0.0673618940248027	767	1	AAATAAACACGG:159,AAATAAAAACGG:2	9.28065876574,4.73736398347
2L	5326712	5326722	1	CGGTGTTGCCA	trx_disc1	6.03	0	0.559446636602781	517	1	.	.
2L	5326772	5326781	1	CCAGGGCTGC	Chro_disc3	6.78	0	0.0841788801202555	458	2	.	.
2L	5339079	5339088	1	AGTATGCAAC	mod_disc3	6.02	0.0189016296914	0	1025	1	AGTATGCAAC:130,AGTATGCATC:18	2.92522380417,2.47060482793
2L	5353666	5353676	1	AAGTGTTACCA	trx_disc1	6.53	0	0.694875046974821	7430	2	.	.
2L	5353700	5353710	1	CAGTGTGGCTG	trx_disc1	6.15	0	0.0841788801202555	7464	2	.	.
2L	5365862	5365880	-1	CCTCCGATAGATGGCGGTA	CTCF_known1	6.55	0.00723491933498	0.0841788801202555	19626	1	CCTCCGATAGATGGCGGTA:135,CCTCTGATAGATGGCGGTA:5	3.38372331348,2.69825628718
2L	5377184	5377193	1	TGCACTTGCC	tin_ef	6.67	0.00284073822645	1	27147	1	TGCACTTGCC:160,TGCACTTGCT:1	6.7584620331,3.66741957974
2L	5381562	5381571	-1	TCAACTTGAA	tin_ef	5.86	0	0.309470124013529	22769	1	.	.
2L	5381974	5381985	-1	TGCCATGTGTGT	twi_ef	9.17	0	0.0623825629462608	22355	1	TGCCATGTGTGT:157,GGCCATGTGTGT:3	8.77961550055,9.52682990238
2L	5401028	5401039	-1	CAACATGTGTGT	twi_ef	10.36	0.000527462510101	0.707346862081924	3301	1	CAACATGTGTGT:161,CAACATATGTGT:1	9.54663252967,8.73088302702
2L	5403618	5403627	1	TCCACTCACA	tin_ef	6.72	0	0.326287110108982	713	3	.	.
2L	5403838	5403847	-1	TGCACTCAAA	tin_ef	8.36	0.000874478485028	0.326287110108982	493	3	TGCACTCAAA:160,TACACTCAAA:1	7.6186441414,6.54600733914
2L	5411700	5411709	-1	AAAGGGTTGA	Kr_known3	5.39	0	0.0628053363397219	7359	2	.	.
2L	5413192	5413200	-1	TGGGCGTAA	hkb_known2	5.37	0	0.40684892897407	8851	1	.	.
2L	5416955	5416964	1	AAAGGGTTGC	Kr_known3	5.04	0	0.944475760992108	12614	2	.	.
2L	5417107	5417116	1	AAAGGGTTGC	Kr_known3	5.04	0	0.326287110108982	12766	2	AAAGGGTTGC:157,AAAGGGTTGA:5	2.52027611529,2.66337684611
2L	5423579	5423590	-1	TTGGATGTGTGT	twi_ef	5.45	0.00375025264706	0.475032882375047	15687	2	TTGGATGTGTGT:159,TTGGATGTTTGT:1	5.81020053531,2.32384534531
2L	5423600	5423611	-1	CCACATGTGTGT	twi_ef	9.78	0.00035478836834	0	15666	2	CCACATGTGTGT:158,CCACATGTGTTT:1	9.37478227275,8.84593814348
2L	5424399	5424410	1	GGCCATATGTGT	twi_ef	9.11	0	0.898769259676813	14867	4	.	.
2L	5424513	5424524	1	CAGCATTTTTTT	twi_ef	5.61	0.00893465624644	0.536076662908681	14753	4	CAGCATTTTTTT:154,AAGCATTTTTTT:6	4.37112735273,3.3296734779
2L	5424582	5424593	1	AGCCACGTGTTT	twi_ef	6.63	0	0.788848177376926	14684	4	AGCCACGTGTTT:148,AGACACGTGTTT:2	6.30486122222,6.71032633033
2L	5424655	5424666	1	TGACACATGTTG	twi_ef	6.01	0	1	14611	4	.	.
2L	5434000	5434009	-1	AAAGAGTTAA	Kr_known3	5.12	0	0.471509770762871	5268	2	.	.
2L	5434684	5434693	1	AAAGGGTTAA	Kr_known3	6.28	0	0.608441375422773	4584	1	.	.
2L	5455386	5455395	1	GTCTACCTAA	hb_disc1	5.76	0.024267303027	0	6183	1	GTCTACCTAA:132,GTATACCTAA:20	2.93830437313,2.39638848131
2L	5456618	5456629	1	GGACATTTGGTT	twi_ef	5.83	0.00278141569576	0.739829951146186	5010	3	GGACATTTGGTT:158,AGACATTTGGTT:2	5.18027344715,4.02759393721
2L	5456671	5456682	-1	TTGCACATGTCC	twi_ef	5.42	0.0128833556747	0.326287110108982	4957	3	TTGCACATGTCC:157,TTGCCCATGTCC:4	5.17017710361,2.4891555749
2L	5456793	5456804	1	CTGCACGTGTTC	twi_ef	8.32	0	0.838547538519354	4835	3	.	.
2L	5456931	5456940	-1	TGCACTTGCC	tin_ef	6.67	0	0.65825817361894	4699	1	.	.
2L	5459720	5459729	-1	CCCTCTCGAA	tin_ef	6.22	0	0.0841788801202555	1910	2	CCCTCTCGAA:152,TCCTCTCGAA:6	6.36925326936,6.53630735402
2L	5459810	5459819	-1	GCCACTTGGC	tin_ef	6.3	0	0.918498684704998	1820	2	.	.
2L	5459855	5459866	1	CAACTTGTGTTT	twi_ef	6.13	0	0.898769259676813	1773	3	.	.
2L	5459916	5459927	-1	CTACATGTGTGT	twi_ef	11.18	0.000396165090557	0.6320697106351	1712	3	CTACATGTGTGT:159,CTACATGTGTGC:1	10.3398631688,9.68445631621
2L	5459954	5459965	-1	GAGCCTATGTTC	twi_ef	5.94	0	0	1674	3	GAGCCTATGTTC:116,GAGCCTATGTTT:34	5.6883324708,6.34373932338
2L	5461086	5461097	-1	TTCCGTCTGTTC	twi_ef	6.29	0	0.462420142803457	542	1	.	.
2L	5461217	5461225	1	TGGGCGAGA	hkb_known2	5.42	0.00244896319737	0.475032882375047	414	2	TGGGCGAGA:158,TTGGCGAGA:2	2.85639137277,2.29677558483
2L	5461415	5461423	-1	GGGGAGTGA	hkb_known2	5.66	0	0.475032882375047	216	2	GGGGAGTGT:111,GGGGAGTGA:23	2.48920141407,2.95920504332
2L	5461694	5461707	-1	GGCGCACGCGAACT	h_known1	5.19	0	0.608629274708756	54	1	.	.
2L	5467935	5467944	-1	GACACTTGCA	tin_ef	6.93	0	0.475032882375047	6295	3	.	.
2L	5468065	5468074	1	GTCACTCAAA	tin_ef	5.87	0	0.898769259676813	6425	3	.	.
2L	5468140	5468149	-1	TCCACTTAAG	tin_ef	8.6	0	0.472096956031567	6500	3	.	.
2L	5468690	5468701	-1	TGACATATGTAT	twi_ef	7.78	0	0.692878617061255	7050	1	.	.
2L	5472798	5472809	1	ATGTAAACAACA	bin_ef	11.89	0	1	11158	1	.	.
2L	5473510	5473523	1	GCGGCAGGCGACAA	h_known1	5.39	0	0.658328635851184	11870	2	.	.
2L	5474346	5474359	1	GGGACACGCGACAG	h_known1	6.62	0	0.694875046974821	12706	2	.	.
2L	5476554	5476568	-1	TTACTGAGGAGTCAT	cnc_disc1	6.2	0.00112561118995	0.546857384441939	14914	4	TTACTGAGGAGTCAT:154,TTACTGAGGCGTCAT:4	3.17713488428,3.03587425046
2L	5476599	5476613	1	TTTGTGTCGCGTCAT	cnc_disc1	6.75	0	1	14959	4	.	.
2L	5477033	5477047	-1	TATTCGCCCAGTCAC	cnc_disc1	6.35	0	1	15393	4	.	.
2L	5477215	5477229	-1	ATGTTGCACACTCAT	cnc_disc1	6.29	0	1	15575	4	.	.
2L	5519774	5519784	1	CTGAGTGACCA	trx_disc1	6.42	0.000644434360411	0.343832205937617	105	3	CTGAGTGACCA:160,TTGAGTGACCA:1	3.26084153208,2.92251640141
2L	5520213	5520223	-1	CAGGGTTACCA	trx_disc1	6.43	0.000809209837526	0.0260945133408493	33	3	CAGGGTTACCA:161,AAGGGTTACCA:1	3.30787290023,2.8742372469
2L	5520405	5520415	-1	GTGTGTGACCA	trx_disc1	6.2	0	0.593644306651635	148	3	.	.
2L	5524256	5524265	1	CTATCGATAC	BEAF-32_disc1	7.29	0	0.475032882375047	118	2	.	.
2L	5525105	5525115	1	CAGCGTGACCA	trx_disc1	7.29	0	0.0638387824126268	788	1	.	.
2L	5525941	5525952	1	ATGTAAACATGT	bin_ef	9.11	0	0.563674370537392	37	1	.	.
2L	5526842	5526853	-1	CTATAAACAAAC	bin_ef	11.47	0.110671529603	0	108	2	CTATAAACAAAC:84,CTATAAATAAAC:61	9.87329667907,7.27591204585
2L	5526918	5526927	1	CTATCGATTG	BEAF-32_disc1	6.96	0.00634008924746	0.322035888763623	34	2	CTATCGATTG:151,CTATCGATTT:9	3.53418613747,3.13583848362
2L	5527001	5527012	1	ATACAAACAAGT	bin_ef	9.75	0	0.512659714393085	39	2	.	.
2L	5528058	5528067	-1	GCCTCTCAAA	tin_ef	5.94	0	0.05782600526118	18	1	.	.
2L	5531946	5531955	1	CCAGAGCTGC	Chro_disc3	5.76	0.0604596409633	0.680712138293874	240	1	CCAGAGCTGC:95,CCAGAGCGGC:34	3.02168441055,2.32853722999
2L	5541556	5541566	1	CAGCGTGGCCA	trx_disc1	7.01	0	0.326287110108982	432	3	.	.
2L	5542280	5542290	1	CAGTGTGACCG	trx_disc1	8.04	0	0.343832205937617	20	3	.	.
2L	5542339	5542348	1	TTATCGATAG	BEAF-32_disc1	7.18	0	0.0841788801202555	28	1	.	.
2L	5542510	5542520	-1	TGGTGTGACCA	trx_disc1	6.19	0	0.0841788801202555	5	3	.	.
2L	5542992	5543001	-1	TCCACTCAAG	tin_ef	8.14	0	0.737316798196167	466	1	.	.
2L	5546910	5546919	-1	GTCACTCAAA	tin_ef	5.87	0	0.283117249154453	282	5	GTCACTCAAA:159,GCCACTCAAA:2	5.40509267078,8.19830068022
2L	5546932	5546941	-1	TGCACTCAAA	tin_ef	8.36	0	0	260	5	.	.
2L	5547063	5547072	1	TCCACTCAAA	tin_ef	8.62	0	0.0841788801202555	129	5	.	.
2L	5547078	5547087	1	CGCACTCAAC	tin_ef	6.75	0	0.0841788801202555	114	5	.	.
2L	5547111	5547120	-1	GCCAGTTGAA	tin_ef	6.05	0	0.0841788801202555	81	5	.	.
2L	5560195	5560206	-1	ACGCAAACAAAA	bin_ef	10.21	0	0.0697810973318301	854	2	.	.
2L	5560276	5560287	1	AAATAAACACCC	bin_ef	11.06	0	0.0841788801202555	935	2	.	.
2L	5624250	5624269	-1	CATAGCCGAGGCAACAACCA	bab1_disc1	9	0.000841645949533	0.0628053363397219	11226	2	CATAGCCGAGGCAACAACCA:137,CATAGCCGAGGTAACAACCA:1	4.51914457883,3.99425885607
2L	5629980	5629989	-1	GCCACTTAAA	tin_ef	9.01	0	0.320039458850056	16956	1	.	.
2L	5721025	5721034	1	TTATCGATAA	BEAF-32_disc1	6.46	0	0	23	1	.	.
2L	5721073	5721084	-1	ATGTAAACAAAC	bin_ef	13.38	0	0	15	1	.	.
2L	5722309	5722318	-1	CCAGCGCTGC	Chro_disc3	5.88	0	0.505824877865464	1251	3	.	.
2L	5722712	5722721	1	CCAGCGCTGC	Chro_disc3	5.88	0	0.0260945133408493	1654	3	.	.
2L	5722774	5722783	-1	GCAGGGGTGC	Chro_disc3	5.71	0	0.0628053363397219	1716	3	.	.
2L	5724015	5724034	-1	TGCAGCTCGGACCCAAACCG	bab1_disc1	6.91	0	0.0841788801202555	622	2	TGCAGCTCGGACCCAAACCG:156,TGCAGCTCGGACCCAAACCT:1	3.70139254021,3.79507792804
2L	5781160	5781171	1	TTGCATTTGTAG	twi_ef	6.47	0	0.428927095077039	2858	1	.	.
2L	5788776	5788785	1	GCCACTTGAC	tin_ef	8.76	0	0.788848177376926	4746	2	.	.
2L	5788788	5788797	-1	ACCACTCGAG	tin_ef	8.54	0	0.788848177376926	4758	2	.	.
2L	5799318	5799327	1	CTCTACCTGC	hb_disc1	6.34	0	0.0260945133408493	877	1	.	.
2L	5799442	5799450	1	GAGGCGTGA	hkb_known2	6.57	0	0.453236565201052	754	2	.	.
2L	5799555	5799564	1	CCAGTGTTGT	Chro_disc3	6.33	0	0.0841788801202555	640	2	.	.
2L	5799658	5799666	1	GGGGGGTGA	hkb_known2	5.66	0	0.322763998496806	538	2	.	.
2L	5799864	5799875	1	ATCCGTGTGTGC	twi_ef	6.98	0	0.322763998496806	329	2	.	.
2L	5799877	5799888	1	GCACACTTGTTT	twi_ef	6.22	0	0.579551860202931	316	2	.	.
2L	5800096	5800109	1	TTGGCACGCGCGTC	h_known1	5.38	0	0.326287110108982	95	1	.	.
2L	5800289	5800299	-1	CAGTGTGGCCG	trx_disc1	7.76	0	0	84	2	.	.
2L	5800331	5800350	-1	CTTAGCGTGTGCAACAACCG	bab1_disc1	7.11	0	0.0796223224351748	126	1	CTTAGCGTGTGCAACCACCG:88,CTTAGCGTGTGCAACAACCG:55	3.30463836477,3.71010262288
2L	5800908	5800917	-1	GCAGTGCTGG	Chro_disc3	6.38	0	0.42587373167982	703	2	.	.
2L	5802224	5802234	-1	GAGTGTGACCT	trx_disc1	6.2	0	0.531801954152574	19	2	GAGTGTGACCT:161,GAGTGTGACCG:1	3.26616147237,3.63038366405
2L	5870778	5870791	1	GGGCCACGCGACAG	h_known1	6.53	0	0.788848177376926	8690	1	.	.
2L	5870917	5870928	-1	AAGCATATGTGC	twi_ef	8.5	0	0.660677376925968	8553	3	AAGCATATGTGC:140,CAGCATATGTGC:11	7.74551861884,8.78697249367
2L	5871014	5871025	-1	GTGCATTTGGAT	twi_ef	5.44	0	0.0841788801202555	8456	3	.	.
2L	5871146	5871155	-1	AGCTACCTGC	hb_disc1	6.47	0	0.419250281848929	8326	1	.	.
2L	5871179	5871190	1	GTGCATGTGCGT	twi_ef	8.91	0	0.458215896279594	8291	3	.	.
2L	5891649	5891658	1	AAAGGATTAA	Kr_known3	5.29	0	0.0796223224351748	1204	2	.	.
2L	5896675	5896686	1	AAATAAACAAAG	bin_ef	13.35	0	0.0796223224351748	2778	1	.	.
2L	5902908	5902919	-1	CCATAAACAAAT	bin_ef	9.91	0	1	1755	5	.	.
2L	5902987	5902998	1	CGACATGTGTGG	twi_ef	8.81	0.0239062764751	0.86879932356257	1676	1	CGACATGTGTGG:144,CGACATGTGCGG:15	8.81426463596,6.58067241445
2L	5903006	5903017	-1	AAACACACAAAA	bin_ef	8.82	0	0.286241074783916	1657	5	AAAGACACAAAA:121,AAACACACAAAA:28	4.64219996988,7.2812572995
2L	5903021	5903032	-1	CAACAAACAAAC	bin_ef	9.35	0	0.286241074783916	1642	5	.	.
2L	5903150	5903159	-1	ACCACTTCAA	tin_ef	7.88	0	1	1515	2	.	.
2L	5903162	5903175	-1	GGGGCAGGCGACCG	h_known1	5.2	0	0.462420142803457	1499	1	GGGGCAGGCGACCG:144,GGGGCAGGCGCCCG:7	2.62556391154,2.66166891618
2L	5903171	5903180	1	GCCCCTCGAA	tin_ef	6.33	0	0.0697810973318301	1494	2	.	.
2L	5903182	5903193	1	ACGTAAACACAT	bin_ef	10.18	0	0.309470124013529	1481	5	.	.
2L	5903214	5903225	-1	ACATAAATAAAT	bin_ef	10.1	0	0.0260945133408493	1449	5	.	.
2L	5907047	5907056	-1	CCAGTGCTGC	Chro_disc3	6.89	0.00128619670321	0.0673618940248027	122	2	CCAGTGCTGC:154,TCAGTGCTGC:4	3.443409932,3.26846828316
2L	5907588	5907599	1	GAGTAAACAAAC	bin_ef	12.05	0	0.791478767380684	409	1	.	.
2L	5907927	5907936	1	TCAGTGCTGT	Chro_disc3	6.02	0	0.0806557685080797	748	2	.	.
2L	5930029	5930040	1	AAATAAACAACA	bin_ef	12.62	0	0.0841788801202555	4093	1	.	.
2L	5934091	5934100	1	AACACTCGAG	tin_ef	7.57	0	0.0260945133408493	8155	2	.	.
2L	5934149	5934158	1	AACACTTGAA	tin_ef	8.51	0.00130637701395	0.840896279594138	8213	2	AACACTTGAA:161,AACACTTCAA:1	7.39787616115,5.83224087137
2L	5943611	5943620	-1	TCAGTGCTGC	Chro_disc3	6.43	0	0	60	2	.	.
2L	5943664	5943673	1	CCAGGGATGC	Chro_disc3	6.18	0	0.0623825629462608	7	2	.	.
2L	5948675	5948694	1	ACTAGCCAAGAAACAAACGC	bab1_disc1	6.9	0	0.0673618940248027	788	1	.	.
2L	5949433	5949442	-1	GACACTTGGA	tin_ef	6.37	0	0	40	2	.	.
2L	5949507	5949516	-1	TCCACTTGCA	tin_ef	7.97	0	0.45185080796693	24	2	.	.
2L	5961460	5961468	1	TGGGCGTGG	hkb_known2	5.79	0.0117965349146	0.0841788801202555	1119	1	TGGGCGTGG:145,TGGGCGTAG:8	3.00253816802,2.32513934443
2L	5971482	5971491	1	TCCACTCCAG	tin_ef	7.31	0	0	1600	2	.	.
2L	5971567	5971578	-1	CTCCATATGCTC	twi_ef	6.01	0.0168884585719	0.428222472754604	1685	2	CTCCATATGCTC:150,CTCCACATGCTC:10	5.70080535468,4.16036031373
2L	5971799	5971810	1	GAACATTTTTTT	twi_ef	5.4	0	0.529476700488538	1917	2	.	.
2L	5972745	5972756	1	ATATAAATATAT	bin_ef	8.6	0	0.0841788801202555	2863	2	.	.
2L	5972769	5972780	-1	GTATAAATAAAT	bin_ef	9.45	0	0.326287110108982	2887	2	.	.
2L	5977180	5977191	1	TTGCATGTTTTC	twi_ef	6.66	0	0.0623825629462608	2907	3	.	.
2L	5977210	5977221	1	AGACATGTGTGT	twi_ef	9.56	0	0.0841788801202555	2877	3	.	.
2L	5977276	5977287	-1	TTGCCTTTGTTT	twi_ef	6.33	0.00260143797461	0.563674370537392	2811	3	TTGCCTTTGTTT:159,TTCCCTTTGTTT:2	5.33370288641,4.21674145908
2L	5977529	5977538	1	CACACTTGAG	tin_ef	7.84	0	0.327015219842165	2560	2	.	.
2L	5978471	5978482	-1	ATCCATGTGCTC	twi_ef	5.76	0	0	1616	1	.	.
2L	5978904	5978913	1	CCAGTGTTGC	Chro_disc3	6.74	0	0.326287110108982	1185	1	.	.
2L	5979008	5979017	-1	TGCACTTGCA	tin_ef	7.71	0	0.326287110108982	1081	1	.	.
2L	5980142	5980151	1	CCCACTCGAG	tin_ef	8.35	0	0.0841788801202555	43	4	.	.
2L	5980278	5980287	-1	CCCACTCGAA	tin_ef	8.83	0.0058920856942	0.0673618940248027	179	4	CCCACTCGAA:147,CCCACTGGAA:2	8.86599437679,4.97417407868
2L	5980320	5980329	-1	TGCACTCGCC	tin_ef	6.21	0	0.608441375422773	152	4	.	.
2L	5980339	5980348	-1	CCCACTCCAG	tin_ef	6.74	0	0.0260945133408493	133	4	.	.
2L	5980977	5980987	1	CAGAGTGACCG	trx_disc1	7.42	0	0.0841788801202555	38	3	.	.
2L	5981201	5981210	-1	TCAGTGTTGT	Chro_disc3	5.87	0	0	175	3	.	.
2L	5981476	5981484	1	TGGGCGTAA	hkb_known2	5.37	0.0171962492384	0.448022360015032	273	1	TGGGCGTAA:146,TGGGAGTAA:11	2.82413051055,2.13098332999
2L	5981484	5981493	1	ATATCGATAG	BEAF-32_disc1	6.89	0	0.404077414505825	264	2	.	.
2L	5981501	5981520	1	AATAGCGAAGTCAGGCACCC	bab1_disc1	7.2	0	0.0260945133408493	237	1	AATAGCGAAGTCAGGCACCC:135,AATAGCGAAGTCAAGCACCC:21	3.72188487263,3.78583317145
2L	5981534	5981543	-1	TCAGGGCTGC	Chro_disc3	6.32	0	0.329434423149192	214	3	.	.
2L	5981711	5981720	1	CTATCGATAG	BEAF-32_disc1	7.86	0	0.475032882375047	37	2	.	.
2L	5982439	5982449	-1	CAGTGTTGCCT	trx_disc1	6.12	0	0.0697810973318301	73	3	.	.
2L	5982441	5982450	-1	CCAGTGTTGC	Chro_disc3	6.74	0	0.572928410372041	72	3	.	.
2L	5983785	5983794	1	AGCTACCTGA	hb_disc1	6.16	0	0.0806557685080797	1262	2	AGCTACCTGA:161,TGCTACCTGA:1	3.14207016662,3.15757475556
2L	5984110	5984120	-1	CTGCGTGGCCA	trx_disc1	5.84	0	0.920048853814356	1587	3	.	.
2L	5986208	5986217	1	ACCACTCCAC	tin_ef	6.37	0	0	105	1	.	.
2L	5986308	5986317	-1	TTATCGATAG	BEAF-32_disc1	7.18	0	0.0673618940248027	5	2	.	.
2L	5986319	5986328	1	CTATCGATTC	BEAF-32_disc1	6.39	0	0.417465238632093	0	2	.	.
2L	5987233	5987242	1	GCCACTCGAC	tin_ef	8.29	0	0.0841788801202555	910	1	.	.
2L	5997436	5997445	-1	TCAGTGCTGC	Chro_disc3	6.43	0	0.0841788801202555	650	5	.	.
2L	5998675	5998684	-1	ACAGTGCTGC	Chro_disc3	6.7	0	0.475032882375047	799	5	.	.
2L	5998845	5998854	-1	ACAGCGCTGC	Chro_disc3	5.7	0	0.462420142803457	629	5	.	.
2L	5999460	5999470	1	CAGTGTGACCC	trx_disc1	7.03	0	0.326287110108982	13	2	.	.
2L	5999543	5999552	-1	CCAGTGCTGC	Chro_disc3	6.89	0	0.0841788801202555	59	5	.	.
2L	6000236	6000246	-1	CAGTGTGACCG	trx_disc1	8.04	0	0.0841788801202555	6	2	.	.
2L	6000906	6000915	1	GCAGTGTTGC	Chro_disc3	6.74	0	0.527127959413754	676	5	.	.
2L	6014490	6014501	-1	AAGTAAACAAAT	bin_ef	12.79	0	0.507375046974821	2151	1	.	.
2L	6014790	6014799	1	AGTATGCTAC	mod_disc3	6.69	0	0.0841788801202555	2451	1	.	.
2L	6014950	6014961	-1	CTACAAACAAAG	bin_ef	8.44	0	0.0260945133408493	2611	4	.	.
2L	6015025	6015036	-1	ACACAAACAAAT	bin_ef	10.15	0	0.688580420894401	2686	4	.	.
2L	6015075	6015086	-1	AAGTAAATAAAA	bin_ef	11.13	0	0.0673618940248027	2736	4	.	.
2L	6015109	6015120	-1	AAATACACACAA	bin_ef	9.43	0	0.431863021420519	2770	4	.	.
2L	6016821	6016832	1	AAATAAACAAAC	bin_ef	14.11	0	0.0841788801202555	2566	1	.	.
2L	6017708	6017719	1	ACATAAACAAGA	bin_ef	11.85	0	0.86879932356257	1679	1	.	.
2L	6017855	6017864	-1	GGCTCTTGAC	tin_ef	5.89	0	0.343832205937617	1534	1	.	.
2L	6019769	6019778	1	TCCACTTACC	tin_ef	6.15	0	0.0796223224351748	370	2	.	.
2L	6019804	6019815	-1	TCCCATCTGTGT	twi_ef	7.73	0	0.475032882375047	405	3	.	.
2L	6019834	6019845	-1	GTGTAAACAAGC	bin_ef	10.69	0.00326990814527	1	435	2	GTGTAAACAAGC:159,GTGTAAATAAGC:2	9.86744770316,7.27006306995
2L	6019842	6019853	-1	ATGCTTGTGTGT	twi_ef	6.72	0	0.327015219842165	443	3	.	.
2L	6019905	6019916	-1	CGGTAAACAAAT	bin_ef	8.38	0	1	506	2	.	.
2L	6019921	6019932	1	CTCCATATGTTC	twi_ef	8.72	0	1	522	3	.	.
2L	6019997	6020006	-1	GCCACTCGAC	tin_ef	8.29	0	0.0260945133408493	598	2	.	.
2L	6024597	6024606	-1	ACAGTGCTGC	Chro_disc3	6.7	0.000512358284229	0.485578729800827	61	1	ACAGTGCTGC:156,ACAGTGTTGC:4	3.36644861975,3.2974555062
2L	6036913	6036922	1	GCAGTGCTGC	Chro_disc3	6.89	0.00124257244541	0.0841788801202555	0	1	GCAGTGCTGC:161,GCCGTGCTGC:1	3.443409932,2.75026275144
2L	6046027	6046036	1	CCAGTGCTGC	Chro_disc3	6.89	0	0.0673618940248027	56	2	.	.
2L	6046141	6046155	1	GGGTTCAATGAACCA	EcR_known1	7.09	0.00133603882902	0.0673618940248027	170	1	GGGTTCAATGAACCA:160,GGGTTTAATGAACCA:2	3.61853958187,3.22694432163
2L	6047644	6047654	1	CTGCGTGACCG	trx_disc1	5.96	0	0.99706407365652	287	4	.	.
2L	6047978	6047988	-1	CAGTGTGACCA	trx_disc1	8.2	0.000215860272749	0	9	4	CAGTGTGACCA:160,CAGTGTGGCCA:1	4.07587808443,3.93422703948
2L	6048733	6048742	-1	CCAGTGCTGC	Chro_disc3	6.89	0	0.42587373167982	30	2	.	.
2L	6050747	6050757	1	CAGTGTGAACG	trx_disc1	6.43	0	0.0260945133408493	70	4	.	.
2L	6050838	6050847	-1	GTATCGATGG	BEAF-32_disc1	6.37	0	0.0260945133408493	10	1	.	.
2L	6051271	6051281	-1	CTGTGTGACCC	trx_disc1	5.86	0	0.0841788801202555	443	4	.	.
2L	6062730	6062739	1	GCAGCGCTGC	Chro_disc3	5.88	0	0.745748778654641	18	5	.	.
2L	6062925	6062934	-1	CCAGGGCTGC	Chro_disc3	6.78	0	0.440623825629463	82	5	.	.
2L	6065603	6065613	-1	GAGTGTGCCCG	trx_disc1	5.98	0	0.0841788801202555	336	3	.	.
2L	6065808	6065818	-1	CAGTTTGGCCG	trx_disc1	6.15	0.0233329785499	0.0260945133408493	131	3	CAGTTTGGCCG:122,TAGTTTGGCCG:34	3.16022784323,2.82190271256
2L	6065831	6065841	1	CAGTGTGCCCT	trx_disc1	5.8	0	0.0260945133408493	108	3	.	.
2L	6066197	6066206	1	GCAGTGCTGA	Chro_disc3	5.76	0	0.326287110108982	7	5	.	.
2L	6067895	6067904	-1	GCAGTGATGT	Chro_disc3	5.88	0	0.559446636602781	675	5	.	.
2L	6068271	6068281	1	CGGGGTGACCA	trx_disc1	5.79	0	0.445603156708004	298	1	.	.
2L	6069033	6069042	1	TTATCGATAG	BEAF-32_disc1	7.18	0	0.593644306651635	59	1	.	.
2L	6071016	6071025	-1	ACAGGGCTGC	Chro_disc3	6.59	0	0.0260945133408493	28	5	.	.
2L	6071686	6071695	-1	GTATCGATTG	BEAF-32_disc1	6.39	0	0.0841788801202555	698	1	.	.
2L	6074362	6074376	1	AAGTTCAATGAACTT	EcR_known1	7.72	0	0.788848177376926	3374	1	.	.
2L	6078845	6078856	-1	CTGCACTTGTGT	twi_ef	7.96	0	0.431205373919579	393	3	.	.
2L	6078914	6078925	-1	CTGCAGTTGTTG	twi_ef	6.53	0	0.0260945133408493	462	3	.	.
2L	6079149	6079160	1	ATGCACGTGTTG	twi_ef	7.27	0	0.0841788801202555	697	3	.	.
2L	6079161	6079175	1	GCGGTCAATGAACCG	EcR_known1	7.42	0	0.787298008267569	709	1	.	.
2L	6079238	6079247	-1	TGCACTTACA	tin_ef	6.93	0	0.326287110108982	786	1	.	.
2L	6079387	6079396	1	TTATCGATAC	BEAF-32_disc1	6.61	0	0.0841788801202555	935	1	.	.
2L	6079620	6079633	-1	GCTGCACGCGAAAA	h_known1	5.26	0	0.0841788801202555	1168	1	.	.
2L	6081865	6081879	1	CAGGTCAATACACTC	EcR_known1	7.01	0	0.86879932356257	58	1	.	.
2L	6083064	6083075	1	TAATAAACACAC	bin_ef	10.88	0	0.793428222472755	1257	1	.	.
2L	6083422	6083432	-1	CAGTGAGACCG	trx_disc1	6.43	0.00222413730666	0	1615	1	CAGTGAGACCG:157,CAGCGAGACCG:3	3.30187888819,2.91020784726
2L	6088154	6088163	-1	ACCCCTTAAA	tin_ef	5.7	0	0	3252	5	.	.
2L	6088445	6088454	1	TGAACTTGAA	tin_ef	5.61	0	0.86879932356257	2961	5	.	.
2L	6088560	6088571	1	ATGCGCGTGTTG	twi_ef	5.64	0	0.688580420894401	2844	1	.	.
2L	6088626	6088640	-1	ACATTGCTTACTCAT	cnc_disc1	6.21	0	0.593644306651635	2775	1	.	.
2L	6090243	6090254	-1	ATACAAACAGAT	bin_ef	8.92	0.00221340750042	0	1161	1	ATACAAACAGAT:158,ATACAAATAGAT:1	7.38036371841,4.78297908519
2L	6091248	6091257	1	ACCACTCAAA	tin_ef	8.24	0	0.838547538519354	158	3	.	.
2L	6091273	6091282	1	AACACTCGAA	tin_ef	8.05	0	0.593644306651635	133	3	.	.
2L	6091298	6091307	1	CGCACTCAAA	tin_ef	7.79	0	0.321730552423901	108	3	.	.
2L	6099023	6099032	1	ACAGGGCTGC	Chro_disc3	6.59	0.0203897739609	0.0673618940248027	58	1	ACAGGGCTGC:139,ATAGGGCTGC:15	3.3111860827,2.61803890214
2L	6109852	6109861	-1	AGTATGCTAC	mod_disc3	6.69	0	0.770481022172116	172	1	.	.
2L	6124505	6124514	1	AAAGGGTTAC	Kr_known3	5.93	0	0.0841788801202555	622	1	.	.
2L	6124888	6124907	-1	CTTACCCGAGACCACAACCA	bab1_disc1	8.3	0	0.0841788801202555	229	1	CTTACCCGAGACCACAACCA:137,CTTACCCGAGACCAGAACCA:3	4.24582148596,4.32888798572
2L	6127644	6127654	1	CAGTGTGACCG	trx_disc1	8.04	0	0.0697810973318301	108	1	.	.
2L	6177499	6177510	1	CAATAAACAAAT	bin_ef	10.88	0	0.428222472754604	12959	1	.	.
2L	6177503	6177514	-1	CCACATTTGTTT	twi_ef	8.09	0	0.343832205937617	12955	3	CCACATTTGTTT:154,CCGCATTTGTTT:6	6.97413596658,7.6856322858
2L	6177602	6177613	1	CAACATTTGCTT	twi_ef	5.96	0	0	12856	3	.	.
2L	6177658	6177669	1	ATGCATTTTTGT	twi_ef	5.88	0	0.847707628711011	12800	3	.	.
2L	6178792	6178801	-1	GGCACTTCAC	tin_ef	6.89	0	0.0673618940248027	11668	1	.	.
2L	6181888	6181899	-1	AAACAAATAAAC	bin_ef	9.54	0	0.915562758361518	8570	1	.	.
2L	6193974	6193985	1	ATGCAAACAAAC	bin_ef	11.12	0	0	3504	1	.	.
2L	6204631	6204640	1	GCCACTCGAA	tin_ef	9.33	0	0	14161	5	.	.
2L	6204662	6204671	-1	ACCACTCAAA	tin_ef	8.24	0	0	14192	5	.	.
2L	6204751	6204762	1	CAATAAACAAAA	bin_ef	11.52	0	0.0841788801202555	14281	2	.	.
2L	6204808	6204822	-1	TTTCTGGCTAGTCAT	cnc_disc1	6.19	0	0.694875046974821	14338	1	.	.
2L	6204980	6204991	1	AACCAGCTGTTT	twi_ef	5.9	0	0.918498684704998	14510	1	.	.
2L	6205006	6205015	-1	TGCACTCGAG	tin_ef	8.66	0	0.379180759113115	14536	5	.	.
2L	6205045	6205056	1	GGGTAAACAAAA	bin_ef	10.05	0	1	14575	2	.	.
2L	6205122	6205131	-1	CGCACTCACA	tin_ef	5.89	0.177289055906	0.0796223224351748	14652	5	CGCACTCACA:120,CGCACACACA:36	5.99434395965,1.38917377366
2L	6211330	6211341	1	GCATAAACAGAT	bin_ef	8.89	0	0.431863021420519	13707	3	.	.
2L	6211352	6211363	1	AGATAAACAAAT	bin_ef	11.47	0	0.431863021420519	13685	3	.	.
2L	6211385	6211396	1	TTGTAAACAATC	bin_ef	9.01	0.0598114178057	0.475032882375047	13652	3	TTGTAAACAACC:100,TTGTAAACAATC:52	9.20555306611,7.59611515367
2L	6213742	6213751	-1	GACTACCTGG	hb_disc1	5.7	0	0.563674370537392	11297	1	.	.
2L	6214058	6214067	1	AAGGGGTTCA	Kr_known3	5.02	0	0.0841788801202555	10981	2	.	.
2L	6216757	6216768	1	CAACATCTGTTT	twi_ef	9.25	0.0011872066686	1	8280	2	CAACATCTGTTT:161,CAACATCTGTAT:1	8.06227695538,6.51167954297
2L	6216822	6216833	-1	CGGCGTCTGTAT	twi_ef	6.18	0	0.326287110108982	8215	2	.	.
2L	6218889	6218902	-1	TGGACACGCGCCGC	h_known1	5.27	0.00353072049386	0.711527621195039	6146	2	TGGACACGCGCCGC:150,TGGACACGCGTCGC:5	2.69340566728,2.39860612706
2L	6219210	6219223	-1	AAGGCACGTGACTT	h_known1	5.51	0	0.382703870725291	5825	2	.	.
2L	6221166	6221184	1	TTGCCGCCAGAGGGTGCTG	CTCF_known1	7.89	0	1	3864	1	.	.
2L	6228807	6228815	1	GCGGCGTGA	hkb_known2	5.88	0	0.0841788801202555	3758	2	.	.
2L	6229238	6229246	1	GGTGCGTGA	hkb_known2	5.66	0	0.0841788801202555	4189	2	.	.
2L	6229495	6229504	1	AGCTACCTGA	hb_disc1	6.16	0	0.718550357008643	4446	2	.	.
2L	6229561	6229572	-1	GCACATGTGTTC	twi_ef	8.69	0	0.542629650507328	4512	2	.	.
2L	6229650	6229661	-1	CCGCACCTGTGG	twi_ef	5.71	0	0.0841788801202555	4601	2	.	.
2L	6229663	6229672	1	TGCTACCTGC	hb_disc1	6.51	0	0.0673618940248027	4614	2	.	.
2L	6235378	6235392	1	GATATGCTGAGTCAC	cnc_disc1	6.75	0	0.0841788801202555	10329	1	GATATGCTGAGTCAG:128,GATATGCTGAGTCAC:26	3.33985404469,3.43829402779
2L	6240902	6240911	1	AACACTTGAA	tin_ef	8.51	0	0.688580420894401	14963	2	.	.
2L	6240967	6240976	1	TCCACTTGAA	tin_ef	9.86	0.00313898326574	0.602522547914318	14898	2	TCCACTTGAA:160,TCGACTTGAA:1	9.09247188192,4.49735203179
2L	6242159	6242170	-1	GAACAGCTGTGC	twi_ef	6.58	0.018441388179	0.317479331078542	13704	2	GAACAGCTGTGC:133,GAACAACTGTGC:6	6.63165796919,3.79844462513
2L	6242374	6242385	1	GGCCATGTGCGT	twi_ef	6.83	0.00196907677746	0.419250281848929	13489	2	GGCCATGTGCGT:152,GGTCATGTGCGT:1	7.29323768087,5.09601310353
2L	6247768	6247777	-1	GCCACTCAAA	tin_ef	8.55	0	0.326287110108982	8097	1	.	.
2L	6252360	6252371	-1	ATGTAAACAACT	bin_ef	11.24	0	0.0841788801202555	3503	1	ATGTAAACAACT:111,ATATAAACAACT:2	9.6363359822,9.81502777094
2L	6280409	6280427	-1	TTCCCAGCAGAGGGCGCCA	CTCF_known1	9.2	0.000115425936854	0.0673618940248027	7593	1	TTCCCAGCAGAGGGCGCCA:160,TTCCCAGTAGAGGGCGCCA:1	4.54777775337,4.46326378062
2L	6290557	6290568	1	ACATAAACACCT	bin_ef	9.37	0	1	17741	1	.	.
2L	6291709	6291720	1	TTATAAACAAAC	bin_ef	12.39	0	1	17145	5	.	.
2L	6291878	6291889	1	AAGTAAACAAAC	bin_ef	13.52	0.00273972160704	0.296105787298008	16976	5	AAGTAAACAAAC:158,AAGTAAATAAAC:2	11.8505865091,9.25320187591
2L	6291905	6291916	1	ATATAAATAAAA	bin_ef	11.57	0.00348824095934	0.0260945133408493	16949	5	ATATAAATAAAA:142,ATATAAATATAA:2	8.81124198613,6.59826905183
2L	6291955	6291966	1	ATGTAAACAAAT	bin_ef	12.64	0	0.0841788801202555	16899	5	.	.
2L	6291991	6292002	-1	AAGTAAACACTG	bin_ef	8.33	0	0.343832205937617	16863	5	.	.
2L	6301820	6301838	1	CAGCCGCAAGGTGGAGCTA	CTCF_known1	7.34	0	0	7027	1	.	.
2L	6323763	6323773	-1	CAGTGATACCA	trx_disc1	5.97	0.00139901654182	0.0796223224351748	0	2	CAGTGATACCA:160,CAGTGATACTA:1	3.07734888214,2.38420170158
2L	6323781	6323791	-1	CAGTGTGACCA	trx_disc1	8.2	0	0.0841788801202555	15	2	.	.
2L	6323847	6323856	1	CGCCCTCGAA	tin_ef	5.57	0	0	81	2	.	.
2L	6324227	6324235	-1	TGGGCGTGT	hkb_known2	5.88	0	1	461	1	.	.
2L	6338399	6338408	1	ATATCGATAC	BEAF-32_disc1	6.31	0	0.45185080796693	85	1	.	.
2L	6338526	6338537	-1	TTGCACTTGTTT	twi_ef	7.57	0	0	32	2	.	.
2L	6338725	6338736	-1	CCACCTATGTGT	twi_ef	6.13	0	0	34	2	.	.
2L	6338770	6338779	1	CCAGTGCTGG	Chro_disc3	6.38	0	0.0806557685080797	0	1	.	.
2L	6338821	6338831	-1	CAGAGGGACCG	trx_disc1	5.81	0	0.0841788801202555	50	1	.	.
2L	6338883	6338892	1	TGCACTTGCC	tin_ef	6.67	0.00197155517161	0	112	1	TGCACTTGCC:159,TACACTTGCC:2	6.7584620331,5.68582523084
2L	6340410	6340424	1	AATATGCATAGTCAT	cnc_disc1	7.96	0	0.0841788801202555	1639	2	.	.
2L	6340605	6340619	-1	TTTCTGCTTAGCCAT	cnc_disc1	6.01	0	0	1834	2	.	.
2L	6346995	6347009	-1	GAAGTGCTGCGTCAT	cnc_disc1	7.49	0	0	1142	1	.	.
2L	6351481	6351495	1	GTTTTGCATAGTCAT	cnc_disc1	6.96	0.000260140672672	0.694875046974821	452	1	GTTTTGCATAGTCAT:159,GTTTTGCGTAGTCAT:1	3.5588933023,3.41076323868
2L	6356796	6356815	1	AATAGCAACGGCTCAAACCC	bab1_disc1	7.72	0.000805996426342	0.0841788801202555	1420	1	GATAGCAACGGCTCAAACCC:72,AATAGCAACGGCTCAAACCC:45	3.99329598204,3.98492766808
2L	6367059	6367068	-1	AGTATGCTGC	mod_disc3	5.72	0	0.0841788801202555	814	1	.	.
2L	6373272	6373281	1	ACCTACCTGT	hb_disc1	5.81	0	0.549581924088688	858	1	ACCTACCTGT:132,ATCTACCTGT:21	2.9968882708,3.19471386268
2L	6374022	6374030	-1	GCGGCGTGA	hkb_known2	5.88	0	0.0841788801202555	1608	2	.	.
2L	6374512	6374520	-1	TGGGCGAGA	hkb_known2	5.42	0	0.428222472754604	2098	2	.	.
2L	6376510	6376523	-1	CAGGCACGCTGCTG	h_known1	5.55	0.00515054473114	0.607079105599399	4096	1	CCGGCACGCTGCTG:81,CAGGCACGCTGCTG:68	2.79100952364,2.75951088114
2L	6389522	6389535	1	GCAGCACGCGTCTT	h_known1	5.51	0.00020739076346	0.462420142803457	4009	1	GCAGCACGCGTCTT:159,GGAGCACGCGTCTT:3	2.81260449953,2.78110585702
2L	6411636	6411647	1	GTGCATATGTGA	twi_ef	8.41	0.00122192996459	0	329	2	GTGCATATGTGA:161,GTGCACATGTGA:1	7.78188626301,6.24144122207
2L	6411759	6411770	1	AAACATGTTTTT	twi_ef	6.16	0	0.0841788801202555	452	2	.	.
2L	6423091	6423102	1	TAGTAAACAGAC	bin_ef	9.9	0	0	206	1	.	.
2L	6455306	6455317	-1	AGATAAATAAAA	bin_ef	9.81	0	0.684305712138294	617	2	.	.
2L	6455453	6455464	1	GTGTAAACAGGC	bin_ef	8.65	0.042274632269	0.0841788801202555	470	2	GTGTAAACAGGC:146,GTGTAAGCAGGC:12	8.27351397727,3.66834379128
2L	6455929	6455939	1	TGGTGTGACCG	trx_disc1	6.02	0.000954848964377	0.326287110108982	0	2	TGGTGTGACCG:159,TGGTGTGCCCG:1	3.10117499628,2.62739039892
2L	6456018	6456027	1	TGCACTTGAA	tin_ef	9.61	0	0.0260945133408493	77	2	.	.
2L	6456387	6456397	-1	CAGTGTTGCCA	trx_disc1	7.29	0	0.0260945133408493	94	2	.	.
2L	6456389	6456398	-1	CCAGTGTTGC	Chro_disc3	6.74	0	0.300662344983089	96	1	.	.
2L	6456558	6456576	-1	TGGACACCAGCTTGCGCTG	CTCF_known1	6.73	0.0289964455245	0.0841788801202555	265	1	TGGACACCAGCTTGCGCTG:126,TGGACACCAACTTGCGCTG:22	3.50276586067,2.81949184246
2L	6467680	6467690	1	CAGCGTGACCG	trx_disc1	7.13	0	0.471509770762871	10	2	.	.
2L	6467746	6467756	1	AAGTGTTACCG	trx_disc1	6.37	0	0.0841788801202555	45	2	.	.
2L	6473449	6473460	-1	GTACTTGTGTGT	twi_ef	7.2	0	0	459	2	.	.
2L	6473493	6473504	-1	ATGTAAACAACT	bin_ef	11.24	0	0.513928034573469	415	1	.	.
2L	6473560	6473569	-1	CCAGAGCTGC	Chro_disc3	5.76	0	0.382703870725291	350	1	.	.
2L	6473606	6473615	-1	CCCACTCGAA	tin_ef	8.83	0.00174912232997	0.0841788801202555	304	2	CCCACTCGAA:160,CCCCCTCGAA:1	8.86599437679,6.36925326936
2L	6473724	6473733	1	TCCACTTCAC	tin_ef	7.22	0	0.462420142803457	186	2	.	.
2L	6473825	6473836	1	GTGCGGCTGTTG	twi_ef	5.59	0.0214382137271	0	83	2	GTGCGGCTGTTG:143,GTGCGGCTGTTA:13	6.05672592363,4.49858130559
2L	6473936	6473946	1	CAGTGTGACCG	trx_disc1	8.04	0	0.0841788801202555	16	1	.	.
2L	6477030	6477040	-1	TGGTGTGGCCA	trx_disc1	5.9	0	0.0841788801202555	57	2	TGGTGTGGCCA:160,TTGTGTGGCCA:2	3.04037596702,3.06854681779
2L	6477643	6477653	1	CAGCGTGCCCA	trx_disc1	6.06	0	1	670	2	.	.
2L	6479871	6479881	-1	CAGTGTTGCCA	trx_disc1	7.29	0	1	608	3	.	.
2L	6479873	6479882	-1	CCAGTGTTGC	Chro_disc3	6.74	0	0.81978109733183	607	2	.	.
2L	6480495	6480505	1	CAGTGTGGCCG	trx_disc1	7.76	0.00532054913163	0.0796223224351748	5	3	CAGTGTGGCCG:152,CAGTGTGCCCG:10	3.85337502379,3.52124147138
2L	6480550	6480560	-1	CAGTGTGACCG	trx_disc1	8.04	0	0.0588594513340849	60	3	.	.
2L	6480968	6480986	-1	TCGCCAACAGAGTGCACTG	CTCF_known1	7.37	0.00042855000173	0	13	1	TCGCCAACAGAGTGCACTG:160,CCGCCAACAGAGTGCACTG:2	3.76293440052,3.63231335146
2L	6481449	6481458	1	ACAGTGCTGC	Chro_disc3	6.7	0	0.531801954152574	494	2	.	.
2L	6481735	6481746	-1	ATATAAACAAAC	bin_ef	13.96	0	0.0841788801202555	780	1	.	.
2L	6488336	6488345	1	ACAGTGATGC	Chro_disc3	6.1	0	0.6320697106351	270	2	.	.
2L	6490823	6490833	1	TAGTGTGACCT	trx_disc1	6.27	0	0.343832205937617	0	3	.	.
2L	6490850	6490859	1	TCAGGGTTGC	Chro_disc3	6.17	0	0.0623825629462608	21	2	.	.
2L	6490851	6490861	1	CAGGGTTGCCA	trx_disc1	6.14	0	0.464205186020293	22	3	.	.
2L	6491048	6491058	1	CAGTTTGGCCA	trx_disc1	6.31	0.0244851062659	0.0260945133408493	62	3	CAGTTTGGCCA:122,CAGCTTGGCCA:31	3.24107985892,2.849408818
2L	6493528	6493538	-1	CAATGTGGCCG	trx_disc1	6.15	0.00136232645386	0.0260945133408493	989	1	CAATGTGGCCG:160,CAATGGGGCCG:1	3.16022784323,2.46708066267
2L	6498506	6498525	-1	TGTAGCACAGACTCGAACCA	bab1_disc1	9.81	0.00358083806753	0.309470124013529	115	2	TGTAGCACAGACTCGAACCA:154,TGTAGCACAGACTCGAATCA:4	4.90053712473,4.20738994417
2L	6498648	6498658	-1	CAAAGTGACCG	trx_disc1	5.81	0	0.0623825629462608	7	1	.	.
2L	6527158	6527176	-1	TGAACTCCAGATGGCGCCC	CTCF_known1	7.46	0.000131923178129	0.0841788801202555	8935	1	TGAACTCCAGATGGCGCCC:148,TGAGCTCCAGATGGCGCCC:2	3.71812625189,3.6813382245
2L	6530963	6530974	1	TAGTACACAAAA	bin_ef	8.91	0	0	5137	2	.	.
2L	6530974	6530985	-1	CCTCATGTGTGT	twi_ef	6.7	0.0127504076287	0.0796223224351748	5126	2	CCTCATGTGTGT:157,CCTAATGTGTGT:3	6.7720925873,2.16692240131
2L	6531138	6531147	1	GCCACTTGGA	tin_ef	7.34	0	0.663026118000752	4964	4	.	.
2L	6531152	6531161	-1	AGCACTTGAC	tin_ef	8.18	0	1	4950	4	.	.
2L	6531202	6531211	-1	AACACTTGAC	tin_ef	7.47	0	1	4900	4	.	.
2L	6531273	6531284	-1	CAGTAAACAACC	bin_ef	9.63	0	0.343832205937617	4827	2	.	.
2L	6531320	6531329	1	GGCACTTGAG	tin_ef	9.06	0.00321864071985	0.764256858323938	4782	4	GGCACTTGAA:93,GGCACTTGAG:59	9.16366014398,9.087674237
2L	6531354	6531365	1	TGGCATGTGCGG	twi_ef	6.17	0	0.694875046974821	4746	2	.	.
2L	6532152	6532165	-1	GGCGCACGCGTCGT	h_known1	5.29	0	0.660677376925968	3946	1	.	.
2L	6532395	6532404	-1	GGCACTTAAC	tin_ef	7.71	0	0.42587373167982	3707	1	.	.
2L	6532545	6532556	-1	TTGCATGTGGTC	twi_ef	7.2	0	0.462420142803457	3555	1	.	.
2L	6534316	6534327	1	AGGCAAACAAAA	bin_ef	9.27	0	0.656120819240887	1784	2	.	.
2L	6534444	6534455	1	AAATAAACAAGA	bin_ef	12.81	0	0.898769259676813	1656	2	.	.
2L	6536201	6536210	-1	TCCACTCAAG	tin_ef	8.14	0.00755580430428	0.406426155580609	89	3	TCCACTCAAG:154,TCTACTCAAG:2	7.79689237281,3.20177252267
2L	6536264	6536273	1	GGCACTCGAA	tin_ef	9.07	0	0.326287110108982	152	3	.	.
2L	6536294	6536303	1	CGCACTCGGA	tin_ef	6.11	0.0612138133353	0.0623825629462608	182	3	CGCACTCGGA:134,CGCAATCGGA:13	6.62388589025,2.03891841158
2L	6541544	6541553	-1	AAAGGGTTAG	Kr_known3	5.76	0.0213844006464	0.787298008267569	5419	5	AAAGGGTTAG:143,TAAGGGTTAG:18	2.84569889179,2.30139755843
2L	6541581	6541590	-1	AAAGGGTTAA	Kr_known3	6.28	0	0.304490792934987	5382	5	.	.
2L	6541601	6541610	-1	AAAGGGTTGA	Kr_known3	5.39	0	0.304490792934987	5362	5	.	.
2L	6541731	6541740	-1	AAAGAGTTAT	Kr_known3	5.08	0.00100285771545	0	5232	5	AAAGAGTTAT:152,AAAGAGTTTT:1	2.50816811861,2.12332174895
2L	6542186	6542195	-1	AACGGGTAAT	Kr_known3	5.18	0	0	4777	5	.	.
2L	6544654	6544662	-1	TGGGCGCGA	hkb_known2	5.42	0	0.0623825629462608	2310	2	.	.
2L	6544814	6544822	-1	GGGGCGTGG	hkb_known2	6.1	0	1	2150	2	.	.
2L	6550321	6550332	1	AAATAAACAAAA	bin_ef	14.02	0	0	3348	2	.	.
2L	6550459	6550470	1	ACACAAACATAC	bin_ef	8.56	0.251333488152	0	3486	2	ACACAAACATAC:82,ACCCAAACATAC:72	7.45447169056,3.44713850533
2L	6550540	6550549	1	CCCCCTCGAA	tin_ef	5.83	0	0.326287110108982	3567	4	.	.
2L	6550617	6550626	1	AACACTCGAC	tin_ef	7.01	0.0131136674502	0.475032882375047	3644	4	AACACTCGAC:151,AACACTCGGC:7	6.71592312733,4.72804877918
2L	6550676	6550685	-1	TCCACTTCAC	tin_ef	7.22	0	0.0623825629462608	3703	4	.	.
2L	6550757	6550766	1	GGCACTCGGC	tin_ef	5.58	0	0.0841788801202555	3784	4	.	.
2L	6557502	6557520	-1	AAACCACAAGAGGGCGCCA	CTCF_known1	8.6	0	0.304490792934987	142	1	AAACCACAAGAGGGCGCCA:159,CAACCACAAGAGGGCGCCA:1	4.29623294179,4.48188216735
2L	6557549	6557558	1	AACACTTAAG	tin_ef	7.25	0.0178293082195	0.49826193160466	189	1	AACACTTAAG:157,AATACTTAAG:3,AAAACTTAAG:1	6.1617200725,1.56660022237,2.25974740293
2L	6557581	6557591	1	TAGGGTGACCG	trx_disc1	6.14	0	0.0806557685080797	207	2	TAGGGTGACCG:157,TAGAGTGACCG:2	3.19407777561,3.36901947674
2L	6557811	6557821	-1	CAGTGTGACCG	trx_disc1	8.04	0.00157801097487	0.326287110108982	12	2	CAGTGTGACCG:158,TAGTGTGACCG:3	3.99502606875,3.65670093808
2L	6561454	6561464	1	CAATGTGGCCG	trx_disc1	6.15	0	0.311889327320556	196	1	.	.
2L	6561659	6561668	1	TCAGTGCTGG	Chro_disc3	5.92	0	0.684305712138294	0	1	.	.
2L	6566176	6566186	1	CAGTGGGACCA	trx_disc1	6.6	0.00188708271892	0.428222472754604	401	1	CAGTGGGACCA:156,TAGTGGGACCA:3	3.38273090387,3.04440577321
2L	6567467	6567476	-1	GCCACTTAAA	tin_ef	9.01	0	0.918498684704998	879	2	.	.
2L	6567654	6567663	1	GGCTCTTAAA	tin_ef	6.15	0	0.409056745584367	1066	2	.	.
2L	6569957	6569966	1	ACCTACCTGT	hb_disc1	5.81	0.00144555601913	0.0673618940248027	3369	1	ACCTACCTGT:159,ACCTAACTGT:1	2.9968882708,2.30374109024
2L	6584552	6584570	1	GCTCCGGCAGGTGGCGCAC	CTCF_known1	6.54	0.00100761440567	0.783328635851184	16496	1	GCTCCGGCAGGTGGCGCAC:154,GCTCCGACAGGTGGCGCAC:2	3.42113864415,3.15225793478
2L	6610414	6610424	-1	CAGTGCGACCA	trx_disc1	6.6	0	0	597	2	.	.
2L	6610810	6610819	-1	AAAGGGTTAA	Kr_known3	6.28	0.00350223989126	0	202	2	AAAGGGTTAA:156,AAAGTGTTAA:3	3.04822321577,2.48241594175
2L	6610959	6610968	-1	TCAGGGCTGG	Chro_disc3	5.8	0.00846115916032	0.0841788801202555	53	1	TCAGGGCTGG:133,TCAGGGCTGA:20	2.98467165638,2.79148022465
2L	6611021	6611031	-1	CGGTGTGACCA	trx_disc1	6.94	0.0249403012294	0.326287110108982	0	2	CGGTGTGACCA:131,CGGTGAGACCA:19	3.52035214264,2.82720496208
2L	6611739	6611750	1	GTGCAAACAAAC	bin_ef	9.64	0.00982430063966	0	22	1	GTGCAAACAAAC:156,GTGCAAACCAAC:3	8.84439581973,4.23922563374
2L	6612487	6612496	1	GCCACTTGCA	tin_ef	7.9	0	0.0623825629462608	770	2	.	.
2L	6622732	6622751	-1	GTTAGCCAAGACACATACTT	bab1_disc1	8.12	0	0.05782600526118	370	2	GTTAGCCAAGACACATACTT:135,GTTAGCCAAGACACATACCT:1	4.14965444949,4.82813132322
2L	6622835	6622854	-1	TTTAGCAAAGTTATACACCG	bab1_disc1	7.49	0.000753013958923	0	267	2	TTTAGCAAAGTTATACACCG:105,TTTAGCAAAGTTATAGACCG:2	3.79193990524,3.63917687836
2L	6641033	6641042	-1	GACACTTGAG	tin_ef	8.35	0.00357528545251	0.0841788801202555	8046	2	GACACTTGAG:159,GACATTTGAG:1	8.01503743473,3.43006995606
2L	6641043	6641052	1	GCCACTTCAA	tin_ef	8.19	0	0.0841788801202555	8036	2	.	.
2L	6646428	6646439	-1	CAGCAGCTGTGG	twi_ef	6.42	0	0.0841788801202555	2649	4	.	.
2L	6646473	6646484	1	TTGCACTTGTTT	twi_ef	7.57	0	0.0841788801202555	2604	4	.	.
2L	6646515	6646526	1	CAGCAGATGTTG	twi_ef	6.83	0	0.343832205937617	2562	4	.	.
2L	6646584	6646595	1	CTGCAGTTGTTG	twi_ef	6.53	0	0.562922773393461	2493	4	.	.
2L	6647271	6647280	-1	GAAGGGTTAA	Kr_known3	5.12	0	0.0260945133408493	1808	1	.	.
2L	6647436	6647447	-1	ACGCAAACAAAA	bin_ef	10.21	0	0.563674370537392	1641	3	.	.
2L	6647527	6647538	-1	TAACAAACAACA	bin_ef	8.78	0	0.309470124013529	1550	3	.	.
2L	6647567	6647578	-1	ACGTAAACAAAA	bin_ef	12.47	0	0.428339909808343	1510	3	.	.
2L	6648189	6648199	1	CGGTGTTGCCA	trx_disc1	6.03	0	0.05782600526118	889	3	.	.
2L	6648496	6648507	1	CTCCACGTGTGC	twi_ef	7.31	0	0.343832205937617	581	2	.	.
2L	6648581	6648592	-1	GAGCATGTGTAC	twi_ef	7.95	0.0313353106591	0.0841788801202555	496	2	GAGCATGTGTAC:146,GAGAATGTGTAC:8	7.63450608975,3.02933590377
2L	6649114	6649124	1	CAGTGTTACCA	trx_disc1	7.58	0	0.0841788801202555	25	3	.	.
2L	6649411	6649421	-1	TCGTGTGACCG	trx_disc1	5.81	0.000287407302201	0.0841788801202555	7	3	TCGTGTGACCG:161,TCGTGTGGCCG:1	3.0423345534,2.90068350845
2L	6658521	6658531	-1	TAGTGTGACCG	trx_disc1	7.29	0	0.0841788801202555	11	1	.	.
2L	6662439	6662448	-1	CCAGCGTTGC	Chro_disc3	5.74	0	0.898769259676813	1166	3	.	.
2L	6663877	6663886	-1	CCAGTGTTGA	Chro_disc3	5.61	0	0.322763998496806	77	3	.	.
2L	6664577	6664586	-1	TCAGGGCTGG	Chro_disc3	5.8	0	0	613	3	.	.
2L	6668141	6668152	-1	ATATAAATATAA	bin_ef	9.25	0	0	109	1	.	.
2L	6673890	6673900	-1	CAGCGTGGCCA	trx_disc1	7.01	0	0.0841788801202555	61	1	.	.
2L	6673917	6673926	1	TCAGTGTTGG	Chro_disc3	5.77	0.00144912398977	0.739829951146186	35	1	TCAGTGTTGG:160,TCAGTGTTAG:1	2.97094107989,2.27779389933
2L	6677281	6677291	-1	CAGCGTGGCCA	trx_disc1	7.01	0	0	315	3	CAGCGTGGCCA:153,CAGTGTGGCCA:1	3.54255599856,3.93422703948
2L	6677617	6677627	1	CAGTGTGCCCA	trx_disc1	6.97	0	0.0796223224351748	10	3	.	.
2L	6677652	6677662	-1	TAGTGTGACCG	trx_disc1	7.29	0.00119217193414	0.0841788801202555	45	3	TAGTGTGACCG:158,TAATGTGACCG:1	3.65670093808,2.96355375752
2L	6683958	6683967	-1	ACAGTGCTGG	Chro_disc3	6.19	0	0.417465238632093	390	1	.	.
2L	6684359	6684369	1	CAGTGTGACCG	trx_disc1	8.04	0	0	1	2	CAGTGTGACCG:161,CAGTGTGACCA:1	3.99502606875,4.07587808443
2L	6684613	6684632	-1	AATAGCAATGATACGAACTT	bab1_disc1	6.52	0	0	255	1	.	.
2L	6684760	6684769	1	TTATCGATAA	BEAF-32_disc1	6.46	0	0.0841788801202555	402	1	.	.
2L	6684810	6684828	-1	CGAGCGCTAGGTGGCGCCT	CTCF_known1	6.77	0	0.0260945133408493	452	1	.	.
2L	6684897	6684907	1	CAGTGCGGCCG	trx_disc1	6.15	0.0013539170313	0.0260945133408493	539	2	CAGTGCGGCCG:161,CAGTGCGGCTG:1	3.16022784323,2.46708066267
2L	6701950	6701961	1	ATATAAATATAA	bin_ef	9.25	0	0.608441375422773	6695	3	.	.
2L	6702011	6702022	-1	AAATAAACAACC	bin_ef	12.71	0	0.673078729800827	6634	3	.	.
2L	6702078	6702089	1	TAATAAATAAAA	bin_ef	10.14	0	0.81978109733183	6567	3	.	.
2L	6716330	6716339	-1	AGTAGGCTAC	mod_disc3	5.52	0	0.0806557685080797	146	3	.	.
2L	6717006	6717015	1	TGTATGCTAC	mod_disc3	5.69	0	0.813275084554679	610	3	.	.
2L	6717133	6717142	-1	CGCCCTTGAA	tin_ef	6.03	0	0.0260945133408493	483	2	.	.
2L	6717166	6717175	1	TGCACTCAAC	tin_ef	7.32	0	0.0260945133408493	450	2	.	.
2L	6717570	6717580	-1	CAGTGTGACCG	trx_disc1	8.04	0	0.440623825629463	45	2	.	.
2L	6717708	6717717	1	AGTATGCTGC	mod_disc3	5.72	0	0.300662344983089	82	3	.	.
2L	6717921	6717931	1	CAGAGTGACCG	trx_disc1	7.42	0	0.0673618940248027	295	2	.	.
2L	6722005	6722013	1	TGGGCGTGA	hkb_known2	6.95	0	0.453236565201052	845	1	.	.
2L	6723899	6723908	1	CCAGGGTTGG	Chro_disc3	6.12	0.00231514640059	0.0623825629462608	0	1	CCAGGGTTGG:156,CCAGGGTTGA:6	3.09062019167,2.89742875994
2L	6723936	6723946	-1	CAGTGTTACCA	trx_disc1	7.58	0	0.0841788801202555	30	1	.	.
2L	6750613	6750624	1	TTGTAAACAGCC	bin_ef	8.36	0	0.343832205937617	5003	1	.	.
2L	6751860	6751871	-1	AAATAAACAAAT	bin_ef	13.37	0	0.694875046974821	6250	2	AAATAAACAAAT:78,AAATAAACAAAC:73	10.9306660092,12.0292782979
2L	6752001	6752012	-1	GAACAAACAAAT	bin_ef	9.64	0	0.326287110108982	6391	2	.	.
2L	6780781	6780792	1	GCATAAACAAGC	bin_ef	10.46	0	0	5070	1	.	.
2L	6780996	6781005	1	CTATCGATGG	BEAF-32_disc1	6.94	0	0.0841788801202555	5285	2	.	.
2L	6781121	6781130	-1	CTATCGATTG	BEAF-32_disc1	6.96	0	0.0673618940248027	5410	2	.	.
2L	6797572	6797590	-1	ATTCAGCCAGGTGGCGCTA	CTCF_known1	6.44	0.000597949476173	0.340309094325442	791	2	ATTCAGCCAGGTGGCGCTA:150,ATTCAGCCAGGTGGCGCTT:1	3.36230431355,3.05872061
2L	6797652	6797670	1	ACGCCGCTAGGTGTCGCTT	CTCF_known1	6.35	0	0.0623825629462608	871	2	ACGCCGCTAGGTGTCGCTT:160,AAGCCGCTAGGTGTCGCTT:1	3.33628499294,3.35686537624
2L	6814585	6814594	1	AAAGGGTCAT	Kr_known3	5.29	0.000680455890821	0.0841788801202555	7721	3	AAAGGGTCAT:160,AATGGGTCAT:1	2.62595088266,2.33826903937
2L	6814811	6814820	-1	AAGGGGTAAT	Kr_known3	5.09	0	0.764256858323938	7495	3	.	.
2L	6815169	6815178	-1	AAAGGGTAAG	Kr_known3	5.04	0	1	7137	3	.	.
2L	6820403	6820414	1	TGCCATGTGTTG	twi_ef	7.6	0	0.81522453964675	1901	2	.	.
2L	6820595	6820604	-1	GCCCCTCGAA	tin_ef	6.33	0	0.0841788801202555	1711	1	.	.
2L	6820611	6820622	1	CGACATGTGCGC	twi_ef	6.47	0.000983588802358	0.326287110108982	1693	2	CGACATGTGCGC:157,CAACATGTGCGC:4	6.93207030129,6.65763345559
2L	6821762	6821770	1	GGGGCGTGG	hkb_known2	6.1	0	0.694875046974821	545	1	.	.
2L	6821806	6821815	1	TCCACTTGGA	tin_ef	7.41	0	0.0841788801202555	500	3	.	.
2L	6821858	6821867	1	CGCACTCGCA	tin_ef	6.68	0	0.0841788801202555	448	3	.	.
2L	6827026	6827034	1	TGGGCGTCA	hkb_known2	5.37	0.00304891149681	0.0806557685080797	4710	1	TGGGCGTCA:159,TGGGCATCA:1,TGGGCTTCA:1	2.82413051055,2.13098332999,2.13098332999
2L	6830259	6830270	-1	GAACATCTGTTC	twi_ef	8.29	0	1	7943	1	.	.
2L	6833763	6833772	1	AGCACTCAAA	tin_ef	7.98	0	0.406426155580609	11447	2	AGCACTCAAA:158,TGCACTCAAA:1	7.25091936128,7.6186441414
2L	6833772	6833783	-1	GTGCGTCTGTGT	twi_ef	9.01	0	0.668827508455468	11456	2	.	.
2L	6833808	6833819	1	CAGCGTGTGTGA	twi_ef	6.29	0.0184846117252	0	11492	2	CAGCGTGTGTGA:142,CAGCGCGTGTGA:12	6.49376250365,4.9533174627
2L	6833898	6833907	1	CGCACTCACA	tin_ef	5.89	0	0.587326193160466	11582	2	.	.
2L	6843419	6843428	1	GACACTCGCA	tin_ef	6.47	0	0.86879932356257	8894	2	.	.
2L	6843451	6843460	-1	TCCACTTGAC	tin_ef	8.82	0	0.68402386320932	8862	2	.	.
2L	6847587	6847598	-1	GGACATATGTTG	twi_ef	8.36	0	0.81978109733183	4724	1	.	.
2L	6848117	6848126	-1	AAAGGGTTGA	Kr_known3	5.39	0	0.821354753851935	4196	2	.	.
2L	6848291	6848300	-1	GAAGGGTTAA	Kr_known3	5.12	0	0.0673618940248027	4022	2	.	.
2L	6852011	6852030	-1	ATTAGCGAGTACACATTCCA	bab1_disc1	7.9	0	0.0841788801202555	292	1	ATTAGCGAGTACACATTCCA:154,ATTAGCGAGTACACACTCCA:3	4.00509495627,4.11975784075
2L	6852343	6852353	-1	CAGTGTGACCG	trx_disc1	8.04	0	0.340896279594138	20	2	.	.
2L	6854140	6854150	-1	TGGTGTGGCCA	trx_disc1	5.9	0	0.343832205937617	18	2	TGGTGTGGCCA:154,TTGTGTGGCCA:5	3.04037596702,3.06854681779
2L	6860347	6860358	1	CATCATGTGTTC	twi_ef	6.07	0	0.404077414505825	6178	1	.	.
2L	6908120	6908130	1	GAGTTTGACCA	trx_disc1	5.76	0	0.0623825629462608	34	2	.	.
2L	6908814	6908824	1	CAGCGTGCCCA	trx_disc1	6.06	0.023029897311	0.0841788801202555	728	2	CAGCGTGCCCA:134,CAGCGCGCCCA:16	3.21042244614,2.51727526558
2L	6913182	6913191	-1	TCAGTGATGC	Chro_disc3	5.83	0	0.45185080796693	946	1	.	.
2L	6914165	6914175	1	CAGAGTTACCA	trx_disc1	6.96	0	0.0260945133408493	27	2	.	.
2L	6914191	6914202	-1	TGCCAGATGTTT	twi_ef	6.75	0	0	53	1	.	.
2L	6914240	6914250	1	CTGAGTGACCA	trx_disc1	6.42	0	0.0260945133408493	102	2	.	.
2L	6918277	6918286	1	CCAGTGTTGC	Chro_disc3	6.74	0	0.343832205937617	455	2	.	.
2L	6918742	6918753	1	AAGCACGTGTGC	twi_ef	6.95	0	0.88195227358136	1521	1	.	.
2L	6918793	6918802	-1	ACAGTGGTGC	Chro_disc3	5.64	0	0.326287110108982	51	2	.	.
2L	6919242	6919253	1	GAGCACGTGTGC	twi_ef	7.75	0	0.0697810973318301	500	3	.	.
2L	6919381	6919392	-1	ATGCTTGTGTGT	twi_ef	6.72	0	0.559446636602781	639	3	.	.
2L	6919407	6919418	1	ATGCGTTTGTTT	twi_ef	7.5	0	0.505824877865464	665	3	.	.
2L	6920166	6920176	1	CAGAGTGACCG	trx_disc1	7.42	0	0.421317173994739	98	2	.	.
2L	6920685	6920695	-1	CTGTGTGACCG	trx_disc1	6.87	0	0.0806557685080797	13	2	.	.
2L	6921834	6921845	-1	CGCCATGTGTGA	twi_ef	6.65	0	0.0841788801202555	169	3	.	.
2L	6921847	6921858	1	TGCCACATGTTT	twi_ef	6.62	0	0.326287110108982	182	3	.	.
2L	6922117	6922128	1	CGGCATGTGTGC	twi_ef	9.5	0	0.619856257046223	452	3	.	.
2L	6922422	6922431	1	TCCTACCTGT	hb_disc1	5.85	0	0.944475760992108	757	2	.	.
2L	6944558	6944567	-1	GCAGTGATGC	Chro_disc3	6.29	0	0	717	2	.	.
2L	6946355	6946364	1	GCAGTGTTGG	Chro_disc3	6.23	0.00293779622586	0.707346862081924	1070	2	GCAGTGTTGG:148,GCAATGTTGG:2	3.14588272873,2.45273554817
2L	6950224	6950233	1	CCAGGGCTGA	Chro_disc3	5.65	0	0.593644306651635	88	1	.	.
2L	6956959	6956968	-1	CCAGGGATGT	Chro_disc3	5.76	0	0.684305712138294	40	2	.	.
2L	6956972	6956981	1	ATATCGATAG	BEAF-32_disc1	6.89	0	0.475032882375047	27	1	.	.
2L	6957156	6957165	1	ACAGCGCTGC	Chro_disc3	5.7	0	0.0841788801202555	147	2	.	.
2L	6964075	6964085	1	CAGAGTGCCCG	trx_disc1	6.19	0	0.0841788801202555	1	2	.	.
2L	6964401	6964411	-1	CGGTGTGACCG	trx_disc1	6.78	0.00258366099342	0	13	2	CGGTGTGACCG:154,CGGTATGACCG:2	3.43950012695,2.74635294639
2L	6967315	6967334	-1	CTTAGCAGCTTCAACAAGCA	bab1_disc1	6.68	0	0	259	1	.	.
2L	6967646	6967655	1	GTATCGATAC	BEAF-32_disc1	6.72	0.00510480416613	0	52	1	GTATCGATAC:154,GAATCGATAC:6	3.42599176381,2.95961797637
2L	6971820	6971839	-1	GATGTCCGAGACACACACCT	bab1_disc1	6.59	0	0.0697810973318301	83	2	.	.
2L	6971858	6971877	-1	TTTAGCATGGATTCGAACCC	bab1_disc1	8.61	0.00251753554862	0.0260945133408493	121	2	TTTAGCATGGATTCGAACCC:157,TTTATCATGGATTCGAACCC:3	4.33200624902,3.75035399682
2L	7006892	7006901	1	ATCTACCTGC	hb_disc1	6.58	0.0120357227293	0.0841788801202555	2987	1	ATCTACCTGC:147,ATCTATCTGC:9	3.32254749601,2.62940031545
2L	7009670	7009683	1	CAAGCACGCGCCTC	h_known1	5.68	0	0.763293874483277	205	1	.	.
2L	7013285	7013294	-1	CCAGGGATGC	Chro_disc3	6.18	0	0.0841788801202555	100	1	.	.
2L	7026928	7026939	1	ATGCGTATGTTG	twi_ef	7.19	0	0.587326193160466	356	1	.	.
2L	7027159	7027168	-1	GCAGTGCTGG	Chro_disc3	6.38	0.0139100777552	0	127	1	GCAGTGCTGG:145,GCAGTGCGGG:10	3.21487584228,2.52172866172
2L	7027249	7027259	1	GTGTGTGGCCG	trx_disc1	5.76	0	0.0841788801202555	36	1	.	.
2L	7027496	7027505	-1	CTATCGATTG	BEAF-32_disc1	6.96	0.0007088848914	0.0623825629462608	87	1	CTATCGATTG:158,CTATCGATTT:1	3.53418613747,3.13583848362
2L	7031869	7031878	-1	CTATCGATCG	BEAF-32_disc1	6.5	0	0.339275648252537	725	1	.	.
2L	7032645	7032654	1	GTATCGATAG	BEAF-32_disc1	7.29	0	0.62847613679068	41	1	.	.
2L	7032670	7032679	1	AGCACTTAAA	tin_ef	8.44	0	0	32	1	.	.
2L	7032736	7032745	-1	TCAGGGTTGT	Chro_disc3	5.76	0	0.715027245396467	11	2	TCAGGGTTGT:156,TCAGGGCTGT:5	2.95541860384,3.02441171739
2L	7033145	7033156	1	CTTCATATGTAT	twi_ef	5.88	0	0.475032882375047	420	1	.	.
2L	7033522	7033531	1	GCAGGGCTGC	Chro_disc3	6.78	0.00333118860375	0.0841788801202555	797	2	GCAGGGCTGC:145,TCAGGGCTGC:10	3.38814739494,3.2132057461
2L	7037776	7037785	1	CTATCGATTG	BEAF-32_disc1	6.96	0	0.0841788801202555	211	1	.	.
2L	7037994	7038003	-1	CCAGGGCTGC	Chro_disc3	6.78	0.00508273282028	0.531801954152574	0	1	CCAGGGCTGC:157,CCAGGGCTCC:4	3.38814739494,2.69500021438
2L	7038007	7038018	1	TTGCATGTGTTG	twi_ef	9.68	0	0.42587373167982	10	5	.	.
2L	7038076	7038087	-1	GTGCGTTTGTGC	twi_ef	7.36	0	0.462420142803457	79	5	.	.
2L	7038211	7038222	1	GTGCTTGTGTGT	twi_ef	7.52	0.00209285520995	0.81978109733183	214	5	GTGCTTGTGTGT:161,GTGCTTGTGTGA:1	7.56527286254,5.00032350508
2L	7038255	7038266	-1	TGGCTTGTGTTT	twi_ef	6.08	0	0.718550357008643	258	5	.	.
2L	7038271	7038282	-1	CTACATTTGTTG	twi_ef	8.05	0	0.638599210822999	274	5	.	.
2L	7038755	7038764	-1	GGCACTCAAA	tin_ef	8.29	0	0.0841788801202555	758	1	.	.
2L	7042062	7042073	-1	CCGCATTTGTTT	twi_ef	8.41	0.00317216662432	0.0260945133408493	392	2	CCGCATTTGTTT:142,CCGCATTTTTTT:1	7.6856322858,4.1992770958
2L	7042223	7042232	1	GCAGTGTTGT	Chro_disc3	6.33	0	0.458215896279594	233	2	.	.
2L	7042246	7042257	1	TGACAGCTGTGG	twi_ef	5.73	0.00176250083893	0.527057497181511	208	2	TGACAGCTGTGG:152,TGACAGCTGTTG:3	5.80748252622,5.27863839695
2L	7042331	7042341	-1	CAGCGTTGCCA	trx_disc1	6.38	0.0116909454468	0.304490792934987	124	1	CAGCGTTGCCA:75,CAGCGTTGCCG:66	3.23717397683,3.15632196114
2L	7042333	7042342	-1	GCAGCGTTGC	Chro_disc3	5.74	0	0.686043780533634	123	2	.	.
2L	7043231	7043242	-1	ATGCAAACAAAC	bin_ef	11.12	0	0.445603156708004	765	1	.	.
2L	7048780	7048789	1	ACCTACCTGA	hb_disc1	5.81	0	0.50608323938369	1435	1	.	.
2L	7049187	7049197	-1	CAGTGTTGCCA	trx_disc1	7.29	0	0.0841788801202555	1027	1	.	.
2L	7049838	7049847	-1	ATCACTTAAA	tin_ef	6.02	0	0.0841788801202555	377	1	.	.
2L	7054780	7054789	-1	CCAGTGTTGC	Chro_disc3	6.74	0	0.587326193160466	1515	2	.	.
2L	7056269	7056278	-1	CGCACTTGGC	tin_ef	5.54	0	0	26	2	CGCACTTGGC:159,TGCACTTGGC:2	6.06077969738,6.22783378204
2L	7056286	7056295	-1	GCAGTGTTGC	Chro_disc3	6.74	0.00380393400989	0.475032882375047	9	2	GCAGTGTTGC:159,GCTGTGTTGC:3	3.37441681845,2.68126963789
2L	7056321	7056331	-1	CAGTGTGTCCA	trx_disc1	6.97	0	0.0841788801202555	0	1	.	.
2L	7056342	7056353	1	AAGTAAACACAA	bin_ef	11.79	0	0.419250281848929	15	1	.	.
2L	7056514	7056523	-1	TCCACTTGAC	tin_ef	8.82	0	0.0841788801202555	187	2	.	.
2L	7061692	7061700	-1	TGGGCGTGA	hkb_known2	6.95	0	0.0841788801202555	840	1	.	.
2L	7063906	7063915	-1	ACAGTGATGT	Chro_disc3	5.69	0	0.411475948891394	68	2	.	.
2L	7063983	7063993	-1	TTGTGTGACCG	trx_disc1	6.12	0	0.475032882375047	0	1	.	.
2L	7065036	7065045	-1	ACAGAGCTGC	Chro_disc3	5.57	0	0.484028560691469	788	2	.	.
2L	7095091	7095104	-1	CGGGCACGCGTTAC	h_known1	5.22	0	0.818818113491169	10456	1	.	.
2L	7097555	7097573	1	GCGTCGGTAGATGGCGCTA	CTCF_known1	6.31	0	0.663026118000752	12920	2	.	.
2L	7097579	7097597	-1	CAGCCAGCAGGGCGAACGA	CTCF_known1	6.65	0.000630204587255	0.0638387824126268	12944	2	CAGCCAGCAGGGCGAACGA:157,CAGCCAGCAGAGCGAACGA:2	3.42669459926,3.25501286615
2L	7104351	7104365	-1	GGGTTCGATGCCCTC	EcR_known1	6.85	0	0.944475760992108	19716	2	.	.
2L	7104494	7104508	1	GAGGCCAATGCCCTT	EcR_known1	7.46	0	0.615252724539647	19859	2	.	.
2L	7114297	7114315	1	AAAGCAATAGATGGCGCTA	CTCF_known1	6.52	0	0.0673618940248027	19368	1	AAAGCAATAGATGGCGCTA:136,AAAGCAACAGATGGCGCTA:9	3.40532293366,3.48983690641
2L	7125387	7125396	1	TGCACTTGGC	tin_ef	6.11	0	0.978626456219466	8287	1	.	.
2L	7126523	7126534	-1	TAGTAAACAAAG	bin_ef	11.18	0	0.637049041713642	7149	1	.	.
2L	7133887	7133898	-1	GCACGCGTGTTT	twi_ef	6.15	0	0.546857384441939	203	5	.	.
2L	7133954	7133965	-1	GTGCGTATGCTC	twi_ef	5.64	0.00585960459501	0.0623825629462608	270	5	GTGCGTATGCTC:142,GTGCGTATGCTG:15	5.72957542933,5.3781775425
2L	7133984	7133995	-1	CAGCACATGTAT	twi_ef	6.49	0	0.0623825629462608	300	5	.	.
2L	7134006	7134017	-1	TCGCTTGTGTGT	twi_ef	5.76	0	0.286241074783916	322	5	.	.
2L	7134018	7134027	1	TACACTTCAG	tin_ef	6.81	0	0.475032882375047	334	2	.	.
2L	7134185	7134196	1	GCACATGTGTGT	twi_ef	9.9	0	0.690318489289741	501	5	GCACATGTGTGT:140,GAACATGTGTGT:13	9.48600790786,9.65785816478
2L	7138907	7138916	-1	AGCACTCGAG	tin_ef	8.28	0	0.309470124013529	5223	2	AGCACTCGAG:142,AGCACTCGAA:10	8.33510363597,8.41108954294
2L	7138949	7138958	-1	TGCACTCGAA	tin_ef	9.14	0	0.475032882375047	5265	2	.	.
2L	7147931	7147945	-1	ATAATGCAGCGTAAT	cnc_disc1	6.31	0	0.0841788801202555	8756	1	.	.
2L	7157538	7157549	-1	AAACAAACAAAT	bin_ef	11.11	0	0.475032882375047	836	1	.	.
2L	7165464	7165475	1	AAATAAACAAGA	bin_ef	12.81	0.002692393492	0.694875046974821	8762	3	AAATAAACAAGA:158,AAATAACCAAGA:1	10.7574671344,6.15229694842
2L	7165486	7165497	1	AAGCAAACAATC	bin_ef	8.47	0.00336858121215	0.838547538519354	8784	3	AAACAAACAATC:125,AAGCAAACAATC:21	7.6299907788,7.45129899006
2L	7165571	7165582	-1	AAGCAAACAAGT	bin_ef	9.31	0	0.847003006388576	8869	3	.	.
2L	7182210	7182221	1	AAGTAAACACAA	bin_ef	11.79	0	0.0841788801202555	13	1	.	.
2L	7182256	7182266	-1	TAGTGTTGCCG	trx_disc1	6.38	0	0.47261367906802	21	2	.	.
2L	7182571	7182581	1	CAGTGTGACAA	trx_disc1	6.6	0	0	336	2	.	.
2L	7193385	7193396	-1	AAGTAAACACTT	bin_ef	8.35	0	0.593644306651635	1016	1	.	.
2L	7212637	7212648	-1	TGCCATCTGTGT	twi_ef	8.19	0.0182791162572	0.279594137542277	7381	1	TGCCATCTGTGT:156,TGCCATCAGTGT:5	7.82410405552,3.21893386953
2L	7220052	7220062	1	TAGTGTTACCA	trx_disc1	6.82	0	0.445603156708004	22	1	.	.
2L	7221996	7222005	1	TCAGTGCTGT	Chro_disc3	6.02	0	0.0796223224351748	1074	1	.	.
2L	7222538	7222547	-1	TTATCGATAC	BEAF-32_disc1	6.61	0.00083972394951	0.587326193160466	532	1	TTATCGATAC:159,TCATCGATAC:1	3.38539038027,2.93054343935
2L	7223055	7223064	-1	ATATCGATAG	BEAF-32_disc1	6.89	0.00138558323046	0.0841788801202555	15	1	ATATCGATAG:160,ATATCGATAT:2	3.54931566835,3.15096801451
2L	7226771	7226780	-1	GCAGTGCTGC	Chro_disc3	6.89	0	0.81978109733183	3691	2	.	.
2L	7226798	7226807	-1	CCAGTGCTGC	Chro_disc3	6.89	0	0.718550357008643	3718	2	.	.
2L	7244805	7244814	-1	AAAGAGTTAT	Kr_known3	5.08	0.00083228113736	0.419250281848929	4304	2	AAAGAGTTAT:119,AAAGAGTTAC:2	2.50816811861,2.38187430723
2L	7245184	7245193	1	AAAGGGTTAT	Kr_known3	6.25	0	0.0841788801202555	4683	2	.	.
2L	7256024	7256042	1	TCTCCAGCCGCTGGCAGTA	CTCF_known1	6.35	0	0.53130871852687	1468	1	.	.
2L	7276898	7276911	1	CGGCCACTCGCCAT	h_known1	5.19	0	0.430054490792935	257	1	.	.
2L	7277332	7277343	1	ATGCGTGTGCGT	twi_ef	6.48	0.0640709683893	0.0260945133408493	163	2	ATGCGTGTGCGT:139,ATGTGTGTGCGT:14	6.57689640389,1.97172621791
2L	7277574	7277585	1	TTCCATGTTTGC	twi_ef	5.65	0	0.0841788801202555	405	2	.	.
2L	7278333	7278342	1	TACACTTACA	tin_ef	6.22	0.00367517475524	0.475032882375047	1164	3	TACACTTACA:153,TTCACTTACA:2	5.14818466252,3.68184759372
2L	7278568	7278577	-1	GGCACTTGAA	tin_ef	9.54	0	0.475032882375047	1399	3	.	.
2L	7278767	7278776	-1	AGCACTTCAG	tin_ef	7.14	0	0.327015219842165	1598	3	.	.
2L	7281562	7281580	-1	TCGCCACTACAGGGAACAC	CTCF_known1	6.33	0	0.0841788801202555	4393	2	.	.
2L	7281614	7281632	-1	TTGCCAACGCGGGGCGCTG	CTCF_known1	6.56	0.00418015097901	0.0841788801202555	4445	2	TTGCCAACGCGGGGCGCTG:154,TTGCCAACGCGAGGCGCTG:6	3.43369291765,3.05093678935
2L	7281641	7281660	1	ATTAGCCAAGAACTGCACCA	bab1_disc1	7.49	0	0.326287110108982	4472	1	.	.
2L	7290654	7290667	-1	GTGGCACGCAGCAG	h_known1	5.37	0	0.0841788801202555	13485	1	GTGGCACGCAGCAG:150,GAGGCACGCAGCAG:1	2.76016601675,2.83488950149
2L	7291008	7291017	-1	GTATCGATTG	BEAF-32_disc1	6.39	0	0.920048853814356	13839	1	.	.
2L	7291430	7291439	-1	AGCACTCGAA	tin_ef	8.76	0	0.586832957534761	14261	3	.	.
2L	7291612	7291621	1	ACCACTTGAC	tin_ef	8.44	0	0.898769259676813	14443	3	.	.
2L	7291679	7291688	-1	AACCCTTGAA	tin_ef	5.51	0.00583610555808	0.326287110108982	14510	3	AACCCTTGAA:160,AACCCGTGAA:1	4.90113505372,0.295964867727
2L	7294334	7294348	-1	TTTTTGCGCTGTCAT	cnc_disc1	6.7	0	0.475032882375047	12811	1	.	.
2L	7295399	7295410	1	TGGCATATGCGG	twi_ef	5.74	0	0.81978109733183	11749	1	TGGCATATGCGG:161,CGGCATATGCGG:1	5.84043046431,6.47641923103
2L	7295476	7295485	1	AGCACTTGAC	tin_ef	8.18	0	1	11674	1	.	.
2L	7300036	7300045	1	GCCACTTACC	tin_ef	6.08	0.00701021720942	0.326287110108982	7114	5	GCCACTTACC:159,GCCAGTTACC:2	6.17794839025,2.69159320025
2L	7300060	7300069	-1	CCCACTCGGA	tin_ef	6.37	0	0.326287110108982	7090	5	.	.
2L	7300229	7300240	1	CGGCACGTGTAC	twi_ef	5.73	0	0.81978109733183	6919	1	.	.
2L	7300265	7300274	1	TCCACTTAAG	tin_ef	8.6	0	1	6885	5	.	.
2L	7300321	7300330	-1	CGCACTCAAC	tin_ef	6.75	0	0.81978109733183	6829	5	.	.
2L	7300338	7300347	1	GACACTTGCA	tin_ef	6.93	0	0.81978109733183	6812	5	.	.
2L	7305828	7305836	-1	GGGGCCTGA	hkb_known2	5.66	0.00731982038265	0.694875046974821	1323	1	GGGGCCTGA:155,GGAGCCTGA:5	2.95920504332,2.26605786276
2L	7306885	7306896	-1	GTGCGTGTGTGT	twi_ef	9.99	0.0030324635831	0.788848177376926	263	3	GTGCGTGTGTGT:156,GTGCGTATGTGT:6	9.96316813534,9.14741863269
2L	7306898	7306907	1	CACACTTCAA	tin_ef	6.71	0	0.408680947012401	252	2	.	.
2L	7306989	7307000	-1	TTGCAGCTGCGT	twi_ef	5.71	0	0.0260945133408493	159	3	.	.
2L	7307026	7307035	1	CCCACTCGCA	tin_ef	6.93	0.0410849499564	0.0841788801202555	124	2	CCCACTCGCA:139,CTCACTCGCA:17	7.4087482797,4.61554027026
2L	7307148	7307159	1	CACCGTGTGTTT	twi_ef	7.78	0	0.718550357008643	0	3	.	.
2L	7309418	7309426	-1	TGGGCGTAA	hkb_known2	5.37	0	0.0841788801202555	329	5	.	.
2L	7309864	7309875	-1	ACATAAATAAAG	bin_ef	10.08	0	0.818818113491169	775	2	.	.
2L	7309885	7309893	-1	GGGGAGTGA	hkb_known2	5.66	0	0.475032882375047	796	5	.	.
2L	7309921	7309932	-1	TAACAAACAAGC	bin_ef	9.05	0	0.694875046974821	832	2	.	.
2L	7309948	7309957	1	AGCACTTGGC	tin_ef	5.73	0	0.587326193160466	859	3	.	.
2L	7310442	7310450	1	TGGGCGTGG	hkb_known2	5.79	0.00142502311721	1	1353	5	TGGGCGTGG:161,TGGTCGTGG:1	3.00253816802,2.30939098746
2L	7310454	7310467	-1	AAGCCACGCGACGC	h_known1	5.21	0	0.559446636602781	1365	1	.	.
2L	7310523	7310532	1	GGCTCTTGAC	tin_ef	5.89	0	1	1434	3	.	.
2L	7310734	7310743	1	AACACTTGGG	tin_ef	5.58	0	0.918498684704998	1645	3	.	.
2L	7311243	7311251	-1	TGGGCGTGG	hkb_known2	5.79	0	1	2154	5	.	.
2L	7311574	7311582	-1	GGGGCGTGA	hkb_known2	7.27	0	0.0841788801202555	2485	5	.	.
2L	7312078	7312087	1	AAAGAGTTAT	Kr_known3	5.08	0	0.300662344983089	2989	2	.	.
2L	7312106	7312115	1	TACACTTGAA	tin_ef	8.89	0	0.0841788801202555	3017	3	.	.
2L	7312182	7312191	1	AGCTACCTGA	hb_disc1	6.16	0	0.607079105599399	3093	1	.	.
2L	7312247	7312256	1	ACCACTTGAA	tin_ef	9.48	0	0.86879932356257	3158	3	.	.
2L	7312395	7312404	1	TCCACTCAAA	tin_ef	8.62	0	0.658328635851184	3306	3	.	.
2L	7339578	7339587	1	AGCACTTCAC	tin_ef	6.58	0.00466900176443	0.419250281848929	848	1	AGCACTTCAC:156,AGCACATCAC:1	6.28234806029,1.67717787431
2L	7355863	7355877	-1	TTTCTGCTGTGTCAT	cnc_disc1	7.57	0	0.86879932356257	13661	1	.	.
2L	7362439	7362448	-1	AAGGGGTTAA	Kr_known3	5.85	0	0.326287110108982	7090	4	.	.
2L	7362660	7362669	-1	AAAGGGTTAA	Kr_known3	6.28	0	0.586832957534761	6869	4	.	.
2L	7362820	7362829	-1	AACGGGTTCT	Kr_known3	5.07	0.00112958052554	0	6709	4	AACGGGTTCT:160,AACGGATTCT:1	2.51522369488,2.05779891468
2L	7363130	7363143	1	AAGGCACGCGCACA	h_known1	5.2	0	0.449807403231868	6395	1	.	.
2L	7386788	7386797	-1	AATGGGTTAA	Kr_known3	5.56	0	0.326287110108982	1451	3	.	.
2L	7386987	7386996	1	AACGGGTTAA	Kr_known3	5.94	0	0.343832205937617	1252	3	.	.
2L	7387312	7387321	-1	ACCACTCAAA	tin_ef	8.24	0	0.0841788801202555	927	1	.	.
2L	7387432	7387441	1	AATGGGTTAA	Kr_known3	5.56	0	0.382703870725291	807	3	.	.
2L	7387938	7387949	-1	TGCCACGTGTGC	twi_ef	6.12	0.0130528943832	0.0841788801202555	299	1	TGCCACGTGTGC:134,TGCCACGTGTTC:26	6.58376360702,6.05491947775
2L	7388307	7388326	-1	CTTAGCACAGACAATAACCA	bab1_disc1	9.19	0.00200968172568	0.0628053363397219	58	2	CTTAGCACAGACAATAACCA:158,CTTAGCACAGGCAATAACCA:4	4.69081680091,4.30902132438
2L	7388329	7388348	-1	TTTAGCAAATACATCGACCT	bab1_disc1	8.24	0	0.0588594513340849	80	2	.	.
2L	7407920	7407931	-1	CAATAAACAAGC	bin_ef	10.4	0	0.322763998496806	1848	1	.	.
2L	7411704	7411713	-1	GCAGTGCTGG	Chro_disc3	6.38	0	0.428222472754604	738	2	.	.
2L	7411793	7411802	1	ACAGTGATGT	Chro_disc3	5.69	0	0.0588594513340849	649	2	.	.
2L	7412427	7412437	-1	TAGAGTGGCCA	trx_disc1	6.55	0.000253455576043	0.475032882375047	14	1	TAGAGTGACCA:161,TAGAGTGGCCA:1	3.44987149243,3.30822044747
2L	7418580	7418594	-1	AAGGTCAATGTCGTT	EcR_known1	6.9	0	0.894212701991732	6128	1	.	.
2L	7419958	7419976	-1	TGTGCAATAGGGGACGGCG	CTCF_known1	6.12	0	0.0806557685080797	6888	2	.	.
2L	7420277	7420295	-1	TGGCCAGAAGAGGGCGTTT	CTCF_known1	8.2	0.00172761053872	0.680477264186396	6569	2	TGGCCAGAAGAGGGCGTTT:156,TGGACAGAAGAGGGCGTTT:2	4.17447542598,3.60473787455
2L	7422557	7422571	-1	AATGTCAATGCGCTC	EcR_known1	6.39	0.0210099977092	0.656120819240887	4293	1	AATGTCAATGCGCTC:138,AATGCCAATGCGCTC:16	3.42766774578,2.73452056522
2L	7423681	7423691	-1	CAGTGTTGCCG	trx_disc1	7.13	0	0.0260945133408493	3173	3	.	.
2L	7423683	7423692	-1	GCAGTGTTGC	Chro_disc3	6.74	0	0.0260945133408493	3172	1	.	.
2L	7426648	7426658	1	AAGTGTGACCA	trx_disc1	7.16	0	0.0841788801202555	206	3	.	.
2L	7427013	7427023	-1	CAGTGTGAACG	trx_disc1	6.43	0	0.557097895527997	148	3	.	.
2L	7431441	7431451	-1	CAGTGTGATCA	trx_disc1	6.6	0.00158260492378	0.343832205937617	2029	1	CAGTGTGATCA:160,AAGTGTGATCA:2	3.38273090387,2.94909525055
2L	7486759	7486773	1	CGGTTCAACGAACCC	EcR_known1	6.42	0	0.546857384441939	8846	1	.	.
2L	7491220	7491229	-1	CTATCGATGC	BEAF-32_disc1	6.36	0	0.304490792934987	4390	1	.	.
2L	7495960	7495971	1	TTATACACAAAA	bin_ef	9.36	0	0.86879932356257	340	2	.	.
2L	7496101	7496112	1	ATATAAACAATA	bin_ef	11.08	0	0.475032882375047	481	2	.	.
2L	7496129	7496140	-1	AAACAGCTGTGT	twi_ef	6.85	0.000410541022862	0.0841788801202555	509	1	AAACAGCTGTGT:160,AACCAGCTGTGT:1	6.13438531182,5.72892020372
2L	7496436	7496455	1	TTTAGCAGTGACTCGAACCA	bab1_disc1	10.78	0	0.0260945133408493	816	1	.	.
2L	7496497	7496507	1	AAGTGTGGCCA	trx_disc1	6.87	0	0.0673618940248027	853	1	.	.
2L	7496977	7496986	1	ACAGTGATGG	Chro_disc3	5.59	0	0.0623825629462608	374	1	.	.
2L	7502106	7502125	1	ATTTGCAAAGGCACCAAACA	bab1_disc1	6.96	0.010828124281	0.0841788801202555	4745	3	ATTTGCAAAGGCACCAAACA:134,ATTTGCAAATGCACCAAACA:20	3.65778256676,3.35280925023
2L	7502785	7502804	1	TCAAGCCGAGTTTCCAGCCA	bab1_disc1	6.64	0.00028363798562	0.576827320556182	5424	3	TCAAGCCGAGTTTCCAGCCA:123,TCAAGCAGAGTTTCCAGCCA:2	3.41981503973,3.35919069916
2L	7506253	7506262	-1	AAAGGGTTAA	Kr_known3	6.28	0	0.0673618940248027	8892	1	.	.
2L	7507569	7507580	1	TTGCATGTGCTT	twi_ef	8.4	0	0.290093010146561	7680	3	.	.
2L	7507626	7507635	1	GGCTCTCAAA	tin_ef	5.68	0	0.475032882375047	7625	1	.	.
2L	7507730	7507741	-1	ATGCACTTGTGG	twi_ef	5.85	0	0.918498684704998	7519	3	.	.
2L	7507809	7507820	-1	CAACGTATGTAT	twi_ef	6.52	0	0	7440	3	.	.
2L	7508994	7509005	-1	AAATAAACAAAG	bin_ef	13.35	0	0.0841788801202555	6255	1	AAATAAACAAAG:122,AAATAAACAAAA:2	11.2873409531,11.5497052176
2L	7516491	7516500	-1	TCCTCTTCAA	tin_ef	5.65	0	0	1230	2	.	.
2L	7516557	7516568	1	AGACAGCTGTTC	twi_ef	5.53	0	0.0623825629462608	1296	1	.	.
2L	7516593	7516602	-1	ACCACTCGAG	tin_ef	8.54	0	0.593644306651635	1332	2	.	.
2L	7519858	7519867	-1	TCCTACCTGA	hb_disc1	5.85	0	0.918498684704998	4597	1	.	.
2L	7519949	7519962	1	GTGGCAGGCGCCAG	h_known1	5.53	0.000304620424248	0.739829951146186	4688	1	GTGGCAGGCGCCAG:154,GTGGCAGGCGCCAA:1	2.78158747261,2.65025157743
2L	7520001	7520009	-1	TGGGCGTGG	hkb_known2	5.79	0	0.475032882375047	4740	1	.	.
2L	7522419	7522428	1	CCCACTTGCA	tin_ef	7.4	0	0.0841788801202555	6968	5	.	.
2L	7522454	7522463	-1	GCCTCTCGAG	tin_ef	6.24	0	0.0260945133408493	6933	5	.	.
2L	7522473	7522482	-1	TCCACTTCGA	tin_ef	5.8	0	0.0841788801202555	6914	5	.	.
2L	7522519	7522528	1	AACACTTGCA	tin_ef	6.62	0	1	6868	5	.	.
2L	7526326	7526337	-1	AAACAAACACAC	bin_ef	10.2	0	0.0841788801202555	3059	1	.	.
2L	7527201	7527210	-1	TGCACTTCAA	tin_ef	8	0	0.458215896279594	2186	2	.	.
2L	7527260	7527269	-1	ACCACTTGAA	tin_ef	9.48	0	0.678058060879369	2127	2	.	.
2L	7527361	7527372	1	AGATACACAAAG	bin_ef	8.5	0	0.0673618940248027	2024	1	.	.
2L	7527378	7527389	-1	TTCCACATGTGC	twi_ef	6.62	0	0.326287110108982	2007	2	.	.
2L	7527414	7527425	-1	ATACATTTGTAT	twi_ef	7.16	0	0.322035888763623	1971	2	.	.
2L	7530073	7530082	-1	AACGGGTTAA	Kr_known3	5.94	0	0.471509770762871	676	2	.	.
2L	7530327	7530336	1	TGCACTCACA	tin_ef	6.47	0	0.660677376925968	930	1	.	.
2L	7532541	7532550	-1	GGCACTTAAA	tin_ef	8.75	0.00609417374163	0.813744832769635	3144	2	GGCACTTAAA:158,GGAACTTAAA:2	8.00348996231,4.10151729273
2L	7532736	7532745	1	TACACTTGAA	tin_ef	8.89	0.118604348094	0.321730552423901	3339	2	TACACTTGAA:128,TACACATGAA:32	7.76560094128,3.16043075529
2L	7535072	7535090	1	CATGCAATAGATGGCGCCA	CTCF_known1	6.55	0.0182989205515	0.640337279218339	5675	1	CATGCAATAGATGGCGCCA:130,CATGCAATAGATGGCGTCA:25	3.40117011285,3.01529611445
2L	7535199	7535208	1	AGTATGCTAC	mod_disc3	6.69	0.00272027646517	0.0841788801202555	5802	2	AGTATGCTAC:140,ACTATGCTAC:3	3.2328722345,2.8136769697
2L	7537135	7537144	1	GCCACTTGAA	tin_ef	9.8	0	0.800450958286358	7279	1	.	.
2L	7537200	7537211	1	GCGCATGTTTTT	twi_ef	6.7	0	0.42587373167982	7212	2	.	.
2L	7537427	7537438	-1	AAATAAACAGAG	bin_ef	11.31	0	0.326287110108982	6985	1	.	.
2L	7537498	7537509	-1	CTCCATTTGGTT	twi_ef	5.83	0	0.0841788801202555	6914	2	.	.
2L	7543181	7543190	1	AAAGGGTTAA	Kr_known3	6.28	0	0.475032882375047	1233	2	.	.
2L	7544087	7544096	-1	ATCTACCTGT	hb_disc1	6.28	0	0.694875046974821	327	3	.	.
2L	7544177	7544186	-1	AACTACCTGC	hb_disc1	5.56	0	0.81978109733183	237	3	.	.
2L	7571244	7571255	-1	GTGTAAACAACG	bin_ef	9.74	0	0.0673618940248027	5349	1	.	.
2L	7572010	7572021	1	CTGTAAACAAAT	bin_ef	10.15	0	0.658328635851184	4583	1	.	.
2L	7572911	7572922	1	TCGTAAACAAAG	bin_ef	10.22	0	0.784362081924089	3682	1	.	.
2L	7573908	7573922	-1	AATGTAAATGAACTC	EcR_known1	6.49	0	0.475032882375047	2682	1	.	.
2L	7577053	7577064	-1	AAATAAACAAGA	bin_ef	12.81	0	0.638599210822999	448	2	.	.
2L	7577320	7577331	1	AAGTAAACAGAG	bin_ef	10.72	0	0.0623825629462608	715	2	.	.
2L	7577329	7577342	1	GAGGCACGAGCCAA	h_known1	5.54	0	0.326287110108982	724	1	.	.
2L	7588540	7588549	1	TGCACTTAAG	tin_ef	8.34	0	1	6609	2	.	.
2L	7588604	7588613	1	TCCACTTAGA	tin_ef	6.63	0.000178997688556	0.6320697106351	6673	2	TCCACTTAGA:156,CCCACTTAGA:1	5.9444273521,5.77737326744
2L	7590587	7590596	1	AAAGGGTTAG	Kr_known3	5.76	0	0.475032882375047	8656	3	.	.
2L	7593089	7593098	-1	AGTATGCCAC	mod_disc3	5.76	0	1	11158	1	.	.
2L	7596930	7596939	1	TGCACTTAAG	tin_ef	8.34	0	0.343832205937617	8659	1	.	.
2L	7624514	7624527	-1	TCGGCACGCTCCGC	h_known1	5.15	0	0.326287110108982	16125	1	.	.
2L	7625497	7625506	-1	AAAGGGTTGA	Kr_known3	5.39	0	0.81684517098835	17108	2	.	.
2L	7625579	7625588	1	AAAGGGGTAA	Kr_known3	5.14	0.00117825628558	0.0260945133408493	17190	2	AAAGGGGTAA:152,AAAGGAGTAA:1	2.53739740867,2.07997262847
2L	7628541	7628552	1	AAATAAACAACT	bin_ef	11.97	0	0.453236565201052	17445	2	.	.
2L	7628621	7628632	1	ATATAAATAAGT	bin_ef	9.71	0	0.521890266816986	17365	2	ATATAAATAAGT:154,ATATAAACAAGT:6	7.39996469452,9.99734932774
2L	7633179	7633188	1	GGCTACCTGG	hb_disc1	6.61	0.000611537632719	0.692455843667794	12809	1	GGCTACCTGG:160,CGCTACCTGG:1	3.34338725575,3.0142055082
2L	7633817	7633826	1	AAAGGGTTAA	Kr_known3	6.28	0.000830501531711	0.864524614806464	12171	1	AAAGGGTTAA:158,AAAGGGTTAG:2	3.04822321577,2.84569889179
2L	7637267	7637276	-1	AACGGGTTCA	Kr_known3	5.11	0.00129666815843	0.682097895527997	8721	3	AACGGGTTCA:161,AACGGGCTCA:1	2.53203061433,2.00015165158
2L	7638152	7638161	1	AAAGGGTTAA	Kr_known3	6.28	0	0.686043780533634	7836	3	.	.
2L	7638584	7638593	1	AAAGGGTTAA	Kr_known3	6.28	0	0.293686583990981	7404	3	.	.
2L	7640032	7640041	1	GGCACTTGAG	tin_ef	9.06	0.000984172006459	0.591812288613303	5956	2	GGCACTTGAG:153,AGCACTTGAG:2	9.087674237,8.39452705644
2L	7640168	7640179	-1	ATACGCGTGTGC	twi_ef	5.82	0.00493748152836	0.475032882375047	5818	2	ATACGCGTGTGC:157,ATATGCGTGTGC:1	5.90314041265,1.29797022666
2L	7640201	7640212	1	GAACATGTTTTT	twi_ef	6.96	0	0.86879932356257	5785	2	.	.
2L	7640686	7640695	1	ACCACTCAAC	tin_ef	7.2	0	0.0841788801202555	5302	3	.	.
2L	7640702	7640711	1	GCCACTTGAA	tin_ef	9.8	0	0.0841788801202555	5286	3	.	.
2L	7640948	7640957	-1	AAAGGATTAA	Kr_known3	5.29	0	0.86879932356257	5040	1	.	.
2L	7640987	7640996	1	GGCACTCAAA	tin_ef	8.29	0	1	5001	3	.	.
2L	7641057	7641070	1	GCGGCACGCGCTGA	h_known1	5.48	0	0.694875046974821	4927	1	.	.
2L	7641759	7641777	1	CCACCACCAGGTGTCGCCA	CTCF_known1	8.6	0.00841419306845	0.0623825629462608	4220	1	CCACCACCAGGTGTCGCCA:88,CCACCACCAGGAGTCGCCA:14	4.24721978602,3.98685074439
2L	7642061	7642080	1	ATAAGTGGATACACAAACAA	bab1_disc1	7.52	0	0.539905110860579	3917	1	.	.
2L	7772176	7772185	-1	GGCACTTGAA	tin_ef	9.54	0	0.462420142803457	4528	2	.	.
2L	7772215	7772226	1	GAGCATGTGTTT	twi_ef	10.67	0	0.0673618940248027	4567	1	.	.
2L	7772237	7772246	1	AGCACTTAAA	tin_ef	8.44	0	0.840896279594138	4589	2	.	.
2L	7782881	7782891	-1	CAGTGTGACCG	trx_disc1	8.04	0.000855038012985	0.0841788801202555	25	1	CAGTGTGACCG:159,CAGTGTAACCG:1	3.99502606875,3.44848220448
2L	7799858	7799867	1	ACAGGGCTGC	Chro_disc3	6.59	0	0.0260945133408493	11	2	.	.
2L	7800048	7800059	1	TTGCAGTTGTGG	twi_ef	6.41	0	0	128	1	.	.
2L	7800109	7800118	1	ACAGGGTTGC	Chro_disc3	6.45	0	0.527127959413754	69	2	.	.
2L	7800171	7800180	1	AACACTTCAG	tin_ef	6.43	0	0	7	1	.	.
2L	7809028	7809046	-1	TCGCCGCCAGAGGTCGCAA	CTCF_known1	7.41	0	0	1651	1	TCGCCGCCAGAGGTCGCAA:136,TCGCCGCCAGAGGTCGCCA:20	3.75061502053,3.93293657732
2L	7809876	7809887	1	GCATAAATAAAA	bin_ef	9.28	0	0.0841788801202555	810	1	.	.
2L	7811093	7811112	1	CTTAGCGGTGACACGAACCG	bab1_disc1	10.12	0	0.0841788801202555	326	1	.	.
2L	7811550	7811563	-1	CTCGCACGCGACGA	h_known1	5.26	0.00242862368055	0.304490792934987	111	1	CTCGCACGCGACGA:142,TTCGCACGCGACGA:8	2.69238522376,2.56978290167
2L	7811558	7811567	-1	CACACTCGCA	tin_ef	5.96	0.0402065982641	0.438838782412627	119	1	CACACTCGCA:142,CACATTCGCA:8	6.08187733905,1.49690986038
2L	7811569	7811580	-1	ACATACACACAC	bin_ef	8.56	0	0.759700300638858	130	1	.	.
2L	7811573	7811584	1	GTGTATGTGTGT	twi_ef	5.82	0	0.536076662908681	134	2	.	.
2L	7811852	7811863	-1	CTGCAGCTGTTG	twi_ef	7.11	0.00110574850185	0.311889327320556	413	2	CTGCAGCTGTTG:159,TTGCAGCTGTTG:2	7.14491727631,6.50892850959
2L	7812811	7812822	1	ATGCAGATGTGC	twi_ef	7.47	0	0.563674370537392	1372	4	ATGCAGATGTGC:104,TTGCAGATGTGC:50	7.12346735997,7.52893246808
2L	7812952	7812963	1	CAACATGTGTGC	twi_ef	9.29	0	0.694875046974821	1404	4	.	.
2L	7813004	7813015	1	GTGCATATGTGT	twi_ef	11.19	0	0.0841788801202555	1352	4	.	.
2L	7813019	7813030	1	GTGTAAACATAC	bin_ef	9.58	0	0.593644306651635	1337	1	.	.
2L	7813191	7813202	1	AAGCATATGTTT	twi_ef	9.44	0	0	1165	4	.	.
2L	7820621	7820630	-1	GCAGTGTTGG	Chro_disc3	6.23	0	0.321730552423901	902	2	.	.
2L	7821490	7821499	-1	TTATCGATAG	BEAF-32_disc1	7.18	0	0.57184798947764	33	2	.	.
2L	7821518	7821527	-1	ATATCGATAG	BEAF-32_disc1	6.89	0	0.462420142803457	5	2	.	.
2L	7823010	7823019	1	CCAGTGCTGG	Chro_disc3	6.38	0	0.440623825629463	1477	2	.	.
2L	7827124	7827134	1	CATTGTGGCCA	trx_disc1	6.31	0	1	118	3	CATTGTGGCCA:137,CATTGTGACCA:15	3.24107985892,3.38273090387
2L	7827292	7827301	1	TCAGTGTTGG	Chro_disc3	5.77	0.0121199460962	0.507375046974821	39	1	TCAGTGTTGG:146,TCAGTGTTCG:8	2.97094107989,2.27779389933
2L	7827313	7827322	1	CTATCGATAG	BEAF-32_disc1	7.86	0.0379301061529	0.0841788801202555	60	1	CTATCGATAG:120,CTATCGGTAG:33	3.94152160976,3.2483744292
2L	7827800	7827810	-1	CGGTGTGACCG	trx_disc1	6.78	0	0.0841788801202555	58	3	.	.
2L	7828458	7828467	-1	CGCACTTGCC	tin_ef	6.1	0	0.0673618940248027	716	2	CGCACTTGCC:159,TGCACTTGCC:1	6.59140794844,6.7584620331
2L	7828758	7828767	1	TGCACTTGCA	tin_ef	7.71	0	0	1016	2	.	.
2L	7828874	7828885	1	ACACAAACAAAC	bin_ef	10.88	0.000115524186896	0.475032882375047	1132	1	ACACAAACAAAC:159,ACGCAAACAAAC:1	9.66744462486,9.48875283612
2L	7828996	7829006	1	CAGTGTTCCCA	trx_disc1	6.35	0	0.0841788801202555	1254	3	.	.
2L	7829976	7829987	-1	ACATAAACATGT	bin_ef	8.88	0.0206655254562	0.0260945133408493	2234	1	ACATAAACATGT:146,ACATAAGCATGT:5	7.37891128533,2.77374109934
2L	7856577	7856595	-1	CGCCCGCCAGATGGCGCCG	CTCF_known1	7.96	0.000930907276371	0.583074971815107	493	1	CGCCCGCCAGATGGCGCCG:158,CGCTCGCCAGATGGCGCCG:1	3.99011263857,3.39951908125
2L	7856638	7856652	-1	CATGTTAATGAACTC	EcR_known1	6.93	0.00360027793116	0	436	1	CATGTTAATGAACTC:158,CATGTTAATGAACTG:4	3.56896366098,3.0485685862
2L	7858204	7858213	-1	TTATCGATAG	BEAF-32_disc1	7.18	0	0.326287110108982	1115	1	.	.
2L	7885448	7885459	-1	GACCATCTGTGC	twi_ef	7.61	0	0.0796223224351748	22	2	.	.
2L	7885455	7885465	-1	ATGTGTGACCA	trx_disc1	5.99	0	0.326287110108982	29	1	.	.
2L	7885535	7885544	1	ATATCGATAG	BEAF-32_disc1	6.89	0	0.587326193160466	103	1	.	.
2L	7885643	7885654	-1	AGCCATTTGTTT	twi_ef	7.05	0	0.0841788801202555	0	2	.	.
2L	7932814	7932832	-1	TCGCAGCCAGCTGGCGCTG	CTCF_known1	6.26	0.00201300677178	0.772054678692221	32778	1	TCGCAGCCAGCTGGCGCTG:154,TCGCAGCCAGCTGGTGCTG:2	3.31312175516,2.79291350591
2L	7991692	7991702	1	CAGAGAGACCA	trx_disc1	5.98	0	0	2480	2	CGGAGAGACCA:94,CAGAGAGACCA:55	2.53952350074,3.09504944253
2L	7994296	7994306	1	CAGTGTTACCA	trx_disc1	7.58	0.00351276075182	0.326287110108982	113	2	CAGTGTTACCA:154,CAGTGTTAGCA:3	3.7704960627,3.07734888214
2L	7994514	7994525	-1	GCACATGTGTAT	twi_ef	8.12	0	0.0841788801202555	331	2	.	.
2L	7994646	7994655	-1	TGCACTTGTA	tin_ef	5.51	0	0.0841788801202555	463	1	.	.
2L	7994710	7994721	1	ATACATATGTGC	twi_ef	8.99	0.00650361914488	0	527	2	ATACATATGTGC:155,ATACCTATGTGC:3	7.82725293873,5.14623141002
2L	7998304	7998323	1	TATAGCCGTGCAACTAACCT	bab1_disc1	6.74	0	0.0806557685080797	159	3	.	.
2L	7998749	7998758	1	CCAGCGTTGC	Chro_disc3	5.74	0.00893130091547	0.0841788801202555	174	1	CCAGCGTTGC:150,CCATCGTTGC:6	2.98495227033,2.29180508977
2L	7998750	7998760	1	CAGCGTTGCCA	trx_disc1	6.38	0.00823542606467	0	172	1	CAGCGTTGCCA:150,CATCGTTGCCA:6	3.23717397683,2.54402679627
2L	7998792	7998811	1	CCTAGCACAGTCATGCACCC	bab1_disc1	7.09	0.0147471532513	0.0260945133408493	121	3	TCTAGCACAGTCATGCACCC:80,CCTAGCACAGTCATGCACCC:64	3.78608522851,3.66045877556
2L	7998812	7998831	-1	CACAGCGGAGACGCACACCA	bab1_disc1	8.14	0	0.0588594513340849	101	3	.	.
2L	7998873	7998884	-1	TGCCATATGTTG	twi_ef	7.17	0	0.0841788801202555	48	1	.	.
2L	7998885	7998896	1	CAATAAATAAAG	bin_ef	8.54	0	0	36	2	.	.
2L	7999009	7999020	1	GAGTAAACACAC	bin_ef	10.4	0	0.311889327320556	76	2	.	.
2L	8002130	8002141	-1	ATATAAACAATT	bin_ef	10.44	0	0	2126	3	.	.
2L	8002152	8002163	-1	AGGCAAACAAAG	bin_ef	8.6	0	0	2104	3	AGGCAAAAAAAG:128,AGGCAAACAAAG:25	3.3097028331,7.85299761537
2L	8002277	8002288	1	ACGCAAACAAAT	bin_ef	9.56	0	0.309470124013529	1979	3	ACGCAAACAAAT:156,ATGCAAACAAAT:4	8.39014054745,8.79560565556
2L	8009637	8009647	-1	CAGTGATACCG	trx_disc1	5.81	0	0	177	1	.	.
2L	8024507	8024525	1	CAACCAACAGATGGCGCCA	CTCF_known1	8.49	0.00079939699006	0.712020856820744	3854	1	CAACCAACAGATGGCGCCA:159,CAACCAACAGATGGCGCAA:3	4.2235899907,4.04126843391
2L	8027919	8027928	-1	CCAGTGCTGA	Chro_disc3	5.76	0.0264681912362	0.683037391957911	451	1	CCAGTGCTGA:138,CCAGTGCCGA:18	3.02168441055,2.32853722999
2L	8029498	8029508	-1	CAGTGTGGCAG	trx_disc1	6.15	0	0.320556181886509	35	2	.	.
2L	8029970	8029981	-1	TGGCTTGTGTGT	twi_ef	6.22	0	0.0260945133408493	507	1	.	.
2L	8030700	8030711	-1	AAATAAATACCA	bin_ef	8.67	0	0	10	1	AAATAAATACCA:155,AAATAAATACGA:2	6.7633168402,6.945638397
2L	8030745	8030755	-1	CAGCGTGACCG	trx_disc1	7.13	0	0.343832205937617	23	2	.	.
2L	8031030	8031041	1	GTGCAGGTGCGC	twi_ef	5.98	0	0.343832205937617	151	1	.	.
2L	8031458	8031467	1	GACACTTAGA	tin_ef	5.59	0	0.385052611800075	102	1	.	.
2L	8042894	8042903	1	CTATCGATAG	BEAF-32_disc1	7.86	0.000627729408855	0.0841788801202555	37	1	CTATCGATAG:160,CTATCGATAT:1	3.94152160976,3.54317395592
2L	8071620	8071630	1	CTGTGTGGCCA	trx_disc1	6.75	0	0.0841788801202555	28	2	.	.
2L	8072832	8072842	1	CAGTGTGACCA	trx_disc1	8.2	0	0.0841788801202555	2	2	.	.
2L	8072840	8072849	1	CCAGTGCTGA	Chro_disc3	5.76	0	0	0	3	.	.
2L	8072925	8072934	-1	CCAGTGTTGT	Chro_disc3	6.33	0	0.536288049605412	29	3	.	.
2L	8072937	8072950	-1	TCCGCACGCGACGT	h_known1	5.67	0	0.343832205937617	41	1	.	.
2L	8073055	8073064	-1	GCAGGGCTGC	Chro_disc3	6.78	0.00101609060238	0.460682074408117	159	3	GCAGGGCTGC:144,GCAGGGATGC:2	3.38814739494,3.13683286984
2L	8082970	8082980	1	CAGTGTGACCG	trx_disc1	8.04	0	0.0697810973318301	440	2	.	.
2L	8083039	8083049	-1	CAGTGCGACCG	trx_disc1	6.43	0	0.435033821871477	69	2	CAGTGCGACCG:161,CAGTGCGACCA:1	3.30187888819,3.38273090387
2L	8083325	8083334	1	CCAGTGTTGG	Chro_disc3	6.23	0.0729771036997	0.42587373167982	86	1	CCAGTGTTGG:105,CCAGTGTCGG:52	3.14588272873,2.45273554817
2L	8083717	8083726	1	CACACTCGCA	tin_ef	5.96	0	0.528278842540398	296	1	.	.
2L	8083813	8083824	1	TGGCATGTGTGT	twi_ef	10.32	0	0.648182074408117	392	2	.	.
2L	8083864	8083875	1	GTGCGTGTGTAT	twi_ef	8.21	0	0.471509770762871	443	2	.	.
2L	8090319	8090328	-1	TTATCGATAC	BEAF-32_disc1	6.61	0	0	2014	1	.	.
2L	8091047	8091058	-1	ATATAAACAAGC	bin_ef	12.75	0	0.918498684704998	2742	1	.	.
2L	8096378	8096389	-1	AAATAAACATAG	bin_ef	11.03	0	0.694875046974821	8073	3	.	.
2L	8096414	8096425	1	AAGCAAATAAAA	bin_ef	8.87	0	0.687593949642991	8109	3	.	.
2L	8096548	8096559	-1	AAGCAAACAAAC	bin_ef	11.26	0	0.767545095828636	8243	3	.	.
2L	8098026	8098040	-1	TGGGTCACTGAACGC	EcR_known1	6.32	0	0.81978109733183	9721	1	.	.
2L	8098819	8098838	1	TATAGAGACTACAGCAACCA	bab1_disc1	6.71	0	0.343832205937617	10514	1	TATAGAGACTACAGCAACCA:120,TATAGGGACTACAGCAACCA:1	3.57668200155,3.57668200155
2L	8123331	8123340	-1	GCAGGGATGC	Chro_disc3	6.18	0	0.787298008267569	661	2	.	.
2L	8124006	8124015	1	GCAGAGTTGC	Chro_disc3	5.61	0	0.326287110108982	4	2	.	.
2L	8126243	8126253	1	TGGTGTGACCG	trx_disc1	6.02	0	0.0260945133408493	606	2	.	.
2L	8126889	8126898	1	ACAGTGCTGT	Chro_disc3	6.29	0.00134649194151	0.0806557685080797	29	1	ACAGTGCTGT:161,ACAGTTCTGT:1	3.17765459105,2.48450741049
[truncated: 23,260 more rows]
