# Supplementary material for: Analysis of variation at transcription factor binding sites in Drosophila and humans
Source: Genome Biol. 2012 Sep 5;13(9):R49. doi: 10.1186/gb-2012-13-9-r49 (PMC3491393; doi:10.1186/gb-2012-13-9-r49)
Supplement: Additional file 4 — Human TFBS instances included in this study and their variation properties. A plain text table listing the position, sequence, PWM match score, branch length score (BLS), mutational load (L), distance from the nearest TSS and, when detected, the count and PWM score of the alternative allele for human TFBSs included in this study. [file gb-2012-13-9-r49-S4.txt]

# Spivakov et al. Analysis of variation at transcription factor binding sites in Drosophila and humans
# Additional file 4. Bound instances of human TFBSs included in this study and
# their cross-species and individual variation properties
CHR	START	END	STRAND	SEQ	TF	PWM_SCORE	L	BLS	dist_from_TSS	Motifs_per_bound_region	ALLELE_SEQ:NUM	ALLELE_PWM_SCORES
1	714120	714134	-1	TTCTGATTGGCTCTG	NF-Y_disc1	10.2078393822	0	0	1923	1	.	.
1	801268	801283	-1	CTGCTAAAAATAGAGT	Mef2_known2	12.2423030452	0	0	1942	1	.	.
1	805298	805316	1	CTGCCACCAGGGGGCGCGC	CTCF_known1	14.0822822022	0	0	479	1	.	.
1	856572	856590	-1	CCGCCGCCAGAGGGAGGAG	CTCF_known1	9.48040430298	0	0	3170	1	.	.
1	911761	911775	1	TCAGCCTGGGGGGAG	AP-2_known4	9.4393386086	0	0	1176	1	.	.
1	919661	919671	1	GTCCCCTGGGA	EBF_known2	11.3907555466	0	0	2319	1	.	.
1	919697	919715	1	CGGCCACCAGAGGGCACCA	CTCF_known1	16.1945248348	0	0	2355	1	.	.
1	931405	931418	-1	AGGACCAAGGGTCA	HNF4_known3	10.7022214685	0	0	2937	1	.	.
1	935597	935606	1	CTGTCAGTCA	Pbx3_disc2	11.0238674008	0	0	1247	1	.	.
1	936253	936262	1	GTGACGTCAC	AP-1_disc1	11.5765587873	0	0	1903	2	.	.
1	936297	936306	1	ATGACGTCAT	AP-1_disc1	11.5355233536	0	0	1947	2	.	.
1	936318	936328	-1	AGCACGTGGCG	Myc_disc2	9.08925138152	0	0	1968	1	.	.
1	937406	937424	-1	CCCCCAGCAGGAGGCGGCG	CTCF_known1	10.5567744608	0	0	3056	1	.	.
1	937428	937438	-1	CTCCCCTGGGA	EBF_known2	10.7217059176	0	0	3078	1	.	.
1	937700	937709	-1	GCCACGCTTG	Pax-5_disc2	9.2133101759	0	0	3350	1	.	.
1	942092	942105	-1	GAGCTCAAAGGTCA	HNF4_known3	11.3306553994	0	0	1362	1	.	.
1	948764	948778	1	GAAAGGGAAACCGAA	Irf_known9	11.2182992217	0	0	39	1	.	.
1	948784	948797	-1	GGCCAAATTTGGCT	SRF_known1	10.0577096292	0	0	19	1	.	.
1	950934	950952	1	TGCCCAGCAGGGGGTGTCC	CTCF_known1	9.53399961657	0	0	2131	1	.	.
1	967961	967979	1	TGACCACGCGGTGGCACTG	CTCF_known1	10.3176235332	0	0.059841329807329	1273	1	.	.
1	968542	968555	-1	GTCATGCAAATGAG	Pou2f2_known1	10.5613655323	0	0.450245561012467	692	1	.	.
1	968601	968610	1	CTGTCAATCC	Pbx3_disc2	9.46262222801	0	0.059841329807329	633	1	.	.
1	968609	968619	-1	TTCCCCTGGGG	EBF_known2	10.3244041201	0	0.450245561012467	625	1	.	.
1	968673	968684	1	CCGCACCTGGGG	ZEB1_known3	10.1725661903	0	0.307366830374008	561	1	.	.
1	972768	972782	-1	GGGTCACGATGGCCT	ERalpha-a_disc1	9.69594503431	0	0.059841329807329	1367	1	.	.
1	973496	973509	-1	GGGTTTAAAGGTCA	HNF4_known3	11.7630264512	0	0	2095	1	.	.
1	989671	989685	-1	AGGTGGCCTTGACCC	ERalpha-a_disc1	9.10957459654	0	0	966	1	.	.
1	999344	999362	-1	CGGCCACCAGGTGGCGGCC	CTCF_known1	15.4230037896	0	0	531	1	.	.
1	1005942	1005951	1	GTCATGGTTC	Pax-5_disc2	9.14679343752	0	0	153	1	.	.
1	1006144	1006154	-1	CTCCCCAGGGA	EBF_known2	10.3244041201	0	0	355	1	.	.
1	1009197	1009211	-1	TGGTCACAGTGACCT	ERalpha-a_disc1	11.308081296	0	0	567	1	.	.
1	1015768	1015782	1	GTGTCAGGATGACCC	ERalpha-a_disc1	9.50744254491	0	0	1118	1	.	.
1	1057643	1057661	1	CCGCCTGCAGGTGGCGTCT	CTCF_known1	8.99484271433	0	0.279032867397053	9531	1	.	.
1	1072127	1072138	-1	CTGCACCTGCGC	ZEB1_known3	9.9301832327	0	0.700264450321118	907	2	.	.
1	1072337	1072348	1	CTGCACCTGGGC	ZEB1_known3	11.4500133391	0	0.246618813751417	1117	2	.	.
1	1092370	1092384	-1	AGGTCACTCTGTCCC	ERalpha-a_disc1	11.16458801	0	0	1536	1	.	.
1	1105187	1105197	-1	CTCCCCAGGGA	EBF_known2	10.3244041201	0	0.361692482055157	4077	1	.	.
1	1107251	1107261	1	CTCCCCAGGGA	EBF_known2	10.3244041201	0	0	2013	1	.	.
1	1115011	1115025	-1	GGGTCACAATGTCCA	ERalpha-a_disc1	9.16481843845	0	0.700264450321118	66	1	.	.
1	1136960	1136970	1	GCGCTGAGTCA	BATF_disc1	9.86481777621	0	0.800982244049868	1928	1	.	.
1	1150641	1150650	-1	GGGGATTTCC	NF-kappaB_disc1	11.2821645346	0	0.447374386097469	1647	2	.	.
1	1150700	1150709	-1	GGGAATTTCC	NF-kappaB_disc1	11.5617480639	0	0	1588	2	.	.
1	1167462	1167476	-1	TTGTCATTGGTCAAC	NF-Y_disc1	9.27526761178	0	0.56275028333963	167	2	.	.
1	1167501	1167515	1	CGCCGATTGGCCGCC	NF-Y_disc1	10.7878298665	0	0	128	2	.	.
1	1167576	1167590	1	CCGTGCGCACGCGCA	Nrf1_disc1	12.1629532575	0	0	53	2	.	.
1	1167606	1167620	-1	GAGTGCGCAGGCGCC	Nrf1_disc1	12.0134708861	0	0	23	2	.	.
1	1172972	1172983	-1	TGTTTACTCTGG	Foxa_known3	11.3371632014	0	0.42999622213827	4854	1	.	.
1	1175333	1175346	1	GGGGTCAAGGGTCA	HNF4_known3	12.0639911005	0	0	2493	1	.	.
1	1186434	1186448	1	GCCTGGGCATGCGCT	Nrf1_disc1	9.03525613784	0	0	7073	1	.	.
1	1237496	1237514	1	TCACCAGCAGAGGGCACTG	CTCF_known1	14.5242196336	0	0	260	1	.	.
1	1242381	1242394	1	AGGGGCAAAGTTCA	HNF4_known3	13.5157050612	0	0	632	1	.	.
1	1243502	1243512	1	CCGGAAGTGAG	Ets_known5	10.7841985852	0	0	445	1	.	.
1	1243615	1243624	1	GTTGCGCAAC	CEBPB_disc1	10.3900438183	0	0	332	1	.	.
1	1243897	1243911	1	CACCGCGCAGGCGCA	Nrf1_disc1	12.6870832211	0	0	50	2	.	.
1	1243963	1243977	-1	TCCTGCGCGCGCGCG	Nrf1_disc1	10.0171270932	0	0	16	2	.	.
1	1285330	1285348	1	AGGCCACTAGAGGGCGGCC	CTCF_known1	13.8642217034	0	0	1652	1	.	.
1	1307604	1307622	-1	CCACCACAGGGGGGCAGCA	CTCF_known1	10.4291130256	0	0	1506	1	.	.
1	1310789	1310798	-1	GGGAAATGTA	Znf143_disc1	11.1294291902	0	0.0582546278806196	971	1	.	.
1	1315986	1316000	-1	AGGGCACCCTGACCC	ERalpha-a_disc1	12.2366647451	0	0	4744	1	.	.
1	1342684	1342694	-1	CCGGAAGCGCT	Ets_known5	9.67676015016	0	0.788817529278428	1055	1	.	.
1	1342689	1342698	-1	TGACCCGGAA	TR4_disc1	12.0422460504	0	0.307366830374008	1060	2	.	.
1	1342712	1342721	-1	CGCCCCGGAA	TR4_disc1	10.2846205106	0	0.720891575368341	1083	2	.	.
1	1370977	1370988	1	GGGCGTGGGCGT	Egr-1_known4	11.1351411208	0	0.059841329807329	74	1	.	.
1	1373627	1373637	1	TTCCCCAGGGA	EBF_known2	10.9934537491	0	0	2512	1	.	.
1	1373639	1373657	-1	GGGCCACTAGGGGCCAGAC	CTCF_known1	9.16797453163	0	0.059841329807329	2524	1	.	.
1	1407147	1407161	-1	CACTGCGCAGGCGAA	Nrf1_disc1	11.0144375936	0	0	2	1	.	.
1	1447531	1447545	-1	CACTGCGCAGGCGCC	Nrf1_disc1	14.3921726847	0	0.059841329807329	2000	1	.	.
1	1510006	1510014	-1	GCCATTTTG	YY1_known3	8.81715889422	0	0.0345296562145825	93	1	.	.
1	1510026	1510036	1	CCGGAAGCGGG	Ets_known5	10.352866703	0	0.0345296562145825	88	1	.	.
1	1532806	1532816	1	GGGATGAGTCA	BATF_disc1	10.599331511	0	0.0345296562145825	586	1	.	.
1	1538775	1538785	-1	GTCCCCAGGGA	EBF_known2	10.9934537491	0	0	389	1	.	.
1	1550710	1550724	1	CACTGCGCAGGCGCC	Nrf1_disc1	14.3921726847	0	0	85	1	.	.
1	1555637	1555655	-1	TCTGCAGCAGGGGGCGCCT	CTCF_known1	9.75177546097	0	0	2680	1	.	.
1	1603396	1603406	1	GTCCCCAGGGA	EBF_known2	10.9934537491	0	0	33	1	.	.
1	1655998	1656012	-1	TTCCGCGCAGGCGCA	Nrf1_disc1	11.6776797535	0	0	279	1	.	.
1	1705506	1705522	1	CAATTTGATGACTAAGC	Maf_known4	11.1040682497	0	0	5090	1	.	.
1	1709906	1709920	1	CACTGCGCAGGCGCA	Nrf1_disc1	14.6711153068	0	0	690	1	.	.
1	1710494	1710508	1	TGCGCCTGGGGGAAC	AP-2_known4	8.97304110329	0	0	102	1	.	.
1	1711646	1711660	-1	CATTATTATGTTAAT	Pou5f1_known1	10.5838110779	0	0	1050	2	.	.
1	1711687	1711701	-1	CATTATTATGCTAAT	Pou5f1_known1	12.1877771887	0	0	1091	2	.	.
1	1711995	1712004	-1	ATTGCACAAC	CEBPB_disc1	10.0262747962	0	0	1399	1	.	.
1	1714567	1714578	1	TATTTACTCTGG	Foxa_known3	10.39100347	0	0	2158	1	.	.
1	1728085	1728103	-1	CTTCCAGAGGGTGGCAGCA	CTCF_known1	9.13314452059	0	0.0787306384586324	4823	1	.	.
1	1812253	1812269	-1	GTAAATGCTGACGTAGT	Maf_known4	10.8315164655	0	0	1530	1	.	.
1	1821484	1821492	1	GCCATCTTG	YY1_known3	9.21023913806	0	0.855383452965621	6239	1	.	.
1	1837945	1837954	-1	CTGTCACTCA	Pbx3_disc2	11.2576189041	0	0	33	1	.	.
1	1839120	1839130	1	GTCCCCTGGGG	EBF_known2	10.3244041201	0	0	1142	1	.	.
1	1840568	1840586	-1	TTCCCACCAGACGGCGCTC	CTCF_known1	10.3485470206	0	0.680544012089157	2590	1	.	.
1	1874383	1874399	-1	AGGTCAGAGGCAGGTCT	RXRA_known4	11.0106484301	0	0.145296562145825	3404	1	.	.
1	1874394	1874407	-1	GTGGTCAGAGGTCA	HNF4_known3	10.9127756395	0	0.0787306384586324	3393	1	.	.
1	1891655	1891673	1	TGGCAGGCAGGGGGCGCTC	CTCF_known1	10.1505964339	0	0.0395919909331318	3970	1	.	.
1	1951164	1951182	-1	CCAGGACGGCGGACAGCAC	NRSF_known1	10.626302478	0	0.447374386097469	2668	1	.	.
1	1976432	1976450	-1	TGCCCAGGAGGGGGCGCAG	CTCF_known1	11.5355407637	0	0.435738571968266	82	1	.	.
1	1978075	1978093	-1	TGACCGGCAGAGGGCAGTG	CTCF_known1	12.7750759765	0	0.0345296562145825	5	1	.	.
1	1981606	1981615	-1	GCCCGGCAAC	RFX5_disc1	9.67036841666	0	0.292859841329807	3526	1	.	.
1	2032509	2032519	-1	CTCCCTTGGGA	EBF_known2	11.1190077151	0	0.0395919909331318	4972	1	.	.
1	2071365	2071383	-1	CCACCAGCAGAGGGCTCTC	CTCF_known1	11.0285897868	0	0	328	1	.	.
1	2105895	2105913	-1	TGGCCACCAGAGGGCACCG	CTCF_known1	16.2373323721	0	0	9003	1	.	.
1	2126788	2126806	1	CGGCCACGTGGTGGCAGCA	CTCF_known1	10.3878851395	0	0.059841329807329	13709	1	.	.
1	2136736	2136747	-1	TTGTGTGGGTGG	Egr-1_known4	8.64625382839	0	0	3761	1	.	.
1	2158983	2159001	-1	AAACCAGCTGGGGGCGGCC	CTCF_known1	9.42852453288	0	0.0184359652436721	1151	1	.	.
1	2170045	2170058	-1	GGGGTCAGAGTCCA	HNF4_known3	9.06035400217	0	0.0736683037400831	7341	1	.	.
1	2182435	2182448	-1	GGGTCCAAAGTTCC	HNF4_known3	10.9397464214	0	0.0395919909331318	1353	1	.	.
1	2222685	2222695	1	GTCCCCTGGGG	EBF_known2	10.3244041201	0	0.0184359652436721	10470	1	.	.
1	2282388	2282402	1	AGGGCAGCCCGACCT	ERalpha-a_disc1	10.1945646305	0	0.468152625613903	14923	1	.	.
1	2313354	2313372	-1	CATCCACCAGGGGGCAGCC	CTCF_known1	13.4621427706	0	0.131469588213071	3521	1	.	.
1	2314145	2314155	1	GTCCCCAGGGG	EBF_known2	9.92710232265	0	0.0184359652436721	2730	1	.	.
1	2323116	2323130	1	AGCTGCGCCTGTGCG	Nrf1_disc1	9.49702476521	0	0.67072157159048	151	1	.	.
1	2323194	2323204	1	CCGGAAGCGGA	Ets_known5	10.3906231774	0	0.537363052512278	73	1	.	.
1	2323235	2323243	1	GCCATCTTG	YY1_known3	9.21023913806	0	0.720664903664526	32	1	.	.
1	2343736	2343745	-1	GTCACGGTCG	Pax-5_disc2	9.36598834704	0	0.0329429542878731	15107	1	.	.
1	2343736	2343745	-1	GTCACGGTCG	Pax-5_disc2	9.36598834704	0	0.0329429542878731	15107	1	.	.
1	2343981	2343992	-1	GGGCGTGGGCGT	Egr-1_known4	11.1351411208	0	0.11696259916887	15352	1	.	.
1	2343981	2343992	-1	GGGCGTGGGCGT	Egr-1_known4	11.1351411208	0	0.11696259916887	15352	1	.	.
1	2344813	2344823	-1	GTCCCCTGGGA	EBF_known2	11.3907555466	0	0.0395919909331318	16184	1	.	.
1	2345992	2346010	1	TGGCCGGCAGGTGGCAGCG	CTCF_known1	13.1673625412	0	0.788439743105402	17363	1	.	.
1	2361669	2361687	1	CTGCCAGCAGGGGTCACTG	CTCF_known1	13.0156602571	0	0.551190026445032	33040	1	.	.
1	2385632	2385646	-1	GGAACAGGCAGTTCC	GR_known7	9.77210483091	0	0.0395919909331318	13266	1	.	.
1	2399634	2399652	1	TCAGCACCATGGACAGGGG	NRSF_known1	17.5486035256	0	0.519078201737816	707	1	.	.
1	2414237	2414255	-1	TCGGCACCATGGACAGCAG	NRSF_known1	14.381773635	0	0.519078201737816	2910	1	.	.
1	2425801	2425815	-1	ACTCCCTGAGGCGGG	AP-2_known4	9.28256508555	0	0.395919909331318	171	1	.	.
1	2439319	2439337	1	TCAGCACCAGGAACAGCTC	NRSF_known1	15.7463884807	0	0.0736683037400831	657	1	.	.
1	2455287	2455305	-1	GAGCCGCCAGGAGGCACTC	CTCF_known1	9.59381941143	0	0.0395919909331318	3008	1	.	.
1	2473219	2473229	-1	GCCACGTGGCC	Myc_disc2	9.55572801644	0	0.0395919909331318	8140	1	.	.
1	2478763	2478777	-1	ACACCCCGGGGCAAT	AP-2_known4	9.17222908023	0	0.403702304495655	2596	1	.	.
1	2479625	2479643	-1	TAGCCACCAGGGGGCAGCA	CTCF_known1	15.8414156003	0	0.0395919909331318	1734	1	.	.
1	2508244	2508254	-1	GTCCCCTGGGG	EBF_known2	10.3244041201	0	0.0345296562145825	1436	1	.	.
1	2510058	2510076	-1	CTGCCGCCAGGGGTCACAG	CTCF_known1	9.97821000461	0	0	3250	1	.	.
1	2517810	2517824	-1	CGGTGCGCCTGTGCG	Nrf1_disc1	10.0814322599	0	0.622667170381564	404	1	.	.
1	2524749	2524759	-1	GTCCCCAGGGA	EBF_known2	10.9934537491	0	0.103135625236116	398	1	.	.
1	2528570	2528580	1	GTCCCCAGGGA	EBF_known2	10.9934537491	0	0.522856063468077	3423	1	.	.
1	2574632	2574646	-1	CACTGCGCCTGCGCG	Nrf1_disc1	14.8410588552	0	0	1825	1	.	.
1	2703363	2703381	-1	CAGCCAGCAGGGGGCAGCA	CTCF_known1	14.9487541219	0	0.0787306384586324	7637	1	.	.
1	2738726	2738744	1	ACACCAGCAGAGGGCGGCC	CTCF_known1	12.2324660373	0	0.366754816773706	4199	1	.	.
1	2838769	2838787	-1	TCACCACCAGGGGGCTCGG	CTCF_known1	11.2139055926	0	0.926482810729127	347	1	.	.
1	3132784	3132800	1	ATTTGTGCTGACGAGGC	Maf_known4	11.0084866916	0	0.665281450698904	704	1	.	.
1	3133402	3133411	-1	GTCACGGATG	Pax-5_disc2	9.38371038814	0	0.595617680392898	86	1	.	.
1	3154315	3154329	1	CGAACAGAGTGTTCT	GR_known7	10.491577505	0	0.917340385341896	4047	1	.	.
1	3154908	3154919	-1	TATTTACACAGT	Foxa_known3	9.97865561691	0	0.917340385341896	4640	1	.	.
1	3178078	3178089	1	TATTTACACAGT	Foxa_known3	9.97865561691	0	0.0345296562145825	4900	1	.	.
1	3223205	3223214	1	ATTGTGCAAT	CEBPB_disc1	10.3557913923	0	0.0787306384586324	3401	1	.	.
1	3236689	3236707	-1	CAAACAGTAGAGGGCAGGC	CTCF_known1	9.00383008812	0	0.787230827351719	2873	1	.	.
1	3237226	3237242	-1	GGTTCAGCAGGAAGGCA	RXRA_known4	9.30310871643	0	0.52565168114847	2336	1	.	.
1	3237285	3237301	-1	TGGAGATCAAAGAACTT	TCF4_known1	10.6542864029	0	0.747487721949377	2277	1	.	.
1	3265904	3265920	1	AAAGGTGCTGACGTGGC	Maf_known4	11.2976596874	0	0.871099357763506	15018	1	.	.
1	3272604	3272617	-1	GGGTTCAAAGTCCA	HNF4_known3	10.891966393	0	0.0582546278806196	21718	1	.	.
1	3333855	3333873	1	CTGCCACTTGGTGGCAGTG	CTCF_known1	11.1823225358	0	0.103135625236116	8672	1	.	.
1	3341433	3341451	-1	CAGCCTCCAGAGGGCGGCC	CTCF_known1	12.3915850221	0	0.453645636569702	1094	1	.	.
1	3347998	3348016	1	CAGCCACTAGAGGGCCGTG	CTCF_known1	11.5464454748	0	0	4906	1	.	.
1	3358237	3358253	1	AATATTGCTGACAAGTG	Maf_known4	11.0388352807	0	0.43203626747261	2254	1	.	.
1	3388593	3388604	1	CTGCGTGGGTGG	Egr-1_known4	10.3426352902	0	0.0329429542878731	18896	1	.	.
1	3400601	3400619	-1	CAGACACCAGGTGGCGTGA	CTCF_known1	9.47802284961	0	0.481979599546657	6888	1	.	.
1	3407953	3407971	1	TGACCACTAGATGCCGCTG	CTCF_known1	11.7946881027	0	0.145296562145825	464	1	.	.
1	3434938	3434956	1	CTGCCAGCAGGAGGCGGCA	CTCF_known1	13.2639526921	0	0.587910842463166	854	1	.	.
1	3481967	3481985	1	AGGCCACCAGGGGGTGCCA	CTCF_known1	13.6011264211	0.0464142016002	0.91696259916887	8853	1	AGGCCACCAGGGGGTGCCA:84,AGCCCACCAGGGGGTGCCA:37	13.6011264211,11.5366524679
1	3490025	3490039	-1	GGGTTAACCTGACCC	ERalpha-a_disc1	9.09036278424	0	0.293842085379675	795	1	.	.
1	3510111	3510121	-1	GTCCCCAGGGT	EBF_known2	9.92710232265	0	0.453645636569702	11135	1	.	.
1	3531884	3531902	-1	TCTGCACCAGGGGGCAGTG	CTCF_known1	11.0541510932	0	0.0787306384586324	10638	1	.	.
1	3535747	3535765	-1	CTGTCAGCAGGTGGCAGCA	CTCF_known1	11.7876470376	0	0.848129958443521	11584	1	.	.
1	3541344	3541355	-1	TGTTTACACAAC	Foxa_known3	9.69519059971	0	0.0395919909331318	5987	1	.	.
1	3566166	3566177	1	CTGCACCTGTCC	ZEB1_known3	10.1085901089	0	0.0395919909331318	2348	1	.	.
1	3566659	3566669	1	CCGGAAGTCAG	Ets_known5	9.35574982025	0	0.389875330562901	1855	2	.	.
1	3566673	3566683	1	GCGGAAGTGAA	Ets_known5	9.4530812004	0	0.0184359652436721	1841	2	.	.
1	3568806	3568817	1	CTGCGTGGGCGG	Egr-1_known4	12.1647922366	0	0	292	1	.	.
1	3568806	3568817	1	CTGCGTGGGCGG	Egr-1_known4	12.1647922366	0	0	292	1	.	.
1	3583121	3583132	1	GTGCGTGGGCGG	Egr-1_known4	13.1103533508	0	0.0184359652436721	5593	1	.	.
1	3583258	3583272	-1	GGGACGGTTTGTTCC	GR_known7	9.81660557733	0	0.0184359652436721	5730	1	.	.
1	3590389	3590398	1	GGGGATTTCC	NF-kappaB_disc1	11.2821645346	0	0	2316	1	.	.
1	3590800	3590809	-1	GGGGAATCCC	NF-kappaB_disc1	10.4020806836	0	0.0184359652436721	1905	1	.	.
1	3593761	3593771	1	GTTCTGAGTCA	BATF_disc1	9.98284199327	0	0	720	1	.	.
1	3624834	3624854	-1	TGCCAATTCCTGGAAATGACA	STAT_known10	13.1149006251	0	0.0184359652436721	1611	1	.	.
1	3634734	3634752	1	CGAGTACCAGGGACAGCTC	NRSF_known1	10.2153335811	0	0	7325	1	.	.
1	3635518	3635528	-1	GTCCCCTGGGA	EBF_known2	11.3907555466	0	0.0184359652436721	8109	1	.	.
1	3641147	3641165	-1	CAGCCACCAGGGGGCGATA	CTCF_known1	14.6575910748	0	0.389875330562901	13738	1	.	.
1	3641229	3641239	1	GTCCCCAGGGT	EBF_known2	9.92710232265	0	0.0184359652436721	13820	1	.	.
1	3664056	3664070	-1	CCCCGCGCAGGCTCC	Nrf1_disc1	9.41429907596	0	0	3815	1	.	.
1	3690004	3690018	1	GGAACAACGTGTTCT	GR_known7	12.6298130972	0	0.0345296562145825	29261	1	.	.
1	3704002	3704012	-1	CTCCCCAGGGA	EBF_known2	10.3244041201	0	0.0395919909331318	15263	1	.	.
1	3704031	3704041	-1	GAAGTGACTCA	BATF_disc1	9.96082207567	0.0305413401474	0.0184359652436721	15234	1	GAAGTGACTCA:100,AAAGTGACTCA:21	9.96082207567,8.20795352927
1	3713081	3713090	-1	TGCCCCGGAA	TR4_disc1	11.1287571582	0	0.48666414809218	6184	1	.	.
1	3773786	3773800	1	CTCTGCGCGTGCGCG	Nrf1_disc1	13.3164077521	0	0.0787306384586324	877	2	.	.
1	3773820	3773834	-1	TTGTGCGCAGGCGCG	Nrf1_disc1	12.3425930123	0	0.0649036645258784	911	2	.	.
1	3816025	3816036	-1	TTGCGTGGGTGT	Egr-1_known4	11.6936593317	0	0.0395919909331318	911	1	.	.
1	3827517	3827535	1	CTGACGCCAGGGGGCAGGA	CTCF_known1	9.27177503745	0	0.504571212693615	4652	1	.	.
1	3999635	3999649	1	CTCTGATTGGCCAGC	NF-Y_disc1	12.824757226	0	0.384812995844352	5610	1	CTGTGATTGGCCAGC:64,CTCTGATTGGCCAGC:57	11.189985454,12.824757226
1	4087289	4087299	1	TTCCCCAGGGA	EBF_known2	10.9934537491	0	0.453645636569702	20157	1	.	.
1	4155735	4155744	1	ATGACATCAT	AP-1_disc1	9.26337914935	0	0.0184359652436721	2106	1	.	.
1	4191946	4191955	1	ATTGCACAAC	CEBPB_disc1	10.0262747962	0	0.0184359652436721	5679	1	.	.
1	4325982	4325998	1	GGGTTACTCTGAGGTCA	RXRA_known4	9.07101119088	0	0.103135625236116	17542	1	.	.
1	4327548	4327558	-1	GTCCCCTGGGG	EBF_known2	10.3244041201	0	0.301624480544012	15976	1	.	.
1	4440831	4440840	1	ATGACGTCAT	AP-1_disc1	11.5355233536	0	0	11212	1	.	.
1	4455128	4455138	1	GTCCCCAGGGG	EBF_known2	9.92710232265	0	0	3085	1	.	.
1	4712805	4712823	1	ACACCGCTAGGTGGCAGCA	CTCF_known1	10.6843852576	0	0.871099357763506	1346	1	.	.
1	4717516	4717530	-1	CATTGTGATGCAAAA	Pou5f1_known1	12.8311245932	0	0.395919909331318	1589	1	.	.
1	4721765	4721781	-1	TGAAGTGCTGACTTGGC	Maf_known4	11.8972057791	0	0.145296562145825	82	1	.	.
1	4838216	4838234	1	CAGGCAGCAGAGGGCAGAA	CTCF_known1	10.1734416932	0	0.871099357763506	1302	1	.	.
1	4880793	4880809	-1	TATTTTGCTGACATTGC	Maf_known4	11.9402962538	0	0.0787306384586324	9656	1	.	.
1	4886318	4886336	-1	TTGCCAGTAGGTGTCAGGC	CTCF_known1	10.3882445813	0	0.376199471099358	4131	1	.	.
1	5327831	5327845	1	AATTCATATGCAAAT	Pou5f1_known1	11.3822244367	0	0.551794484321874	638	1	.	.
1	5346504	5346522	1	GGGCCAGCAGAGGGCACAC	CTCF_known1	12.7495740774	0	0.0736683037400831	306	1	.	.
1	5510979	5510993	-1	AGGTCAACATGAGCT	ERalpha-a_disc1	11.0985431719	0	0.0395919909331318	28692	1	.	.
1	5516282	5516291	-1	ATGACGTCAC	AP-1_disc1	11.5878465086	0	0.531318473743861	23389	1	.	.
1	5570112	5570130	1	TGGCCACCAGGTGGCAGCA	CTCF_known1	16.3356324472	0	0.587910842463166	23440	1	.	.
1	5712538	5712552	-1	GGTACAGGGTGTTCA	GR_known7	11.8506836771	0	0.297166603702304	22192	1	.	.
1	5787778	5787791	-1	TTCCATATAAGGCT	SRF_known1	11.3020019661	0	0.145296562145825	29319	1	.	.
1	5806032	5806050	-1	CTGCCACCAGGGGTCAGCA	CTCF_known1	13.2231807617	0	0.940309784661881	11242	1	.	.
1	5907538	5907556	1	TCAGCACCATGGAGAGCGT	NRSF_known1	14.9206639697	0	0.0787306384586324	3848	1	.	.
1	5946042	5946059	-1	CTGCAAGAGAGAGATAAG	GATA_known14	11.2411302245	0	0.541292028711749	9693	1	.	.
1	5948773	5948781	-1	GCCATTTTG	YY1_known3	8.81715889422	0	0.0395919909331318	12424	1	.	.
1	5976192	5976201	1	GGGAAATTCC	NF-kappaB_disc1	11.1474229307	0	0.0787306384586324	38914	1	.	.
1	5976224	5976242	-1	GAGCCGCTAGAGGGCACTC	CTCF_known1	10.8869139813	0	0.797431054023423	38882	1	.	.
1	6009322	6009333	1	TGTTTACATAAG	Foxa_known3	10.5652587898	0	0.126407253494522	5784	1	.	.
1	6052551	6052565	-1	CTCTGATTGGCTCCG	NF-Y_disc1	11.4230465041	0	0.38927087268606	3604	3	.	.
1	6052594	6052608	-1	CACCGATTGGCTGGC	NF-Y_disc1	10.5923276751	0	0.480015111446921	3647	3	.	.
1	6052625	6052638	-1	GACATGCAAATCAG	Pou2f2_known1	11.8973515549	0	0.480015111446921	3678	1	.	.
1	6052679	6052693	-1	TTCTGATTGGCTATT	NF-Y_disc1	11.6141658337	0	0.430071779372875	3732	3	.	.
1	6086450	6086460	1	TTCCCCTGAGT	EBF_known2	9.92710232265	0	0.0720816018133736	13530	1	.	.
1	6086958	6086967	1	GGGGATTCCC	NF-kappaB_disc1	10.8164058168	0	0.337136380808462	14038	1	.	.
1	6088817	6088835	-1	TGGCCACCAGGAGGCGGGG	CTCF_known1	13.1291209566	0	0.0329429542878731	15897	1	.	.
1	6094264	6094278	1	TCCTGATTGGACAGT	NF-Y_disc1	10.084553254	0	0.430071779372875	16827	1	.	.
1	6097481	6097491	-1	GTCCCCAGGGA	EBF_known2	10.9934537491	0	0.138647525500567	13610	1	.	.
1	6112667	6112685	1	TCAGCACCTCGGACAGCGC	NRSF_known1	17.2987752917	0	0.0720816018133736	955	1	.	.
1	6113156	6113174	1	AGTCCATTAGATGGCAGTG	CTCF_known1	9.30263991706	0	0.595088779750661	1444	1	.	.
1	6169068	6169086	1	CGGGCACCAGGGGGTGCCC	CTCF_known1	10.6778575904	0	0.268303740083113	6683	1	.	.
1	6187903	6187913	1	AGCACGTGGTT	Myc_disc2	9.22578902019	0	0.0736683037400831	1006	1	.	.
1	6221611	6221631	-1	TCAGTATTCCCGGAAACACCC	STAT_known10	9.77615903474	0	0.53796751038912	5084	1	.	.
1	6221875	6221893	1	TCAGCACCACGGACAGAGG	NRSF_known1	18.5070342023	0	0.71144692104269	4820	1	.	.
1	6231762	6231780	-1	TCCCCACCAGATGGAGCCA	CTCF_known1	11.6044118667	0	0.0787306384586324	5067	1	.	.
1	6269891	6269909	1	TAACCAGCAGGTGGCTGGG	CTCF_known1	10.0763461708	0	0.389875330562901	3762	1	.	.
1	6294647	6294667	1	CACCCCTTCCGGGAAGGGCTG	STAT_known10	9.32611110316	0	0.661428031734038	4868	1	.	.
1	6296033	6296047	-1	CAGTGCGCAGGCGCA	Nrf1_disc1	13.6021115837	0	0.451152247827729	3482	1	.	.
1	6296106	6296115	1	TCTCGCGAGA	ZBTB33_disc1	13.1114702663	0	0.789724216093691	3409	1	.	.
1	6299544	6299558	-1	CATTCAAATGCTTAT	Pou5f1_known1	9.28449437358	0	0.451152247827729	29	2	.	.
1	6299601	6299615	1	CTTTCTCATGCAGGA	Pou5f1_known1	9.23255833334	0	0.611484699659992	86	2	.	.
1	6306201	6306212	-1	CCGCGTGGGCGG	Egr-1_known4	9.29975606163	0	0.0649036645258784	1205	1	.	.
1	6306947	6306965	1	AGTCCACCAGGTGGCGGTG	CTCF_known1	13.6924321352	0	0.326256139025312	459	1	.	.
1	6310353	6310366	-1	CTGTCCAAAGGTCA	HNF4_known3	12.0722263053	0	0.0649036645258784	390	1	.	.
1	6319813	6319827	-1	GGGACACTTTGTTCC	GR_known7	10.3164706497	0	0.0787306384586324	9850	1	.	.
1	6320213	6320222	1	ATTGCGCAAC	CEBPB_disc1	10.7436618652	0	0.436720816018134	10250	1	.	.
1	6403664	6403682	-1	TGGCCAATGGGTGGCGCCA	CTCF_known1	11.3640759116	0	0.258859085757461	12690	1	.	.
1	6408167	6408185	1	CAGCCACCAGAGGGTGCTC	CTCF_known1	12.7741322496	0	0	8187	1	.	.
1	6417490	6417508	-1	TTGTCAGAAGGGGGCAGTA	CTCF_known1	11.4791888335	0	0.0329429542878731	1102	1	.	.
1	6418599	6418609	-1	GTCCCCAGGGA	EBF_known2	10.9934537491	0	0.0329429542878731	2211	1	.	.
1	6419852	6419861	-1	GGGACTTTCC	NF-kappaB_disc1	9.94540138505	0	0.0329429542878731	3464	1	.	.
1	6419939	6419953	1	GAAAGAGAAAGTTAG	Irf_known9	10.3055814616	0	0	3551	1	.	.
1	6464845	6464865	1	CGTTGCTTCCCGTAAGCCGCA	STAT_known10	9.55056806115	0	0	7633	1	.	.
1	6464896	6464914	-1	CGGCCCCTAGGTGGAGCCA	CTCF_known1	10.9432933117	0	0.36116358141292	7582	1	.	.
1	6481011	6481029	-1	CCAACACCCTGGACAGAGC	NRSF_known1	10.0816514923	0	0.36116358141292	2537	1	.	.
1	6483644	6483655	1	GGGCACCTGGGA	ZEB1_known3	9.67724397179	0	0	5170	1	.	.
1	6483678	6483696	1	TCGCCACTAGGTGGCAGGC	CTCF_known1	12.8766542957	0	0.36116358141292	5204	1	.	.
1	6497256	6497274	-1	TGAGCAGCAGGGGGCAGTG	CTCF_known1	12.3224806161	0	0.36116358141292	4137	1	.	.
1	6498252	6498270	-1	AGGACACTAGGTGGAGCCA	CTCF_known1	10.8124948095	0	0	3141	1	.	.
1	6503492	6503506	-1	AGGGCACCAAGCCCT	ERalpha-a_disc1	9.48008702537	0	0	421	1	.	.
1	6505452	6505466	1	AGGTGACCCTGCCCT	ERalpha-a_disc1	11.9011680269	0	0	2381	1	.	.
1	6508384	6508402	-1	CCGACGCCAGGGGGAGCTG	CTCF_known1	9.08803160639	0	0	901	1	.	.
1	6511219	6511232	1	CAGTTCAAGGGTCA	HNF4_known3	11.8471628544	0	0.36116358141292	499	1	.	.
1	6532076	6532090	1	AGGTCACACTGCCCT	ERalpha-a_disc1	13.2055582744	0	0	388	1	.	.
1	6535733	6535751	-1	TGGCCACCAGAGGGCGCAC	CTCF_known1	15.2055168104	0	0.679637325273895	2834	1	.	.
1	6546696	6546714	1	CCACCGCCAGGGGGCACTC	CTCF_known1	12.3592127146	0	0.903513411409142	1471	1	.	.
1	6550078	6550092	1	ACTGCCCGAGGCGCA	AP-2_known4	9.45397298761	0	0.747487721949377	1911	1	.	.
1	6550098	6550116	-1	AGGCCGGCAGGGGGCGCCA	CTCF_known1	13.1121388198	0	0.825236116358141	1931	1	.	.
1	6551613	6551627	1	ATTCCCTGGGGCATC	AP-2_known4	9.31200894607	0	0.0649036645258784	3358	1	.	.
1	6555748	6555762	1	TATTGTCATGTAAAT	Pou5f1_known1	12.499847934	0	0.0787306384586324	777	1	.	.
1	6614593	6614602	1	TCTCGCGAGA	ZBTB33_disc1	13.1114702663	0	0.890366452587835	2472	1	.	.
1	6614661	6614679	-1	TTGCCGGCAGAGGGCGCCG	CTCF_known1	13.0051293433	0	0.705100113335852	2404	1	.	.
1	6639905	6639914	-1	GCCTAGCAAC	RFX5_disc1	11.189084105	0	0.871099357763506	7636	1	.	.
1	6639968	6639982	1	ATCCCATTGGCCGTT	NF-Y_disc1	9.33112997742	0	0.940309784661881	7573	1	.	.
1	6642617	6642630	-1	GAGGTCAAGGTCCA	HNF4_known3	9.14449040537	0	0.458859085757461	4924	1	.	.
1	6664108	6664118	-1	CCCACGTGGGC	Myc_disc2	9.24453704815	0	0.376199471099358	8860	1	.	.
1	6664372	6664385	1	GCCCATAGAAGGAC	SRF_known1	10.3873095685	0	0.940309784661881	9124	1	.	.
1	6673760	6673769	-1	GGGAAATGTA	Znf143_disc1	11.1294291902	0	0.851001133358519	1418	1	.	.
1	6696406	6696416	-1	CTCCCCAGGGA	EBF_known2	10.3244041201	0	0	3429	1	.	.
1	6703903	6703919	1	ACATTTGCTTACTCAGC	Maf_known4	9.20575322392	0	0	9966	1	.	.
1	6761957	6761975	-1	GGGCCGCCAGGGGCCGCTG	CTCF_known1	9.4132787962	0	0.926482810729127	9746	1	.	.
1	6761997	6762011	1	GAGTGCGCCTGCGCT	Nrf1_disc1	11.1197134224	0	0.145296562145825	9786	1	.	.
1	6780225	6780243	1	TAACCAGCAGAGGGCAGAC	CTCF_known1	12.680248842	0	0.86203248961088	1487	1	.	.
1	6845032	6845039	-1	TTTCCCGC	E2F_known1	9.23537469025	0	0.714771439365319	332	1	.	.
1	6845080	6845089	1	GTCACGCTCG	Pax-5_disc2	9.78632056971	0	0.472912731394031	380	1	.	.
1	6845114	6845134	1	CCCGAGTTCCGGGAACCCCCT	STAT_known10	9.95211808211	0	0.43203626747261	414	1	.	.
1	6845133	6845147	1	CTTTGATTGGTCTGG	NF-Y_disc1	9.8211650348	0	0.551190026445032	433	2	.	.
1	6845227	6845241	1	TCCTGATTGGACAGT	NF-Y_disc1	10.084553254	0	0.651001133358519	527	2	.	.
1	6845443	6845452	-1	CTGCCACTCA	Pbx3_disc2	10.4844142094	0	0.665961465810351	743	1	.	.
1	6854393	6854411	1	AATCCACAAGGGGGTAGTG	CTCF_known1	9.28045655142	0	0.940309784661881	5117	1	.	.
1	6928862	6928876	1	GAAAGTGAAACTTGG	Irf_known9	11.3689212954	0	0.0395919909331318	10786	1	.	.
1	6931575	6931591	-1	AAAAGTGCTGATATTTC	Maf_known4	9.11594873311	0	0.0395919909331318	8073	1	.	.
1	6945995	6946009	1	AGTACAGCCTGTCCT	GR_known7	9.5824576051	0	0.0184359652436721	1046	1	.	.
1	6950120	6950138	-1	GTGCCACCAGAGGGCACTA	CTCF_known1	14.3673092324	0	0.940309784661881	2367	1	.	.
1	7027581	7027591	-1	GTCCCCTGAGA	EBF_known2	10.9934537491	0	0.0395919909331318	9785	1	.	.
1	7062983	7063001	1	TCAGCACAGAGGACAGCGC	NRSF_known1	15.4121852244	0.099852681077	0.0649036645258784	5820	1	TCAGCACAGAGGACAGCGC:80,TCAGCACAGAAGACAGCGC:41	15.4121852244,10.8704118116
1	7079814	7079823	1	TGACCCGGAA	TR4_disc1	12.0422460504	0	0.251681148469966	2836	1	.	.
1	7102954	7102972	1	TGACCACCAGAGGTCACTG	CTCF_known1	13.7009729866	0	0.872383830751794	3083	1	.	.
1	7106497	7106515	-1	CAAGAACCACGGACAGCTC	NRSF_known1	12.0500128319	0	0.43203626747261	43	1	.	.
1	7130636	7130654	-1	TGACCACTAGGGGGCAACA	CTCF_known1	14.7337117533	0	0.666565923687193	12697	1	.	.
1	7135572	7135590	1	TCAGCACCAAGGACAGCAG	NRSF_known1	15.3203807228	0	0.454023422742728	7761	1	.	.
1	7158409	7158425	-1	AAAAATGCTGACACGCA	Maf_known4	9.82621420022	0	0.0184359652436721	3037	1	.	.
1	7181107	7181125	-1	AGGCCCCTAGGAGGCAGTA	CTCF_known1	9.43057301666	0	0.0395919909331318	13288	1	.	.
1	7219258	7219274	1	GGGTGAGCTAGAGTTCA	RXRA_known4	11.5717136996	0	0.0720816018133736	3280	1	.	.
1	7284985	7285003	1	CAGCCAGCAGATGGCAGAA	CTCF_known1	13.0816402491	0	0.481979599546657	5565	1	.	.
1	7318873	7318889	-1	ATTCGTGCTGACTGAGC	Maf_known4	9.5452244668	0	0.0787306384586324	7304	1	.	.
1	7326331	7326344	-1	GTGTCCAAAGTCCA	HNF4_known3	9.5476429429	0	0.0787306384586324	154	1	.	.
1	7361203	7361219	1	CAAGGATCAAAGTGCAC	TCF4_known1	9.28146829336	0	0.60173781639592	1523	1	.	.
1	7514304	7514322	1	TCCCCACTAGGTGGCCGCC	CTCF_known1	9.35892406277	0	0.377030600680015	14361	1	.	.
1	7515498	7515514	1	AAATCTGCTGATGAAAG	Maf_known4	9.34270207481	0	0.940309784661881	13167	1	.	.
1	7539361	7539372	-1	GTGCACCTGTGG	ZEB1_known3	10.3509730665	0	0.871099357763506	10696	1	.	.
1	7586798	7586812	1	ATACCCTCAGGGCAT	AP-2_known4	9.14394281816	0	0.0395919909331318	3634	1	.	.
1	7621665	7621683	-1	CTGCCTGCAGAGGGTGCTG	CTCF_known1	10.7854056514	0	0.0787306384586324	3197	1	.	.
1	7641467	7641477	-1	GTCCCCAGGGA	EBF_known2	10.9934537491	0	0.940309784661881	9771	1	.	.
1	7646420	7646437	-1	CTGGGGAGCGCAGATAAG	GATA_known14	11.9373075155	0	0.376199471099358	4818	1	.	.
1	7655593	7655611	1	TCAGCACCACGGAGCCCGG	NRSF_known1	10.9898405846	0	0.0787306384586324	4355	1	.	.
1	7676590	7676608	-1	TCAGCACTCTGGACAGCGC	NRSF_known1	12.5074971772	0	0.671628258405742	1455	1	.	.
1	7685206	7685215	-1	ATGACGTCAC	AP-1_disc1	11.5878465086	0	0	1130	1	.	.
1	7707466	7707484	-1	TGGCCACCAGGTGGCGCTG	CTCF_known1	16.8794879461	0	0	17216	1	.	.
1	7727766	7727784	1	TCGCCACACGAGGGCGGCC	CTCF_known1	9.62813444095	0	0	10343	2	.	.
1	7727822	7727840	1	AGCCCAGCAGAGGGAGCGG	CTCF_known1	9.16896479168	0	0	10287	2	.	.
1	7729700	7729718	1	TGGACACTAGGTGGTGCTC	CTCF_known1	11.4296527057	0	0	8409	1	.	.
1	7748924	7748937	-1	AGGTGCAAAGTTTC	HNF4_known3	9.66680578596	0	0	6047	1	AGGTGCAAAGTCTC:120,AGGTGCAAAGTTTC:1	7.29334072833,9.66680578596
1	7764685	7764699	1	CTCCGATTGGACCAC	NF-Y_disc1	9.57855288728	0	0	9714	1	.	.
1	7789069	7789078	-1	ATTGCACAAC	CEBPB_disc1	10.0262747962	0	0.0329429542878731	22666	1	.	.
1	7813055	7813073	-1	TGACCAGCAGAGGGCACCA	CTCF_known1	15.7341040749	0	0.131469588213071	1320	1	.	.
1	7814522	7814533	1	TGTTTACTTTGG	Foxa_known3	11.8233887979	0	0.11696259916887	2787	1	.	.
1	7962952	7962968	-1	TCGGGATCAAAGGGAAG	TCF4_known1	10.4127708153	0.000712224489165	0.0787306384586324	2539	1	TCGGGATCAAAGGGAAG:118,TCGGGATCAAAGGGCAG:3	10.4127708153,10.1136495235
1	7962994	7963012	-1	CTACCACAAGAGGGCAGTA	CTCF_known1	13.3929575312	0	0.890366452587835	2581	1	.	.
1	8000964	8000973	-1	GGGAATTTCC	NF-kappaB_disc1	11.5617480639	0	0.297922176048357	1936	1	.	.
1	8002533	8002551	-1	CTGCCTGCAGGCGGCGGCA	CTCF_known1	10.1510264766	0	0.0787306384586324	3505	1	.	.
1	8035454	8035472	1	TGGCCACCTGGAGGAGCTG	CTCF_known1	9.82804088384	0	0.0395919909331318	12008	2	.	.
1	8035503	8035521	1	TTACCACAGGGTGGTGCTG	CTCF_known1	8.99867944076	0	0.0184359652436721	12057	2	.	.
1	8042418	8042436	-1	CAACCAGCAGAAGGCATTG	CTCF_known1	9.75128259079	0	0.0736683037400831	18972	2	.	.
1	8042440	8042449	1	GGGAAGTGTA	Znf143_disc1	10.0093150442	0	0.0649036645258784	18994	1	.	.
1	8042535	8042553	1	TCGCCACTAGGTGGAGGCA	CTCF_known1	13.4646248888	0	0.0649036645258784	19089	2	.	.
1	8049744	8049758	1	AGGACATCATGTTCT	GR_known7	10.5412415251	0	0	26298	1	.	.
1	8086450	8086464	-1	CCCTGATTGGCTGCG	NF-Y_disc1	11.0411359314	0	0.145296562145825	7054	1	.	.
1	8087487	8087498	1	TGTTTACTCAGG	Foxa_known3	11.48114388	0	0.546354363430298	6017	1	.	.
1	8087757	8087773	-1	AGGTCAGCGACAGGTCT	RXRA_known4	12.0682709706	0	0.821080468454854	5747	1	.	.
1	8091437	8091455	1	TGGCCAGTAGGGTGTGCTC	CTCF_known1	9.92101559062	0	0.993350963354741	2067	1	.	.
1	8121519	8121530	1	TGTTTACTTTCC	Foxa_known3	9.35687750085	0	0	2441	1	.	.
1	8131163	8131177	1	AGTACATTTCGTTCT	GR_known7	9.71043541834	0	0.754741216471477	6826	1	.	.
1	8138337	8138353	1	GCATTTGCTGACATCAC	Maf_known4	9.54508285865	0	0.0582546278806196	348	1	.	.
1	8155064	8155080	1	CAAAGATCAAAAAGCAT	TCF4_known1	9.12260875639	0	0.60173781639592	17075	1	.	.
1	8157638	8157648	-1	GAACTGAGTCA	BATF_disc1	10.7465975992	0	0.940309784661881	19649	1	.	.
1	8214831	8214842	-1	TGTTTACTCTAG	Foxa_known3	10.0775405792	0	0.0329429542878731	31020	1	.	.
1	8223715	8223726	1	TGTTTACTTTTG	Foxa_known3	10.6264769063	0	0.138647525500567	22136	2	.	.
1	8223745	8223756	1	TATTTACATTGT	Foxa_known3	10.3209005348	0	0.0329429542878731	22106	2	.	.
1	8227360	8227371	-1	CTGCACCTGGGC	ZEB1_known3	11.4500133391	0	0.933660748016623	18491	1	.	.
1	8227508	8227518	1	GAGATGAGTCA	BATF_disc1	11.2039283047	0	0.138647525500567	18343	1	.	.
1	8234989	8235003	-1	GGAACAGGGTGTTAC	GR_known7	10.5576224205	0	0	10862	1	.	.
1	8242603	8242614	1	TGTTTACTTATT	Foxa_known3	10.3566171176	0	0.0787306384586324	3248	1	.	.
1	8258012	8258029	-1	TCGGACCTGGGAGATAAG	GATA_known14	9.24636931889	0	0.0395919909331318	8482	1	.	.
1	8258163	8258177	1	GGGTCAGGGTGTGCC	GR_known7	9.69145504734	0	0.0787306384586324	8331	1	.	.
1	8292230	8292246	1	ACAAGATCAAAGAGCCT	TCF4_known1	10.4960017121	0	0.327993955421232	25736	1	.	.
1	8374532	8374550	-1	TGTCCACAAGGTGGTGGAA	CTCF_known1	10.8955250367	0	0.545372119380431	2991	1	.	.
1	8408828	8408842	1	GGAACATTGAGTTCC	GR_known7	10.2386071119	0	0.0395919909331318	419	1	.	.
1	8409222	8409240	-1	TGGCCACCAGGTGGCAGTC	CTCF_known1	15.7660117926	0	0.890366452587835	25	1	.	.
1	8411904	8411922	-1	TGGCCACAGGGGGGCAGGC	CTCF_known1	10.1743340597	0	0.798186626369475	2657	1	.	.
1	8435045	8435063	1	CCACCACTGGATGGCATCA	CTCF_known1	8.65570075178	0	0.0395919909331318	10803	1	CCACCACTGGATGGCATCA:89,CAACCACTGGATGGCATCA:32	8.65570075178,8.78912477386
1	8484516	8484526	1	GATATGACTCA	BATF_disc1	10.6037735871	0	0.430071779372875	1182	1	.	.
1	8557380	8557390	-1	TTCCCCTGAGA	EBF_known2	10.9934537491	0	0.0787306384586324	13836	1	.	.
1	8624184	8624200	-1	GAATGATCAAAGCCATT	TCF4_known1	9.89869744111	0	0.0184359652436721	5491	2	.	.
1	8624257	8624273	1	CAAAGATCAAAGCTAAC	TCF4_known1	10.1833821485	0	0.0184359652436721	5564	2	.	.
1	8631369	8631387	-1	TCACCAGGAGAGGGCGGAA	CTCF_known1	11.574992905	0	0.0787306384586324	12676	1	.	.
1	8703824	8703834	-1	CTCCCCAGAGA	EBF_known2	9.92710232265	0	0.60173781639592	9487	2	.	.
1	8703839	8703849	-1	GTCCCCTGGGG	EBF_known2	10.3244041201	0	0.11696259916887	9472	2	.	.
1	8709300	8709310	1	GATCTGACTCA	BATF_disc1	10.0362603129	0	0.0787306384586324	4011	1	.	.
1	8731548	8731566	-1	GAAACAGCAGGGGGAGGTG	CTCF_known1	8.93427319557	0	0.145296562145825	7327	1	.	.
1	8736767	8736777	1	GTCCCCAGGGA	EBF_known2	10.9934537491	0	0.0736683037400831	12546	1	.	.
1	8741555	8741566	1	TATTTACTTAGC	Foxa_known3	10.6373671514	0	0.145296562145825	17334	1	.	.
1	8762479	8762490	-1	TGTTTACTCAAC	Foxa_known3	9.83767866409	0	0.581261805817907	38258	1	.	.
1	8773054	8773064	1	GTCCCTAGGGA	EBF_known2	11.3907555466	0	0.145296562145825	37435	1	.	.
1	8786753	8786771	-1	GAGACTCTAGAGGGCAGTA	CTCF_known1	8.99871221916	0	0.110313562523612	23736	1	.	.
1	8824199	8824217	-1	TGACCTGGAGGAGGCAGTG	CTCF_known1	9.45312451533	0	0.0787306384586324	6580	1	.	.
1	8875129	8875147	1	TAACCAGTAGAAGGTGCTA	CTCF_known1	10.7063713235	0	0.940309784661881	9210	1	.	.
1	8877762	8877773	-1	GGGAGTGGGCGG	Egr-1_known4	8.50692264163	0	0.801057801284473	11275	1	.	.
1	8877845	8877859	-1	CTCCCATTGGCCGGG	NF-Y_disc1	11.5785923039	0	0.807706837929732	11192	1	.	.
1	8908260	8908273	1	AAGATCAGAGTTCA	HNF4_known3	10.3492938202	0	0.0184359652436721	17087	1	.	.
1	8909134	8909152	-1	CAGCCGCCAGGGGGCGCAG	CTCF_known1	12.4551593683	0	0.775292784284095	17961	1	.	.
1	8913285	8913303	1	CCAGCACTGTGGACAGAGC	NRSF_known1	14.0150898238	0	0.0395919909331318	16496	1	.	.
1	8918305	8918318	-1	CCCCAAATAAGGAA	SRF_known1	11.0834900149	0	0.0787306384586324	11476	1	CCCCAGATAAGGAA:74,CCCCAAATAAGGAA:47	7.30255339354,11.0834900149
1	8919644	8919662	1	TGTCCACAAGAGGGCTCCC	CTCF_known1	10.6858810891	0	0.319607102380053	10137	1	.	.
1	8922695	8922713	1	TCACCAGAAGAGGGCAGCA	CTCF_known1	12.9466555803	0	0.291273139403098	7086	1	.	.
1	8933838	8933848	-1	GAGCTGAGTCA	BATF_disc1	10.6364150305	0	0.436720816018134	1430	1	.	.
1	8938087	8938097	1	TAAATGAGTCA	BATF_disc1	10.3013072792	0	0.0787306384586324	807	1	.	.
1	8939336	8939346	-1	CGCACGTGGCC	Myc_disc2	9.44999238818	0	0.46913486966377	442	1	.	.
1	8939349	8939363	1	GCCTGCGCCTGCGCG	Nrf1_disc1	12.7068309221	0	0.0787306384586324	455	1	.	.
1	8939413	8939427	1	AGGTGACCCTGTCCC	ERalpha-a_disc1	11.2139159532	0	0.501246694370986	519	1	.	.
1	8964139	8964153	-1	AATGCCTCAGGCAAC	AP-2_known4	10.1159464177	0.00982171872857	0.0395919909331318	19023	1	AATGCCTCAGGCAAC:115,AATGCCTCAAGCAAC:6	10.1159464177,8.1122674799
1	9023141	9023159	1	TCTCCTCCAGAGGGCGGCG	CTCF_known1	11.9089133632	0	0.273366074801662	17195	1	.	.
1	9048276	9048294	-1	ACGCCACTGGAGGGCAGCA	CTCF_known1	10.2818648239	0	0.950056667925954	8	1	.	.
1	9140900	9140914	-1	ATCGCCCCAGGCGAG	AP-2_known4	10.2305906857	0	0	24990	1	.	.
1	9170987	9171005	1	CGTCCACCAGGGGGCAGGA	CTCF_known1	13.7152729953	0	0.0329429542878731	10499	1	.	.
1	9173374	9173387	1	GAGATCAGAGTTCA	HNF4_known3	9.52601379034	0	0	8112	1	.	.
1	9187766	9187782	1	CAAAGTGCTGACTGTGC	Maf_known4	10.5249221647	0	0.453267850396675	6280	1	.	.
1	9189498	9189509	-1	GCGCGTGGGCGG	Egr-1_known4	10.2453171758	0	0	8012	2	.	.
1	9189498	9189509	-1	GCGCGTGGGCGG	Egr-1_known4	10.2453171758	0	0	8012	2	.	.
1	9189572	9189583	-1	GTGCGTGGGCGG	Egr-1_known4	13.1103533508	0	0	8086	2	.	.
1	9189572	9189583	-1	GTGCGTGGGCGG	Egr-1_known4	13.1103533508	0	0	8086	2	.	.
1	9202479	9202497	1	TCACCACCAGGAGGCACTG	CTCF_known1	13.3961756513	0	0.517793728749528	13252	1	.	.
1	9205465	9205474	1	GTGACGTCAC	AP-1_disc1	11.5765587873	0	0	10266	1	.	.
1	9216130	9216146	-1	AAGATTGCTGACTTGGT	Maf_known4	11.4191755326	0	0.0345296562145825	399	1	.	.
1	9223115	9223124	1	CTGCCAATCA	Pbx3_disc2	10.3935586514	0	0.0345296562145825	5212	1	.	.
1	9241504	9241522	1	CAGCCAGCAGGGGGCGCGC	CTCF_known1	13.5265955111	0	0.326256139025312	767	1	.	.
1	9244055	9244066	-1	CTGCACCTGGGC	ZEB1_known3	11.4500133391	0	0.0329429542878731	1784	2	.	.
1	9244097	9244108	1	CTACACCTGTTG	ZEB1_known3	9.7432019325	0	0.0329429542878731	1826	2	.	.
1	9258866	9258884	1	CCGCCAGGAGGTGGCCGTC	CTCF_known1	8.96911775311	0	0.110313562523612	16595	1	.	.
1	9294646	9294664	1	CGGCCACCAGGGGGCCGAA	CTCF_known1	12.4599731249	0	0	14267	1	.	.
1	9295324	9295344	-1	ACTCAGTTCCGGGAAGCCCAG	STAT_known10	11.7783452075	0	0	14945	1	.	.
1	9299824	9299837	-1	GGAGGTAAAGGTCA	HNF4_known3	8.99673516524	0	0.110313562523612	19445	1	.	.
1	9310278	9310296	-1	GCTCCAGTAGGAGGCAGCA	CTCF_known1	10.0132129551	0	0.110313562523612	14644	1	.	.
1	9339395	9339408	1	GAGAGCAAAGTTCA	HNF4_known3	10.7846197619	0	0.0184359652436721	3011	1	.	.
1	9349239	9349257	1	TTGCCAGCAGGCGTCGCTG	CTCF_known1	10.5726797419	0	0.940309784661881	2345	1	.	.
1	9374782	9374792	-1	GTCCCCTGGGA	EBF_known2	11.3907555466	0	0.0395919909331318	17507	1	.	.
1	9386092	9386106	1	AGGTCAGAGTGACCT	ERalpha-a_disc1	12.8724192788	0	0.0787306384586324	6507	1	.	.
1	9423287	9423296	-1	GTCACGCCTC	Pax-5_disc2	9.22805174775	0	0.126407253494522	12114	1	.	.
1	9432931	9432941	1	TTCCCTAAGGA	EBF_known2	10.0408288296	0	0.740234227427276	2470	1	.	.
1	9446412	9446422	1	GATATGACTCA	BATF_disc1	10.6037735871	0	0.0395919909331318	11011	1	.	.
1	9449087	9449097	-1	TTCCCCAGGGA	EBF_known2	10.9934537491	0	0.0787306384586324	13686	1	.	.
1	9466341	9466352	1	TATTTACATATC	Foxa_known3	9.29796719539	0	0.0184359652436721	657	1	.	.
1	9476804	9476814	-1	GTCCCCAGGGA	EBF_known2	10.9934537491	0	0.395919909331318	9806	1	.	.
1	9488944	9488958	-1	CACTGCGCATGCGCC	Nrf1_disc1	15.8015161693	0	0.0787306384586324	1644	1	.	.
1	9489042	9489051	-1	ATGACGTCAC	AP-1_disc1	11.5878465086	0	0.458330185115225	1546	1	.	.
1	9496542	9496556	-1	TGTACATCGTGTACT	GR_known7	10.0620531587	0	0.0787306384586324	5954	1	.	.
1	9502508	9502517	-1	ATGACATCAT	AP-1_disc1	9.26337914935	0	0.145296562145825	11920	1	.	.
1	9504279	9504295	1	TATACTGCTGACCTGGC	Maf_known4	9.7792838357	0	0.458859085757461	13691	1	.	.
1	9517072	9517081	1	ATGACGTCAT	AP-1_disc1	11.5355233536	0	0	6200	1	.	.
1	9541758	9541772	-1	GGCACAGAATGTTCC	GR_known7	10.2321557903	0	0.277446165470344	2788	1	.	.
1	9551297	9551315	-1	TGTCCGCCAGGGGGAGCCC	CTCF_known1	11.3272834571	0	0.566754816773706	9854	1	.	.
1	9555464	9555482	1	CGGCCACCAGGGGGCGCAG	CTCF_known1	15.6500345276	0	0.470268228182848	5687	1	.	.
1	9555500	9555507	-1	TTTCCCGC	E2F_known1	9.23537469025	0	0.0329429542878731	5651	1	.	.
1	9599406	9599420	-1	CGCTCATTGGTTAGG	NF-Y_disc1	10.5919946878	0	0.341216471477144	22083	1	.	.
1	9606897	9606908	-1	AGGCGTGGGTGG	Egr-1_known4	9.43995781687	0	0.0329429542878731	14592	1	.	.
1	9608829	9608845	-1	TTACATGCTGACACAGC	Maf_known4	9.447712557	0	0.110313562523612	12660	1	.	.
1	9614200	9614209	1	ATTGCACAAC	CEBPB_disc1	10.0262747962	0	0.360936909709105	7289	1	.	.
1	9616276	9616290	1	GGAACATGCAGTGCT	GR_known7	9.32038186369	0	0.32738949754439	5213	1	.	.
1	9633140	9633158	-1	CAACCTGTAGGTGGTGGTG	CTCF_known1	9.63452400776	0	0.110313562523612	3299	1	.	.
1	9653651	9653660	1	CCCTAGCAAC	RFX5_disc1	11.2835394878	0	0.551190026445032	12224	1	.	.
1	9687175	9687193	1	CGGGCAGCAGGGGGAGCCG	CTCF_known1	10.9956148268	0	0.0670192670948243	6279	2	.	.
1	9687242	9687260	1	TCACCACCAGGTGGCGCCG	CTCF_known1	15.2110603396	0	0.599773328296184	6212	2	.	.
1	9688795	9688804	1	GGGGATTTCC	NF-kappaB_disc1	11.2821645346	0	0.0670192670948243	4659	1	.	.
1	9689152	9689162	1	TTCCCCTGGGG	EBF_known2	10.3244041201	0	0	4302	1	.	.
1	9704137	9704148	1	ATGCGTGGGTGG	Egr-1_known4	11.5205283817	0	0	7468	1	.	.
1	9712251	9712265	1	CTCAGCGCGTGCGCC	Nrf1_disc1	9.95662156984	0	0	646	1	.	.
1	9715181	9715191	-1	GTCCCCTGGGG	EBF_known2	10.3244041201	0	0.443823196071024	692	1	.	.
1	9715430	9715439	-1	GGGGATTTCC	NF-kappaB_disc1	11.2821645346	0	0.725727238383075	443	1	.	.
1	9777502	9777520	-1	TGACCACTTGGGGGCGGGT	CTCF_known1	9.63164849786	0	0.0964865885908576	8777	1	.	.
1	9785220	9785238	-1	CAACCAGGAGAGGTCACTA	CTCF_known1	10.287155154	0	0	1059	2	.	.
1	9785272	9785290	1	TGTCCACTAGGGGGCCGCG	CTCF_known1	12.0217446525	0	0.0345296562145825	1007	2	.	.
1	9844779	9844797	1	CTGCCAGCAGGTGGTGACA	CTCF_known1	11.4554939626	0	0.343785417453721	65	1	.	.
1	9869276	9869285	-1	CTGTCACTCA	Pbx3_disc2	11.2576189041	0	0.131469588213071	24562	1	.	.
1	9886341	9886357	1	TGAATTGCTGAGTTAGG	Maf_known4	9.23574227863	0	0.145296562145825	37576	1	.	.
1	9919738	9919754	-1	ACTATTGCTGACCCAGC	Maf_known4	9.61290905263	0	0.0649036645258784	4179	1	.	.
1	9927707	9927725	-1	TGCCCACTAGGTGGCGCTG	CTCF_known1	14.5319343924	0	0.883717415942576	3790	1	.	.
1	9935097	9935115	1	TGGCCACTAGGTGTCGCCA	CTCF_known1	14.5151495192	0	0.871099357763506	11180	1	.	.
1	9960624	9960635	-1	TGTTTGCTTTGG	Foxa_known3	9.53003336274	0	0.0787306384586324	7387	1	.	.
1	9969301	9969310	-1	CTGTCACTCA	Pbx3_disc2	11.2576189041	0	0.60173781639592	14182	1	.	.
1	10003252	10003270	1	TTGCCACCAGAGGTAGCCG	CTCF_known1	11.609124888	0	0.60173781639592	10370	1	.	.
1	10003460	10003470	-1	CCGGAAGTGCG	Ets_known5	10.776866964	0	0.940309784661881	10578	1	.	.
1	10010545	10010563	1	TGGCCGATAGGTGGCAGTG	CTCF_known1	11.1423730282	0	0.0395919909331318	5582	1	.	.
1	10010662	10010676	1	AGGTCACCCTGGCCC	ERalpha-a_disc1	12.4063011423	0	0.329958443520967	5465	1	.	.
1	10020952	10020966	1	CTATACGCATGCGCA	Nrf1_disc1	9.93834963887	0	0	4825	1	.	.
1	10093023	10093031	-1	GCCATCTTT	YY1_known3	8.86315326776	0	1	1112	1	.	.
1	10094798	10094809	1	TGTTTACTTAGG	Foxa_known3	11.9673694765	0	0.452210049112202	2887	1	.	.
1	10187344	10187355	1	TGTTTACTTTGT	Foxa_known3	11.4095483306	0	0.294975443898753	3366	1	.	.
1	10229336	10229347	1	TGTTTACTTTAC	Foxa_known3	10.179923582	0	0.0649036645258784	8903	1	.	.
1	10270402	10270420	1	GGGCCACCAGGGGGCGCTC	CTCF_known1	15.1875441343	0	0.843823196071024	424	1	GGGCCACCAGGGGGCGCTC:117,AGGCCACCAGGGGGCGCTC:4	15.1875441343,15.3090643182
1	10270466	10270480	1	CTACGATTGGCTGGC	NF-Y_disc1	10.1885120298	0	0.46913486966377	360	2	.	.
1	10270497	10270511	1	CTGTGATTGGTCACA	NF-Y_disc1	9.80655807691	0	0.793804306762372	329	2	.	.
1	10343584	10343594	-1	GCTATGAGTCA	BATF_disc1	10.2402932893	0	0.0787306384586324	16170	1	.	.
1	10347232	10347248	-1	CTATTTGCTGACTCACT	Maf_known4	9.91630234816	0	0.145296562145825	12522	1	.	.
1	10398285	10398303	-1	CAGCCTCTTGGTGGCACCA	CTCF_known1	9.69760582338	0	0.327993955421232	16768	1	.	.
1	10458887	10458898	1	GCGCGTGGGCGG	Egr-1_known4	10.2453171758	0	0	1252	1	.	.
1	10458887	10458898	1	GCGCGTGGGCGG	Egr-1_known4	10.2453171758	0	0	1252	1	.	.
1	10459049	10459063	1	ATTCGATTGGCCGGC	NF-Y_disc1	9.90369730911	0	0.82115602568946	1090	1	.	.
1	10488294	10488312	-1	TGGCCACTAGATGTCAGTG	CTCF_known1	13.0518619925	0	0.751945598791084	22201	1	.	.
1	10490422	10490440	1	GCGCCGCCAGGGGGCGCGC	CTCF_known1	10.2628502729	0	0.606875708349074	24329	1	.	.
1	10494087	10494098	1	GTGCGTGGGTGG	Egr-1_known4	11.2881964044	0	0.251681148469966	22121	1	.	.
1	10498866	10498877	-1	TGTTTACATAGT	Foxa_known3	11.4110409448	0	0.0184359652436721	17342	1	.	.
1	10532656	10532665	1	GGGAAATGTA	Znf143_disc1	11.1294291902	0	0.366754816773706	14044	1	.	.
1	10554876	10554894	-1	CCACCACCAGGGGGCCCCA	CTCF_known1	12.3993209024	0	0.60173781639592	7943	1	.	.
1	10597664	10597673	1	ATTGTGCAAT	CEBPB_disc1	10.3557913923	0	0.546354363430298	12994	1	.	.
1	10728476	10728487	1	TATTTACACTGG	Foxa_known3	10.2485154056	0	0.940309784661881	5118	1	.	.
1	10746138	10746154	-1	GGGTCAGGTGGGGGCCA	RXRA_known4	9.45639792205	0	0.145296562145825	2572	1	.	.
1	10747996	10748006	-1	TTCCCTTGGGA	EBF_known2	11.788057344	0	0.343785417453721	4430	1	.	.
1	10750730	10750748	-1	CGGACTGCAGGGGGTGCCG	CTCF_known1	9.35243773399	0	0.546127691726483	7164	1	CGGACTGCAGGGGGTGCCG:62,CGGACTGCAGGGGGAGCCG:59	9.35243773399,9.74870572881
1	10752604	10752622	1	TGCCCAGCAGGGGGTGTCA	CTCF_known1	10.3053427992	0	0.682357385719683	9038	1	.	.
1	10764811	10764822	1	TATTTACATAAC	Foxa_known3	9.23525646475	0	1	10359	1	.	.
1	10812615	10812629	1	AGGTCATCGTGACCC	ERalpha-a_disc1	12.3463632844	0	0.145296562145825	5982	1	.	.
1	10853259	10853275	-1	TCAAGATCAAAGAGTCC	TCF4_known1	11.0092495973	0	0.493539856441254	27531	2	.	.
1	10853352	10853368	1	TAGAGATCAAAGCCTTC	TCF4_known1	10.3451604098	0	0	27624	2	.	.
1	10854155	10854173	1	CCTGCTCAGCCGGGACAGC	NRSF_known1	3.82075664698	0	0.62115602568946	28427	1	.	.
1	10878870	10878884	-1	GGTACAAGATGTCCC	GR_known7	11.0879922978	0	0.395919909331318	27562	1	.	.
1	10891097	10891111	1	GTGTCATCCTGGCCC	ERalpha-a_disc1	8.97084664587	0	0.541292028711749	15335	1	.	.
1	10896001	10896012	1	TGGCGTGGGCGT	Egr-1_known4	11.4352457132	0	0	10431	1	.	.
1	10970149	10970167	-1	CCGTCACTAGGTGGCGCCA	CTCF_known1	12.4555738239	0	0	916	1	.	.
1	11002189	11002207	-1	CGAGCAGCAGGGGGCAGCG	CTCF_known1	11.6762267977	0	0.32550056667926	7781	1	.	.
1	11025981	11025990	1	CTGTCAGTCA	Pbx3_disc2	11.0238674008	0	0.0582546278806196	3233	1	.	.
1	11040538	11040552	-1	TTTTGTTTTGCAAAT	Pou5f1_known1	12.2032825017	0	0.388590857574613	5703	1	.	.
1	11107337	11107353	-1	GGGGCAGGGGCAGGTCA	RXRA_known4	11.4473657635	0	0.0720816018133736	2482	1	.	.
1	11114049	11114067	1	TCAGCACCTTGGAGAGGGG	NRSF_known1	11.7499986962	0	0.138647525500567	9194	1	.	.
1	11120176	11120190	1	CGCTCATTGGCCACC	NF-Y_disc1	10.6811488549	0	0.145296562145825	15321	1	.	.
1	11219255	11219269	-1	AGATCAAGATGTTCT	GR_known7	9.73049718055	0	0.481979599546657	8370	1	.	.
1	11289371	11289381	-1	TTCCCTAGGGG	EBF_known2	10.3244041201	0	0.326256139025312	5953	1	.	.
1	11333286	11333294	-1	GCCATCTTG	YY1_known3	9.21023913806	0	0.979523989421987	19067	1	.	.
1	11333572	11333582	-1	TCCACGTGGTT	Myc_disc2	8.86920882918	0	0.837174159425765	18781	1	.	.
1	11380398	11380416	1	CTGCCACTAGAGGGAGCTC	CTCF_known1	12.9948771469	0	0.308802417831507	6188	1	.	.
1	11397746	11397764	1	AGGCCCCCAGGGGGCGCAC	CTCF_known1	10.6146054311	0	0.455610124669437	21111	1	.	.
1	11424432	11424450	-1	CCTCCTCTAGAGGGAGCTC	CTCF_known1	9.57272592224	0	0.0395919909331318	3718	1	.	.
1	11434610	11434624	-1	AGGTCACCGTGACCC	ERalpha-a_disc1	13.6604394377	0	0.394559879108425	13896	1	.	.
1	11436031	11436041	-1	TTCCCCAGGGA	EBF_known2	10.9934537491	0	0.0329429542878731	15317	1	.	.
1	11533877	11533895	-1	TCAGAACCATGGACAGTGG	NRSF_known1	17.1025637658	0	0.729429542878731	16120	1	.	.
1	11538889	11538907	1	CGACCCCCAGGGGTCGCTG	CTCF_known1	10.551822678	0	0.879863996977711	11108	1	.	.
1	11540314	11540332	1	TCAGCACCGCGGACAGCGC	NRSF_known1	21.079711913	0	0.126407253494522	9683	1	.	.
1	11610883	11610901	1	CCAGCACCTCGGACAGAGG	NRSF_known1	13.375694336	0	0	7882	2	.	.
1	11610945	11610963	1	TCAGCACCAGGGACAGGGA	NRSF_known1	16.0425835826	0	0	7820	2	.	.
1	11620288	11620304	-1	GGATTTGCTGACATCCT	Maf_known4	9.15949702502	0	0.332149603324518	1523	1	.	.
1	11629886	11629900	-1	GGTACAGTGTGTTCC	GR_known7	13.1261324054	0	0	929	1	.	.
1	11696072	11696090	-1	TCAGCACTGCGGACAGCGC	NRSF_known1	16.6170931063	0	0.435134114091424	407	1	.	.
1	11702656	11702674	-1	GTACCACTAGGTGTCAGCA	CTCF_known1	10.8410015124	0	0.452210049112202	2942	1	.	.
1	11705909	11705927	-1	CGTCCAGCAGGGGGCACCC	CTCF_known1	14.3310826852	0	0.448961088024178	87	1	.	.
1	11724202	11724213	1	CTGCGTAGGAGG	Egr-1_known4	9.03132340936	0	0	15772	1	.	.
1	11731667	11731684	1	TTGGGCAGTTAAGATAAG	GATA_known14	9.74079458317	0	0.145296562145825	23237	1	.	.
1	11741450	11741464	-1	ATGCCCTCGGGGGAA	AP-2_known4	9.12347830992	0	0.459085757461277	31493	1	.	.
1	11741575	11741586	-1	TTGCGTGGGCAG	Egr-1_known4	9.65373446249	0	0.0184359652436721	31368	1	.	.
1	11750758	11750774	-1	CAAAGATCAAAGAGCGA	TCF4_known1	10.7908270781	0.000455055571924	0.692330940687571	22185	1	CAAAGATCAAAGAGCGA:111,CAAAGATCAAAGAGTGA:10	10.7908270781,10.7314109237
1	11764100	11764110	1	GTCCCCAGGGA	EBF_known2	10.9934537491	0	0	8843	1	.	.
1	11767970	11767980	-1	GTCCCTAGAGG	EBF_known2	9.92710232265	0	0.578541745372119	4973	1	.	.
1	11771320	11771338	-1	TGGCCTGCAGGGGGCCTTG	CTCF_known1	9.27842748915	0	0	1623	1	.	.
1	11791893	11791907	-1	GAAAGTGAAACTGTC	Irf_known9	12.3206519459	0	0.0649036645258784	5672	1	.	.
1	11795880	11795896	-1	CAAAGTGCTGATGTGGC	Maf_known4	9.96266026441	0	0.0649036645258784	9659	1	.	.
1	11809389	11809399	1	CCCACGTGGCC	Myc_disc2	9.59394427259	0	0	23168	1	.	.
1	11809403	11809421	-1	CAACCAGCTGGTGGCAGTC	CTCF_known1	10.0832741534	0.00477912564203	0	23182	1	CAACCAGCTGGTGGCAGTC:118,CAACCAACTGGTGGCAGTC:3	10.0832741534,8.13964171288
1	11845390	11845408	1	TGGCCAGCAGGGGGAGCCT	CTCF_known1	13.3342073805	0	0.119758216849263	5302	1	.	.
1	11851044	11851064	1	GGACATTTCCCGGAATAGAAC	STAT_known10	14.2044831511	0	0.418209293539856	352	1	.	.
1	11858039	11858056	1	CTGCTTTGCTCTGATAAG	GATA_known14	9.98565798747	0	0.362372497166604	6550	1	.	.
1	11864554	11864570	1	AGGGCACAGACAGGCCA	RXRA_known4	9.25305436922	0	0.0649036645258784	2794	1	.	.
1	11865959	11865969	-1	GTTCTGAGTCA	BATF_disc1	9.98284199327	0	0.42289384208538	1389	1	.	.
1	11919529	11919547	-1	TCAGCACCACGGACAGCGG	NRSF_known1	19.7119420842	0	0.370683792973177	775	1	.	.
1	11954103	11954114	1	CCACACCTGGTC	ZEB1_known3	10.4076361495	0.0072527022782	0	11077	1	CCACACCTGGTC:118,CCACAGCTGGTC:2	10.4076361495,5.87862696478
1	11954171	11954189	-1	TCTCCAGCAGGTGGCGCTG	CTCF_known1	14.2580761849	0	0.396675481677371	11009	1	.	.
1	11959099	11959117	-1	TCAGCACCGGGGACAGGGG	NRSF_known1	16.3903877994	0	0.105251227805062	6081	1	.	.
1	11969804	11969815	-1	TATTTACTCTGA	Foxa_known3	9.61401090918	0	0	61	1	.	.
1	11994631	11994644	1	GCCCTAATAAGGAG	SRF_known1	10.1135131746	0	0	24766	1	.	.
1	12027444	12027462	1	CTTCCCCCAGGTGGAGCTG	CTCF_known1	9.09407063923	0	0.145296562145825	15439	1	.	.
1	12065723	12065740	1	CAGGGCTGAGCTGATAAG	GATA_known14	9.1412221341	0	0.11696259916887	1443	1	.	.
1	12079341	12079355	-1	CTCCGATTGGTCAGC	NF-Y_disc1	11.4535194375	0	0.73449187759728	15061	1	.	.
1	12091488	12091506	-1	GTCCCTCTAGGGGGCACCC	CTCF_known1	9.54834720322	0	0.0395919909331318	24055	1	.	.
1	12098923	12098933	-1	ACCACGTGCCC	Myc_disc2	9.01959437205	0	0.0787306384586324	16620	1	.	.
1	12112222	12112232	1	GAGATGACTCA	BATF_disc1	10.7958113482	0	0.936154136758594	3321	1	.	.
1	12116688	12116698	-1	GAGGTGAGTCA	BATF_disc1	10.2587564635	0	0.551190026445032	1119	1	.	.
1	12139819	12139837	-1	TTGCCACCGGAGGGCAGTC	CTCF_known1	11.8193508405	0	0.432791839818663	1881	1	.	.
1	12139909	12139920	1	TATTTACATATG	Foxa_known3	9.68180978906	0	0	1971	1	.	.
1	12156865	12156881	1	AATAGTGCTGACAAGGT	Maf_known4	11.6900245255	0	0	1414	1	.	.
1	12185010	12185028	1	CTGACACGAGGTGGCAGTA	CTCF_known1	10.7579224222	0	0.0395919909331318	129	1	.	.
1	12224899	12224917	1	TGGCCAGCAGGAGGTGCAG	CTCF_known1	11.2732733298	0	0.0649036645258784	2250	1	.	.
1	12256840	12256858	-1	ACGCCACCAGGCGGCAACC	CTCF_known1	8.91858265053	0	0.453267850396675	4945	1	.	.
1	12259723	12259741	-1	CTCCCTCCAGAGGGAGCTA	CTCF_known1	9.96705363411	0	0.11696259916887	7828	1	.	.
1	12289908	12289918	1	CTCCCCTGGGA	EBF_known2	10.7217059176	0	0.145296562145825	8672	1	.	.
1	12335619	12335637	1	GGGTCAGCAGGTGGCGCTC	CTCF_known1	11.4707503589	0	0.750661125802796	10539	1	.	.
1	12467550	12467561	-1	TATTTACTCAAG	Foxa_known3	9.27536152633	0	0.500491122024934	243	1	.	.
1	12467664	12467682	1	TAACCTGAAGGTGGCAGAA	CTCF_known1	10.2340525426	0	0.458330185115225	357	1	.	.
1	12493588	12493604	-1	GGTTCATCGGGAGGGCA	RXRA_known4	13.1912745752	0	0.573403853418965	4894	1	.	.
1	12494426	12494436	1	GAAATGAGTCA	BATF_disc1	11.3141108734	0	0.0395919909331318	4056	1	.	.
1	12498812	12498822	1	GCTCTGAGTCA	BATF_disc1	9.6727800151	0	0.458330185115225	330	1	.	.
1	12511526	12511540	-1	GGAACAAAATGTCCT	GR_known7	10.6720739706	0	0.376199471099358	13044	1	.	.
1	12513788	12513801	1	GAGGGCAGGGTTCA	HNF4_known3	9.46951482607	0	0.145296562145825	11207	1	.	.
1	12538202	12538218	-1	AGTTCAGGGGAAGGGCA	RXRA_known4	12.2179382392	0	0.950056667925954	402	1	AGTTCAGGGGAAGGGCA:115,AGTTCAGGGGAAGGTCA:6	12.2179382392,13.8921060242
1	12545869	12545883	1	AAGGCAGCTTGACCT	ERalpha-a_disc1	9.60626126549	0	0.551794484321874	1819	1	.	.
1	12546657	12546671	1	GGGTGAACGTGACCC	ERalpha-a_disc1	9.80859577143	0	0.436720816018134	2607	1	.	.
1	12589622	12589639	-1	CGGGAGGAGAGAGATAAG	GATA_known14	10.8122204562	0	0.0649036645258784	14653	1	.	.
1	12609789	12609803	1	AGGTCACTCTGACCC	ERalpha-a_disc1	12.173252062	0	0.280015111446921	3700	1	.	.
1	12660556	12660570	1	AGGTCACGCTGCCCT	ERalpha-a_disc1	12.1201040703	0	0.492482055156781	12888	1	.	.
1	12662105	12662114	-1	CCATAGCAAC	RFX5_disc1	10.5542264781	0	0.532527389497544	14437	1	.	.
1	12664531	12664541	-1	TGAATGAGTCA	BATF_disc1	9.69671048552	0	0.235889686437476	16863	1	.	.
1	12664608	12664624	-1	GGGTCATGGAGAGGTCA	RXRA_known4	15.9443895947	0	0.871099357763506	16940	1	.	.
1	12676012	12676025	1	GGCTCCAAAGTTCA	HNF4_known3	10.399984859	0	0.441783150736683	12763	1	.	.
1	12676129	12676140	1	TATTTACTTAAT	Foxa_known3	9.34774665551	0	0.404911220249339	12646	1	.	.
1	12676314	12676328	1	GAGTCAGCCTGGCCT	ERalpha-a_disc1	9.13266844973	0	0.404911220249339	12461	1	.	.
1	12678319	12678328	-1	CTGTCAATCA	Pbx3_disc2	11.1667633462	0	0.404911220249339	10456	1	.	.
1	12680031	12680049	-1	GGGCCACCAGGCGGCTCCG	CTCF_known1	9.1799584728	0	0.314166981488477	8744	1	.	.
1	12719164	12719182	-1	CCACCACCAGGTGGCAGTA	CTCF_known1	14.6261186064	0	0.285833018511522	1974	1	.	.
1	13038690	13038708	1	ATCCCAGCAGGGGGCAGCA	CTCF_known1	11.8533214165	0	0	10724	1	.	.
1	13843888	13843906	1	CCACCGCTAGGGAGCACCA	CTCF_known1	8.89364058081	0	0.0184359652436721	4173	1	.	.
1	13946550	13946564	1	AGCACAGCGTGTTCT	GR_known7	10.0423471572	0	0.0787306384586324	37256	1	.	.
1	13953820	13953836	-1	AAAACTGCTGACTTTGC	Maf_known4	11.6178997314	0	0.496411031356252	29986	1	.	.
1	13992338	13992356	1	TGCCCACCAGAGGGCTCCT	CTCF_known1	10.0949996522	0	0.756025689459766	8532	1	.	.
1	13994342	13994351	-1	CTGTCAGTCA	Pbx3_disc2	11.0238674008	0	0.658632414053646	10536	2	.	.
1	13994371	13994380	-1	CTGTCACTCT	Pbx3_disc2	9.82089575281	0	0.753456743483188	10565	2	.	.
1	14075817	14075831	1	CTCTGATTGGCCCGG	NF-Y_disc1	11.7194243833	0	0.38420853796751	28943	1	.	.
1	14078199	14078208	-1	CTGTCAATCT	Pbx3_disc2	9.73004019486	0	0.369550434454099	26561	1	.	.
1	14086995	14087011	1	AAAGTTGCTGACCCAGC	Maf_known4	10.9171855941	0	0.528825085001889	17765	1	.	.
1	14137875	14137893	-1	CAGCCAGCAGGGGGCGAGC	CTCF_known1	11.841723024	0	0.0395919909331318	18818	1	.	.
1	14140294	14140312	-1	TCTCCACCAGGGGGCGCGC	CTCF_known1	13.1224346106	0	0.632414053645637	16399	1	.	.
1	14234955	14234965	1	TTCCCCTGGGT	EBF_known2	10.3244041201	0	0.783075179448432	15903	1	.	.
1	14256846	14256864	1	CCACCAGCAGAGGGCAGCC	CTCF_known1	13.0677354772	0.00584421029106	0	27546	1	CCACCAGCAGAGGGCAGCC:112,CCACCAGCAGAGGGCAGCT:9	13.0677354772,12.0409752668
1	14287061	14287079	-1	TGACCACCAGAGGTCACTG	CTCF_known1	13.7009729866	0	0.48666414809218	2669	1	.	.
1	14366690	14366700	-1	GAAATGAGTCA	BATF_disc1	11.3141108734	0	0.368794862108047	50684	1	.	.
1	14440511	14440529	1	CGTCCAGGGGAGGGCACTC	CTCF_known1	8.92638369199	0	0.395919909331318	20029	1	.	.
1	14580841	14580851	1	CTCCCTAGGGA	EBF_known2	10.7217059176	0	0.145296562145825	1043	1	.	.
1	14742046	14742064	-1	CTACCACCTGGGGGCAGCA	CTCF_known1	11.5908238465	0	0.26550812240272	6193	1	.	.
1	14828649	14828659	1	GTCCCCTGAGA	EBF_known2	10.9934537491	0	0.343785417453721	7510	1	.	.
1	14847176	14847185	1	GGGAATTTCC	NF-kappaB_disc1	11.5617480639	0	0.714771439365319	1516	1	.	.
1	14862282	14862295	-1	AGGGTTAAAGTCCA	HNF4_known3	9.88363403203	0	0.11696259916887	13590	1	.	.
1	14862312	14862323	-1	TGTTGACATTGT	Foxa_known3	10.0123876788	0	0.0787306384586324	13620	1	.	.
1	14977605	14977618	1	GACCAAATTAGGCA	SRF_known1	9.8676020187	0	0.519078201737816	18476	1	.	.
1	14979495	14979511	1	AATTCTGCTGACTCCGG	Maf_known4	9.55013057879	0	0.0329429542878731	16586	1	.	.
1	15105809	15105827	1	CTGCCACTAGGAGGCAGTG	CTCF_known1	12.9257562393	0	0.794106535700793	23	1	.	.
1	15111841	15111855	1	ATCTTATTGGATGGT	NF-Y_disc1	9.53823883777	0	0.145296562145825	4304	1	.	.
1	15193912	15193930	-1	TCAGCACCATGGCCAGAGT	NRSF_known1	10.988838337	0	0.0184359652436721	21968	1	.	.
1	15240528	15240542	-1	AGGTCTTCATGCCCT	ERalpha-a_disc1	9.24891560572	0	0.323309406875708	5206	1	.	.
1	15242027	15242045	1	TAGCCACCAGGGGCAGCAG	CTCF_known1	9.51134726393	0	0.383226293917643	3707	1	.	.
1	15247735	15247745	1	TTCCCCAGGGT	EBF_known2	9.92710232265	0	0.61405364563657	1408	1	.	.
1	15256050	15256066	-1	AAATGTGCTGACGTTCC	Maf_known4	10.8461152311	0	0.0649036645258784	6907	1	.	.
1	15303913	15303927	1	AGGTCAACGTGCCCC	ERalpha-a_disc1	12.1535334783	0	0.0329429542878731	25632	1	AGGTCAACGTGCCCC:90,AGGTCAGCGTGCCCC:31	12.1535334783,12.4136102847
1	15312982	15312998	1	GAAAGTGCTGACCTGCT	Maf_known4	9.21804537689	0	0.578768417075935	28578	1	.	.
1	15348098	15348111	-1	GAGCTCAGAGGTCA	HNF4_known3	9.67713209513	0	0.145296562145825	6538	1	.	.
1	15348145	15348159	-1	AGGGCACACTGTCCC	ERalpha-a_disc1	10.614068748	0	0.0184359652436721	6585	1	.	.
1	15352148	15352162	-1	TAGTCAGCATGACCC	ERalpha-a_disc1	9.23826385439	0	0.455610124669437	10588	1	.	.
1	15354169	15354187	-1	CTGCCAGCAGGGGGCCCCC	CTCF_known1	11.877649919	0	0.61420476010578	12609	1	.	.
1	15364806	15364824	1	GATCCAAAAGATGGCGCTG	CTCF_known1	8.88691708926	0	0.0720816018133736	19523	1	.	.
1	15373202	15373220	-1	TCACCACTAGGGGTCAGCA	CTCF_known1	12.6868300642	0	0.537363052512278	11127	1	.	.
1	15374894	15374904	-1	GTCCCTTGGGG	EBF_known2	10.7217059176	0	0.293842085379675	9435	1	.	.
1	15417097	15417106	1	CCATGGCAAC	RFX5_disc1	10.0836358973	0	0.46913486966377	16008	1	.	.
1	15433197	15433206	1	ATGACGTCAT	AP-1_disc1	11.5355233536	0	0	1730	1	.	.
1	15437520	15437538	1	TCGCCTCCAGGTGGAGCAG	CTCF_known1	10.8033773545	0.0153027658697	0.0329429542878731	2085	1	TCGCCTCCAGGTGGAGCAG:76,CCGCCTCCAGGTGGAGCAG:45	10.8033773545,10.3588460641
1	15455191	15455209	1	TCGCCACTAGATGGCAGGA	CTCF_known1	13.1285679004	0	0.51681148469966	17177	1	TCGCCACTAGATGGCAGGA:79,TTGCCACTAGATGGCAGGA:42	13.1285679004,13.3695484255
1	15474686	15474702	1	TGAATTGCTGACTTTAC	Maf_known4	11.1013115567	0	0.0329429542878731	2318	1	.	.
1	15480715	15480733	-1	CCGCCAACAGGGGGCCCCC	CTCF_known1	9.69303695338	0	0.0329429542878731	1654	1	.	.
1	15481254	15481264	1	TTCCCCAGGGA	EBF_known2	10.9934537491	0	0.0329429542878731	1115	1	.	.
1	15483052	15483066	-1	AAAAGTGAAAGCAAA	Irf_known9	11.6305716653	0	0.0329429542878731	683	1	.	.
1	15485504	15485513	-1	ATTGCGCAAG	CEBPB_disc1	9.88138660729	0	0	3135	1	.	.
1	15503243	15503253	-1	CTCCCCAGGGA	EBF_known2	10.3244041201	0	0	6704	1	.	.
1	15516321	15516334	1	GAGGGCAAAGTTCC	HNF4_known3	10.6439843944	0	0.0184359652436721	2631	1	.	.
1	15523939	15523952	-1	GGGTCCAAAGGTCA	HNF4_known3	12.7443880304	0	0.0395919909331318	653	1	.	.
1	15570351	15570361	-1	TTCCCCTGGGG	EBF_known2	10.3244041201	0	0.0184359652436721	7913	1	.	.
1	15573719	15573728	-1	CCATGGCAAC	RFX5_disc1	10.0836358973	0	0.303815640347563	11281	1	.	.
1	15588139	15588148	-1	CTGTCAATCA	Pbx3_disc2	11.1667633462	0	0	2783	1	.	.
1	15599176	15599186	1	GTTCTGAGTCA	BATF_disc1	9.98284199327	0	0.0184359652436721	8254	1	.	.
1	15599217	15599235	-1	TGCCCAGAAGAGGGTGCTA	CTCF_known1	11.0169074058	0	0.394559879108425	8295	1	.	.
1	15617150	15617160	1	GAAATGACTCA	BATF_disc1	10.9059939169	0	0.394559879108425	3854	1	.	.
1	15634744	15634757	-1	CAGAGCAAAGTTCA	HNF4_known3	10.7846197619	0	0.0184359652436721	13740	2	.	.
1	15634812	15634825	1	GAGTCCAAAGGTCA	HNF4_known3	12.3494706977	0	0.0184359652436721	13808	2	.	.
1	15638123	15638132	1	ATTGTGCAAT	CEBPB_disc1	10.3557913923	0	0.0184359652436721	17119	1	.	.
1	15650211	15650229	1	TGGCCAGCAGAGGGCAGCA	CTCF_known1	15.7503150286	0	0.459010200226672	29207	1	.	.
1	15668658	15668668	1	GATCTGAGTCA	BATF_disc1	10.4443772694	0.00976888569791	0.490744238760861	47654	1	GATCTGAGTCA:118,GATCTGATTCA:3	10.4443772694,6.32917018428
1	15720854	15720870	-1	AAAATTGCTGACTGTGG	Maf_known4	11.3287439857	0	0.11696259916887	8621	1	.	.
1	15720972	15720983	1	TATTTACTTTGT	Foxa_known3	10.4633885992	0	0.345976577257272	8503	1	.	.
1	15742610	15742620	-1	GAGGTGACTCA	BATF_disc1	9.85063950701	0	0.86203248961088	13135	1	.	.
1	15742782	15742796	1	GCTGCCTCAGGGGAT	AP-2_known4	9.08456609535	0	0.0395919909331318	13307	1	.	.
1	15744177	15744187	1	TATATGAGTCA	BATF_disc1	9.99908694943	0	0.772346052134492	14702	1	.	.
1	15757805	15757823	-1	TGGCCACCTGGGGGCAGCG	CTCF_known1	12.8593559372	0	0.936154136758594	7133	1	.	.
1	15784237	15784251	-1	CTCTGATTGGTTAAT	NF-Y_disc1	12.3052496863	0	0.353758972421609	995	2	.	.
1	15784321	15784335	-1	CACTGATTGGTTCCT	NF-Y_disc1	9.30621643497	0	0.713864752550057	1079	2	.	.
1	15828077	15828095	-1	TTACCACATGGTGGCGCCA	CTCF_known1	11.0600151435	0	0.501246694370986	10042	1	.	.
1	15841663	15841673	1	TAAATGACTCA	BATF_disc1	9.8931903227	0	0.343785417453721	3544	1	.	.
1	15846193	15846206	1	CAGAGCAAGGGTCA	HNF4_known3	9.76126849833	0	0	8074	1	.	.
1	15857726	15857735	-1	GTCACGCATG	Pax-5_disc2	9.80404261081	0	0.0787306384586324	5810	1	.	.
1	15910382	15910398	1	GAAATTGCTGACGTTCA	Maf_known4	10.103181457	0	0.0184359652436721	2249	1	.	.
1	15911573	15911586	1	CGGCTCAAAGGTCA	HNF4_known3	11.7255727321	0	0.0395919909331318	1058	1	.	.
1	15921774	15921792	1	AAGCCAGGAGAGGGCACAG	CTCF_known1	10.3178335837	0	0.647601057801284	9143	1	AAGCCAGGAGAGGGCACAG:80,CAGCCAGGAGAGGGCACAG:41	10.3178335837,11.456348839
1	15944818	15944828	-1	CCGGAAGTGCA	Ets_known5	10.8146234383	0	0.145296562145825	2469	1	.	.
1	15946904	15946915	1	TGTTTACTTACT	Foxa_known3	9.47086030582	0	0.0787306384586324	383	1	.	.
1	15954409	15954419	1	GTCCCTTGGGG	EBF_known2	10.7217059176	0	0.376199471099358	114	1	.	.
1	16068026	16068044	-1	GGTCCACTAGGTGGCAGGC	CTCF_known1	11.0185724257	0	0.661428031734038	3729	1	.	.
1	16107321	16107337	1	TAAATTGCTGAGTAATT	Maf_known4	9.29441382615	0	0	21966	1	.	.
1	16115659	16115670	1	TTGTGTGGGTGG	Egr-1_known4	8.64625382839	0	0.0184359652436721	13628	1	.	.
1	16118690	16118708	1	CAACCACTAGAGGGCAGCA	CTCF_known1	14.1375532694	0	0.53796751038912	10597	1	.	.
1	16126801	16126814	1	GGGTGCAAAGTTCA	HNF4_known3	12.870514118	0	0.0395919909331318	2486	1	.	.
1	16126829	16126845	-1	CTCAGATCAAAGCCAGG	TCF4_known1	9.23548943741	0	0.251681148469966	2458	1	.	.
1	16126890	16126906	-1	AGGGCAGGGAGAGGAGA	RXRA_known4	9.09261616998	0	0.0649036645258784	2397	1	.	.
1	16142196	16142214	1	TGACCTCGAGAGGGCAGCA	CTCF_known1	11.6774300988	0	0.86203248961088	5783	1	.	.
1	16158527	16158540	1	ATATTTAAAGTTCA	HNF4_known3	9.56974158458	0	0.0670192670948243	2447	1	.	.
1	16160886	16160900	-1	TTTTCATTGGCTGGC	NF-Y_disc1	11.3353617437	0	0.86739705326785	88	1	.	.
1	16163530	16163541	1	GTGCGTGGGTGC	Egr-1_known4	8.74292134187	0	0.0720816018133736	2556	1	.	.
1	16170838	16170854	-1	ATTTTTGCTGACAATGC	Maf_known4	10.9048378024	0	0.0787306384586324	226	1	.	.
1	16174009	16174023	-1	CGGTGCGCAGGCGCG	Nrf1_disc1	12.5030017453	0	0.615338118624858	2666	2	.	.
1	16174081	16174095	1	CCGCGCGCCTGCGCG	Nrf1_disc1	10.9634931888	0	0.738496411031356	2738	2	.	.
1	16212410	16212419	1	ATTGTGCAAT	CEBPB_disc1	10.3557913923	0	0.145296562145825	7165	1	.	.
1	16292944	16292953	1	GGGAATTCCC	NF-kappaB_disc1	11.0959893462	0	0.145296562145825	3180	1	.	.
1	16301526	16301535	-1	GGGGAATCCC	NF-kappaB_disc1	10.4020806836	0	0.11696259916887	5402	1	.	.
1	16302612	16302622	-1	CCGGAAGTTGC	Ets_known5	9.91777840004	0	0.458859085757461	6053	1	.	.
1	16302621	16302635	-1	CGCTGCGCATGCGCC	Nrf1_disc1	14.9525214347	0	0.453796751038912	6044	1	.	.
1	16335683	16335701	1	TCACCAGCAGGTGTCGCCC	CTCF_known1	12.1120506705	0	0.437400831129581	2050	1	.	.
1	16339431	16339446	-1	AGGCTAAATATAGGCC	Mef2_known2	10.6264066384	0	0.797431054023423	4360	1	.	.
1	16339781	16339795	1	AGGTGAGCCTGACCC	ERalpha-a_disc1	11.6728273109	0	0.0736683037400831	4010	1	.	.
1	16382753	16382771	-1	TGGCCACTGGGGGATGCCA	CTCF_known1	9.37190427826	0	0	19300	1	.	.
1	16394019	16394028	-1	CTGTCACTCT	Pbx3_disc2	9.82089575281	0	0.059841329807329	8034	1	.	.
1	16405539	16405557	1	TGGCCATCAGGGGGCAGCC	CTCF_known1	12.6624943876	0	0.797431054023423	841	1	.	.
1	16408999	16409017	1	TGACCAGCAGAGGGCACTC	CTCF_known1	15.1644834203	0	0.797431054023423	704	1	.	.
1	16439673	16439689	1	GGGTCAAGGCCAGGGCA	RXRA_known4	10.684193204	0	0.797431054023423	15548	1	.	.
1	16482607	16482616	1	GTGACGTCAC	AP-1_disc1	11.5765587873	0	0.48666414809218	901	1	.	.
1	16489011	16489027	-1	CCCACATCAAAGGCTCC	TCF4_known1	10.2023155982	0	0.468077068379297	3250	1	.	.
1	16514417	16514435	-1	CAGCCACCAGAGGGCGGCA	CTCF_known1	15.1807005475	0	0.252512278050623	3585	1	.	.
1	16539098	16539112	1	ATGTCAGCATGGCCC	ERalpha-a_disc1	10.5959196117	0	0.481979599546657	2645	1	.	.
1	16542839	16542852	1	GGCCAAATAAGGGG	SRF_known1	12.2442489508	0	0.0395919909331318	6386	1	.	.
1	16546761	16546775	1	GAAAATGAAAGTGAA	Irf_known9	13.0327300757	0	0.059841329807329	10308	1	.	.
1	16563075	16563085	1	CTCCCCAGGGA	EBF_known2	10.3244041201	0	0.299659992444276	4633	1	.	.
1	16563714	16563723	-1	CCATGGCAAC	RFX5_disc1	10.0836358973	0	0.551190026445032	3994	1	.	.
1	16571059	16571077	-1	AGGCCACCTGAGGGCACCC	CTCF_known1	10.8278712925	0	0.88492633169626	2275	1	.	.
1	16677602	16677611	-1	ATGACATCAT	AP-1_disc1	9.26337914935	0	0.789724216093691	18043	1	.	.
1	16690032	16690050	-1	TTACCAGCAGAGGGAGATG	CTCF_known1	11.5022829301	0	1	5613	1	.	.
1	16693547	16693555	-1	GCCATCTTT	YY1_known3	8.86315326776	0	0.88492633169626	2098	2	.	.
1	16693582	16693590	-1	GCCATCTTG	YY1_known3	9.21023913806	0	1	2063	2	.	.
1	16693704	16693718	-1	CCCCGCGCCTGCGCT	Nrf1_disc1	10.6898532776	0	1	1941	1	.	.
1	16767107	16767125	1	TTTCCAGCAGAGGGCGCAC	CTCF_known1	12.8250855743	0	0.0787306384586324	4831	1	.	.
1	16778852	16778862	1	GAGATGAGTCA	BATF_disc1	11.2039283047	0	0	1864	1	.	.
1	16825666	16825680	1	CCCCGCGCACGCGCG	Nrf1_disc1	10.997809791	0	0	4310	1	.	.
1	16919744	16919753	1	GTCACGGTTG	Pax-5_disc2	10.7884044315	0	0	3970	1	.	.
1	16940108	16940122	-1	CGCCGCGCCTGCGCC	Nrf1_disc1	11.9792045167	0	0	6802	1	.	.
1	16978433	16978444	1	TGTTTACTCTTC	Foxa_known3	9.75640871614	0	0	4539	1	.	.
1	17011434	17011452	-1	TGAACACTAGGTGGCACTC	CTCF_known1	12.9471435799	0	0	3795	1	.	.
1	17023850	17023863	-1	CAGCTCAAGGGTCA	HNF4_known3	10.156185831	0	0	11695	1	.	.
1	17026813	17026831	1	CCGACGCCAGGGGGAGCTA	CTCF_known1	9.48975535939	0	0	8732	1	.	.
1	17029815	17029833	-1	ACGCCACCAGATGGTGGCC	CTCF_known1	10.4776171884	0	0	5730	1	.	.
1	17036451	17036469	1	AGGACACTAGGTGGAGCCA	CTCF_known1	10.8124948095	0	0	906	1	.	.
1	17091888	17091902	1	TGTACAGGCTGTTCT	GR_known7	10.9298155549	0	0	5172	1	.	.
1	17222187	17222196	-1	CTGCCACTCA	Pbx3_disc2	10.4844142094	0	0	6597	1	.	.
1	17231446	17231455	1	GTGACATCAC	AP-1_disc1	9.30441458309	0	0	1746	1	.	.
1	17253275	17253284	1	CCATAGCAAC	RFX5_disc1	10.5542264781	0	0	23575	2	.	.
1	17253323	17253332	-1	CCCTAGCAAC	RFX5_disc1	11.2835394878	0	0	23623	2	.	.
1	17287226	17287244	-1	ATGCCAGGAGGTGGAGGTC	CTCF_known1	9.34146671323	0	0.0184359652436721	5339	1	.	.
1	17338385	17338396	1	GGGCACCTGGGC	ZEB1_known3	10.3509730665	0	0.487419720438232	32964	1	.	.
1	17338500	17338509	1	GGGACTTGTA	Znf143_disc1	10.9446170983	0	0.926482810729127	33079	1	.	.
1	17356982	17356998	1	AAACGTGCTGACCCAGG	Maf_known4	10.3971877918	0.0062216831837	0.458859085757461	35472	1	AAACGTGCTGACCCAGG:111,AAACGTGCTGACCCGGG:10	10.3971877918,9.61446288963
1	17372761	17372779	-1	ATACCACAAGGTGGCATTA	CTCF_known1	10.4660143886	0	0.514015867019267	19693	1	.	.
1	17380645	17380655	-1	CCGGAAGCCGC	Ets_known5	9.37461185042	0.0159318745389	0.940309784661881	11809	1	CCGGAAGCCGC:117,CCTGAAGCCGC:4	9.37461185042,4.85661886991
1	17380694	17380708	-1	TATTGCGCACGCTCG	Nrf1_disc1	9.11457359213	0	0.573403853418965	11760	1	.	.
1	17382865	17382879	1	AGGTCACCTTGACTT	ERalpha-a_disc1	11.7582669948	0	0.430525122780506	9589	1	.	.
1	17426667	17426677	-1	TTCCCTTGGGG	EBF_known2	10.7217059176	0	0.425009444654326	5126	1	.	.
1	17446032	17446041	1	CTGTCCGTCA	Pbx3_disc2	9.35897108063	0	0.0329429542878731	2324	1	.	.
1	17446748	17446766	-1	TGACCTCTGGGTGGCACCC	CTCF_known1	10.2066553372	0	0.447374386097469	1608	1	.	.
1	17446844	17446854	1	TTCCCCTGGGA	EBF_known2	11.3907555466	0	0	1512	1	.	.
1	17452420	17452438	1	AGACCACAAGGTGGCGCCA	CTCF_known1	13.7026663935	0	0.626445032111825	51	1	.	.
1	17510436	17510454	1	TCTGAACCATGGACAGAGC	NRSF_known1	15.6477837887	0	0.0184359652436721	5842	1	.	.
1	17534739	17534753	-1	AGCCCCTGGGGGAAT	AP-2_known4	9.56350880273	0	0.0345296562145825	6899	1	.	.
1	17538552	17538566	1	TGTGCCCCAGGGAAG	AP-2_known4	9.28670148138	0	0.140234227427276	8006	1	.	.
1	17557357	17557370	1	GATATGCAAATCAC	Pou2f2_known1	12.3990161826	0	0.11696259916887	3617	1	.	.
1	17563715	17563733	-1	CTGCCACCAGGGGGCGGAA	CTCF_known1	14.8422446809	0	0.11696259916887	2643	1	.	.
1	17564088	17564102	1	AGGGCACCCTGACAC	ERalpha-a_disc1	9.44800219798	0	0.0395919909331318	2270	1	.	.
1	17600877	17600895	-1	AAGACAGCAGGGGGCGCTC	CTCF_known1	11.4648972774	0	0.0787306384586324	21924	1	.	.
1	17641355	17641369	-1	GGCACAGCATGTGCT	GR_known7	10.1251042277	0	0.11696259916887	1719	1	.	.
1	17662770	17662788	-1	TCACCACAAGGGGGCGCCC	CTCF_known1	13.8867288875	0	0.418209293539856	3950	1	.	.
1	17675035	17675051	1	CGTATTGCTGACTCATG	Maf_known4	9.60634445653	0	0.349905553456743	613	1	.	.
1	17675458	17675468	-1	CTCCCTTGGGG	EBF_known2	10.0526562886	0	0.418511522478277	1036	1	.	.
1	17697265	17697283	-1	CCACCTGCAGGTGGAGGTA	CTCF_known1	10.582171334	0	0.145296562145825	3139	1	.	.
1	17732832	17732850	-1	TGCCCACCAGAGGGCACCA	CTCF_known1	14.574582172	0	0.145296562145825	424	1	.	.
1	17746514	17746532	1	CGGCCAGCAGAGGGCGCCC	CTCF_known1	15.2782972795	0	0.60173781639592	9074	1	.	.
1	17758218	17758227	1	GTCACGCTTG	Pax-5_disc2	11.2087366542	0	0.0395919909331318	2629	1	.	.
1	17758218	17758227	1	GTCACGCTTG	Pax-5_disc2	11.2087366542	0	0.0395919909331318	2629	1	.	.
1	17765212	17765221	1	GGGGAATCCC	NF-kappaB_disc1	10.4020806836	0	0.140234227427276	9623	1	.	.
1	17820922	17820940	1	CTGCCAGCAGAGGGCGCCT	CTCF_known1	13.482634378	0	0.458330185115225	10998	1	.	.
1	17828983	17829001	1	ACGACGCCAGGGGGCGCCA	CTCF_known1	10.030808133	0	0.11696259916887	3483	1	.	.
1	17829441	17829455	-1	ATGTCATCCTGACCC	ERalpha-a_disc1	11.8291396743	0.00735287235109	0.0184359652436721	3025	1	ATGTCATCCTGACCC:117,ACGTCATCCTGACCC:4	11.8291396743,9.19805051435
1	17856098	17856112	1	AGGGCAAAATGACCC	ERalpha-a_disc1	10.5499608331	0	0.131469588213071	255	1	.	.
1	17880684	17880694	-1	GATCTGACTCA	BATF_disc1	10.0362603129	0	0.059841329807329	1999	1	.	.
1	17899316	17899334	-1	TCACCTCCAGGGGTCAGGC	CTCF_known1	8.78612198722	0	0.0787306384586324	1572	1	.	.
1	17902745	17902758	-1	GGGTTCAAAGTCCA	HNF4_known3	10.891966393	0	0.11696259916887	691	1	.	.
1	17914980	17914993	-1	AGGAGCAAGGTTCA	HNF4_known3	10.8283475561	0	0.0395919909331318	4070	1	.	.
1	17918788	17918801	-1	AAGTGCTGAGGTCA	HNF4_known3	9.42300675804	0	0.11696259916887	262	1	.	.
1	17922943	17922956	1	GGCCTTATAAGGCA	SRF_known1	10.3900996224	0	0.436720816018134	3	1	.	.
1	17933517	17933535	-1	CTTCCAGTAGGGGGCGCAG	CTCF_known1	12.9865236909	0	0.597355496788817	546	1	.	.
1	17956100	17956118	-1	TCCCCAGGAGAGGGCGCTG	CTCF_known1	11.173392445	0	0.26550812240272	14630	1	.	.
1	17959184	17959202	-1	TCTGTACCATGGACAGCTG	NRSF_known1	10.5102812671	0	0.278050623347185	11546	1	TCTGTACCATGGACAGCTG:118,TCTGTACCACGGACAGCTG:2	10.5102812671,10.8389405749
1	17980435	17980453	1	GCACCAGCAGAGGGCAGCA	CTCF_known1	12.5790432206	0	0.652210049112202	7038	1	.	.
1	17988243	17988261	1	TGGCCACTGGGGGGCGCTC	CTCF_known1	13.5684602329	0	0.563203626747261	74	1	.	.
1	18006929	18006945	-1	AATAGTGCTGACACAGC	Maf_known4	12.0512412386	0	0.408915753683415	3783	1	.	.
1	18229999	18230008	1	ATTGCGCAAG	CEBPB_disc1	9.88138660729	0	0.0787306384586324	11795	1	.	.
1	18246118	18246136	1	TCAGCACCAGGGACAGCTC	NRSF_known1	18.1910155116	0	0.532527389497544	6852	1	.	.
1	18246540	18246558	1	GGGCCAGCAGATGGCACCC	CTCF_known1	13.3327736776	0	1	6430	1	.	.
1	18249522	18249540	1	AGATCTCTAGAGGGCGCCA	CTCF_known1	9.71516034945	0	0.145296562145825	3448	1	.	.
1	18311180	18311198	1	CTACCTACAGAGGGCGACG	CTCF_known1	8.7759148854	0	0.504193426520589	1742	1	.	.
1	18399933	18399942	1	ATTGTGCAAT	CEBPB_disc1	10.3557913923	0	0.0980732905175671	14602	1	.	.
1	18427155	18427173	-1	TTGACAACAGGTGGCGCCA	CTCF_known1	11.3992461928	0	0.783604080090669	2082	1	.	.
1	18454966	18454979	-1	GGGGTCAGAGTCCA	HNF4_known3	9.06035400217	0	0.600982244049868	11005	1	.	.
1	18544080	18544098	-1	CATCCACAAGGTGGCAGCA	CTCF_known1	12.514289236	0	0.0184359652436721	6438	1	.	.
1	18558743	18558761	1	TCACCAGTAGGAGGCTGTC	CTCF_known1	9.1732563978	0	0.807329051756706	5544	1	.	.
1	18561443	18561461	-1	TGGCCTCTAGAGGGAGCTG	CTCF_known1	12.5601582153	0	0.455307895731016	8244	1	.	.
1	18582989	18583007	-1	TCAGCACCACGGACAGCTC	NRSF_known1	19.3959233935	0	0.145296562145825	479	1	.	.
1	18598023	18598039	-1	AGATTTGCTGACATAGA	Maf_known4	13.8230861709	0	0.0184359652436721	15513	1	.	.
1	18610540	18610550	1	GAGATGAGTCA	BATF_disc1	11.2039283047	0	0.453645636569702	28030	1	.	.
1	18626389	18626407	1	CAGCCACTAGGGGGATGCT	CTCF_known1	8.7529316328	0	0.537363052512278	43879	1	.	.
1	18629462	18629472	1	CTCCCCAGGGA	EBF_known2	10.3244041201	0	0.145296562145825	46952	1	.	.
1	18629495	18629513	-1	GCATCACCAGAGGGCAGCA	CTCF_known1	10.1407521687	0	0.481979599546657	46985	1	.	.
1	18631123	18631139	1	AGAATTGCTGATATGGC	Maf_known4	10.3627546027	0	0.475330562901398	48613	1	.	.
1	18650905	18650913	-1	GCCATCTTG	YY1_known3	9.21023913806	0	0.0395919909331318	48238	1	.	.
1	18650935	18650953	1	CCGCCTGCAGGGGGCGGTC	CTCF_known1	12.5311829179	0	0.505251227805062	48208	1	.	.
1	18674247	18674257	-1	TTCCCCAGGGA	EBF_known2	10.9934537491	0	0.0395919909331318	24896	1	.	.
1	18700571	18700589	-1	CAGCCAGGAGAGGGCGCTG	CTCF_known1	12.9267591299	0	0.551794484321874	1428	1	.	.
1	18737052	18737066	1	CATTTAAATGCAAAT	Pou5f1_known1	11.1613259433	0	0.933660748016623	664	1	.	.
1	18880788	18880804	-1	AGAACTGCTGACCTGGC	Maf_known4	10.1401915552	0	0.480015111446921	3101	1	.	.
1	18887351	18887369	1	AGGCCGGCAGGGGGCCCTG	CTCF_known1	9.76096334763	0	0.0395919909331318	3462	1	.	.
1	18902252	18902270	-1	TGGCCACTGGGGGCCAGCA	CTCF_known1	9.56875536091	0.122739704948	0.60173781639592	6162	1	TGGCCACTGGGGGGCAGCA:69,TGGCCACTGGGGGCCAGCA:52	13.3942241637,9.56875536091
1	18908101	18908119	-1	AGGACGCGAGGTGGCGCCA	CTCF_known1	8.61202808902	0	0.60173781639592	313	1	.	.
1	18924074	18924092	1	TGGCCACTAGGTGACAGCA	CTCF_known1	13.5639347892	0	0.343785417453721	13212	1	.	.
1	18973417	18973428	1	TATTGACTTAGT	Foxa_known3	9.35269669033	0	0.933660748016623	5944	1	.	.
1	18980169	18980187	-1	TCAGAACCATGGACAACCC	NRSF_known1	10.6926432351	0	0	808	1	.	.
1	18989582	18989591	1	ATTGTGCAAC	CEBPB_disc1	10.0596552141	0	0.11696259916887	860	1	.	.
1	19008060	19008078	-1	TAGACACTAGAGGGCACTG	CTCF_known1	12.7599384469	0	0.665281450698904	15735	1	.	.
1	19030050	19030064	1	CCCTGATTGGTCAAT	NF-Y_disc1	10.5252438291	0	0.131469588213071	883	1	.	.
1	19147436	19147454	-1	CTGACAGCAGATGGTGCTG	CTCF_known1	9.9013579883	0.00291319507819	0.788439743105402	3052	1	CTGACAGCAGATGGTGCTG:118,CTTACAGCAGATGGTGCTG:3	9.9013579883,8.73795963149
1	19229351	19229365	-1	CGCTGATTGGTTCAG	NF-Y_disc1	9.85131705499	0	0.940309784661881	4124	1	.	.
1	19229438	19229448	-1	AGCACGTGTCC	Myc_disc2	9.16144548297	0	0.683641858707971	4037	1	.	.
1	19239699	19239717	-1	CTGACTCCAGGGGGCGCTC	CTCF_known1	11.141326881	0	0.73449187759728	2303	1	.	.
1	19340425	19340438	-1	ATGTCCAAGGGTCA	HNF4_known3	11.7210367668	0	0.145296562145825	7987	1	.	.
1	19414452	19414461	1	GGGGATTTCC	NF-kappaB_disc1	11.2821645346	0	0.11696259916887	11497	1	.	.
1	19493831	19493840	1	ATTGCGCAAG	CEBPB_disc1	9.88138660729	0	0.138647525500567	1005	1	.	.
1	19496310	19496320	-1	GCAATGACTCA	BATF_disc1	10.1343966626	0	0.138647525500567	3484	1	.	.
1	19496357	19496372	1	CTTCTATAAATAGGTA	Mef2_known2	10.8158580653	0	0.124820551567813	3531	1	.	.
1	19506221	19506239	1	TCACCTCCAGGTGGAGCAT	CTCF_known1	8.95017585235	0	0.402417831507367	2725	1	.	.
1	19536811	19536821	1	GCGGAAGTGAC	Ets_known5	9.86551863844	0	0.857650170003778	1514	1	.	.
1	19536932	19536946	1	CGCTGCGCCTGCTCA	Nrf1_disc1	12.0728675591	0	0.857650170003778	1393	1	.	.
1	19638625	19638639	-1	CAACGCGCAGGCGCC	Nrf1_disc1	9.46898769314	0	0.131469588213071	354	1	.	.
1	19642126	19642135	-1	GGGGATTTCC	NF-kappaB_disc1	11.2821645346	0	0.131469588213071	3855	1	.	.
1	19671021	19671039	1	TGGCCACTGGAGGGTGGCA	CTCF_known1	10.9004818495	0	0.682357385719683	229	1	.	.
1	19687023	19687037	1	AGGTCAGGATGCCCT	ERalpha-a_disc1	11.3074089098	0	0.418738194182093	16231	1	.	.
1	19717999	19718017	1	CGTCCAGCAGAGGGCTCTG	CTCF_known1	11.7015159381	0	0.872383830751794	4512	1	.	.
1	19752378	19752389	-1	TGTTTACTCTAC	Foxa_known3	9.6936979855	0	0.145296562145825	2974	1	.	.
1	19756955	19756971	1	CAGAGATCAAAGCTTAC	TCF4_known1	9.43221901557	0	0.145296562145825	7551	1	.	.
1	19763661	19763677	1	AAATCTGCTGACTGAGA	Maf_known4	12.1054279447	0	0.0395919909331318	2692	1	.	.
1	19766268	19766278	1	GTCCCCTGGGG	EBF_known2	10.3244041201	0	0.145296562145825	85	1	.	.
1	19766501	19766519	1	TGGCCAGGTGGGGGTGCTA	CTCF_known1	9.43454928929	0	0.145296562145825	148	1	.	.
1	19777744	19777754	-1	TTCCCCTGGGG	EBF_known2	10.3244041201	0	0.509633547412165	10049	1	.	.
1	19794008	19794021	1	AGGTCCAAAGGTCC	HNF4_known3	11.914144756	0	0.0787306384586324	13780	1	.	.
1	19795371	19795381	1	GTCCCCTGGGA	EBF_known2	11.3907555466	0	0.297922176048357	12417	1	.	.
1	19796064	19796074	-1	GAGCTGACTCA	BATF_disc1	10.228298074	0	0.145296562145825	11724	1	.	.
1	19804126	19804135	1	CTGCCAATCA	Pbx3_disc2	10.3935586514	0	0.0787306384586324	3662	1	.	.
1	19908919	19908937	-1	CCTCCAGCAGAGGGCAGTG	CTCF_known1	12.9325009402	0	0.388439743105402	10461	1	.	.
1	19923109	19923118	-1	TGGAATTCCC	NF-kappaB_disc1	10.086893655	0	0.339327540612014	11749	1	.	.
1	19923327	19923341	-1	AGGTGACCCTGACCT	ERalpha-a_disc1	12.5982444856	0	0.0720816018133736	11531	1	.	.
1	19923412	19923421	1	TCTCGCGATA	ZBTB33_disc1	11.4191002391	0	0.287193048734416	11446	1	.	.
1	19980355	19980373	-1	CTGCCAAAAGGTGGCGCTG	CTCF_known1	11.9373369662	0	0.145296562145825	11425	1	.	.
1	19988410	19988428	1	TGGCCACAAGGTGGCACCA	CTCF_known1	15.4392889859	0	0.507366830374008	3370	1	.	.
1	20003079	20003097	1	TCAGCACCATGGACAAGAC	NRSF_known1	14.1968313652	0	0.60173781639592	1458	2	.	.
1	20003147	20003165	1	GCAGCAGAGTGGGGTGGGG	NRSF_known1	6.4273498467	0	0.48666414809218	1390	2	.	.
1	20007326	20007344	-1	TCAGCACCAAGGAGAGGGC	NRSF_known1	13.8594731257	0	0.871099357763506	1266	1	.	.
1	20031201	20031219	-1	TGGCCACAAGGGGTCCCAG	CTCF_known1	9.32517714954	0	0.110313562523612	4761	1	.	.
1	20042269	20042287	1	CTGCCACCAGGTGGTGCTG	CTCF_known1	13.3884954128	0	0.133585190782017	819	1	.	.
1	20047691	20047701	1	GTCCCCAGAGA	EBF_known2	10.5961519516	0	0.145296562145825	4603	1	.	.
1	20088867	20088885	1	CTGCCACCAGAGGGCAGAA	CTCF_known1	14.0195692876	0	0.145296562145825	6677	1	.	.
1	20118902	20118918	1	GAAAATGCTGACTGGGT	Maf_known4	10.402321278	0	0.131469588213071	5583	1	.	.
1	20126832	20126843	-1	TGTTTACATTAT	Foxa_known3	10.007437644	0	0.0184359652436721	7961	1	.	.
1	20137900	20137918	-1	CAGCCAGCAGGGGGCAGCC	CTCF_known1	14.1774109393	0	0.0649036645258784	171	1	.	.
1	20142575	20142595	1	CCCCATTTCCCGGAACCCTGA	STAT_known10	13.514797269	0	0.487419720438232	61	1	.	.
1	20208726	20208735	1	CTGCCACTCA	Pbx3_disc2	10.4844142094	0	0.0582546278806196	6861	1	.	.
1	20208749	20208767	1	CCACCACTAGAGGGCGGAA	CTCF_known1	13.3419331152	0	0.459085757461277	6838	1	.	.
1	20208867	20208881	-1	GCCTGCGCCGGCGCC	Nrf1_disc1	11.2686599192	0	0.418209293539856	6720	1	.	.
1	20244670	20244688	1	TGGACACCAGAGGGCGCCT	CTCF_known1	12.6246208891	0	0.395088779750661	2103	1	.	.
1	20404836	20404846	1	GTCCCTAGAGG	EBF_known2	9.92710232265	0	0.0329429542878731	6769	1	.	.
1	20435884	20435902	-1	CCACCTCCAGGGGGCCCAG	CTCF_known1	9.01438285907	0	0.369550434454099	1807	1	.	.
1	20452759	20452768	1	GGGGATTCCC	NF-kappaB_disc1	10.8164058168	0	0.405666792595391	1688	1	.	.
1	20478789	20478799	-1	GTCCCCAGGGG	EBF_known2	9.92710232265	0	0.293842085379675	8282	1	.	.
1	20479001	20479019	-1	TGTCCACTAGGTGTCGCCC	CTCF_known1	12.5804079798	0	0.632414053645637	8070	1	.	.
1	20539507	20539525	1	CTTCCACTAGATGGCGCTG	CTCF_known1	13.7001464293	0	1	6957	1	CTTCCACTAGATGGCGATG:95,CTTCCACTAGATGGCGCTG:26	12.0152739423,13.7001464293
1	20576997	20577008	1	TATTTACTCAAG	Foxa_known3	9.27536152633	0	0.439969777106158	7409	1	.	.
1	20577231	20577241	-1	TTCCCCTGGGG	EBF_known2	10.3244041201	0	0	7643	1	.	.
1	20651737	20651746	-1	ATGACATCAT	AP-1_disc1	9.26337914935	0	0.103135625236116	1889	1	.	.
1	20666761	20666770	-1	CCATGGCAAC	RFX5_disc1	10.0836358973	0	0	870	1	.	.
1	20669381	20669391	1	CTCCCTTGGGG	EBF_known2	10.0526562886	0	0	1720	4	.	.
1	20669443	20669453	-1	CTCCCCAGGGA	EBF_known2	10.3244041201	0	0	1782	4	.	.
1	20669488	20669498	-1	CTCCCCAGGGA	EBF_known2	10.3244041201	0	0	1827	4	.	.
1	20669506	20669516	1	GTCCCCTGGGA	EBF_known2	11.3907555466	0	0	1845	4	.	.
1	20674379	20674393	-1	GGAACATTCTGTTCT	GR_known7	11.554368988	0	0	6718	1	.	.
1	20698107	20698125	1	TCAGCACCAGGGACAGGGC	NRSF_known1	18.3220919325	0	0.919833774083868	6136	1	.	.
1	20753577	20753587	1	GATGTGAGTCA	BATF_disc1	10.0667187024	0	0.11696259916887	6631	1	.	.
1	20757086	20757104	-1	CCACCACTAGAGGGCGCTG	CTCF_known1	14.5479847462	0	0.573403853418965	3122	1	.	.
1	20792961	20792970	1	CTGTCACTCT	Pbx3_disc2	9.82089575281	0	0.11696259916887	584	1	.	.
1	20803098	20803107	1	CCATGGCAAC	RFX5_disc1	10.0836358973	0	0.940309784661881	4568	1	.	.
1	20820457	20820475	-1	TGCCCTCCAGGTGGCGCTA	CTCF_known1	13.1989654031	0	0.940309784661881	1482	1	.	.
1	20834288	20834301	-1	GTCCAAAAAAGGAA	SRF_known1	9.9459704198	0	0.103135625236116	188	1	.	.
1	20834343	20834361	1	CCAGCACCTGGGACAGAGA	NRSF_known1	11.5410150852	0	0.0184359652436721	133	1	.	.
1	20834672	20834682	1	CCGGAAGCGGG	Ets_known5	10.352866703	0	0.551794484321874	196	1	.	.
1	20848993	20849011	1	TAGCCACAAGGAGGCACCA	CTCF_known1	12.8494683907	0	0.408915753683415	704	1	.	.
1	20901907	20901925	1	GGTCCAGTAGGGGGCGCAC	CTCF_known1	12.1257715134	0.00682046532932	0.145296562145825	1822	1	GGTCCAGTAGGGGGCGCAC:88,GGTCCAGTAGGGGGCACAC:33	12.1257715134,11.822525698
1	20913805	20913819	1	GGCACACAGTGTCCT	GR_known7	9.49042790148	0	0.145296562145825	1402	1	.	.
1	20959822	20959832	1	TCCACGTGGGT	Myc_disc2	9.05923194879	0	0.395239894219872	33805	1	.	.
1	20959940	20959954	-1	CTCTGCGCAGGCGCA	Nrf1_disc1	14.391802997	0	0.314544767661504	33765	1	.	.
1	20966827	20966845	1	TCCCCACCAGAGGGAACAC	CTCF_known1	9.94662326855	0	0.0184359652436721	26878	1	.	.
1	20987936	20987946	1	CCGGAAGTGAT	Ets_known5	10.5545134079	0	0.303815640347563	5769	2	.	.
1	20988010	20988020	1	CCGGAAGTGCC	Ets_known5	11.2270608763	0	0.622667170381564	5695	2	.	.
1	20988120	20988134	-1	CGTTGATTGGCCGCG	NF-Y_disc1	10.1628013163	0	0.622667170381564	5585	1	.	.
1	21023086	21023104	1	TGACCACCAGGGGGAGGCA	CTCF_known1	14.6830081909	0	0.11696259916887	29381	1	.	.
1	21098470	21098479	1	ATTGCACAAC	CEBPB_disc1	10.0262747962	0	0.140234227427276	1610	1	.	.
1	21113304	21113318	-1	GGCTGCGCATGCTCC	Nrf1_disc1	11.4735116939	0	0.433169625991689	6975	2	.	.
1	21113319	21113333	-1	CCCCGATTGGCTGAG	NF-Y_disc1	10.4096443473	0	0.40173781639592	6990	1	.	.
1	21113349	21113363	-1	CAGCGCGCCTGCGTC	Nrf1_disc1	9.69243441423	0	0.671099357763506	7020	2	.	.
1	21293584	21293594	-1	TTCCCCAGAGA	EBF_known2	10.5961519516	0	0.42289384208538	15366	1	.	.
1	21308588	21308606	1	TCTCCAAAAGGTGGCACAA	CTCF_known1	9.90880283661	0	0.145296562145825	9340	1	.	.
1	21310197	21310215	1	TCAACTGTAGAGGGCAGCC	CTCF_known1	8.69183716569	0	0.65477899508878	7731	1	.	.
1	21503347	21503355	-1	GCCATGTTG	YY1_known3	8.81715889422	0	1	3473	1	.	.
1	21521840	21521858	-1	TTACCACCAGAGGGCAGAA	CTCF_known1	14.0072787158	0	0.65477899508878	207	1	.	.
1	21543532	21543550	1	TCACCAGCAGGGGGTGCTC	CTCF_known1	12.6997170455	0	0.435134114091424	6329	1	.	.
1	21558636	21558654	1	AGTCCACCAGGGGGCACCA	CTCF_known1	14.4120408006	0	0.993350963354741	21433	1	.	.
1	21568289	21568303	1	AGGTCACGAAGTCCT	ERalpha-a_disc1	9.37335073563	0	0.0720816018133736	31086	1	.	.
1	21571665	21571683	1	TGGCCCCTAGGGGGCTCTC	CTCF_known1	10.0970119096	0	0.477219493766528	31746	1	.	.
1	21575560	21575569	1	GTTGCGCAAC	CEBPB_disc1	10.3900438183	0.00870517603734	0	27851	1	GTTGCGCAAC:105,GTTGTGCAAC:16	10.3900438183,9.70603716725
1	21578568	21578579	1	TGTTTACACAGT	Foxa_known3	10.9248153483	0	0	24843	1	.	.
1	21581871	21581889	1	CAGCCACCAGAGGGCAGCC	CTCF_known1	14.1061115495	0	0	21540	1	.	.
1	21589375	21589384	1	GCCTGGCAAC	RFX5_disc1	10.7184935243	0	0.0184359652436721	14036	1	.	.
1	21595161	21595175	1	AGGTCAGAGTGGCCT	ERalpha-a_disc1	11.1378182234	0	0.131469588213071	8250	1	.	.
1	21596858	21596876	-1	GAACCTGCAGGGGGCGCAG	CTCF_known1	10.5908155011	0	0.26550812240272	6553	1	.	.
1	21603107	21603118	-1	TGTTTACTTACC	Foxa_known3	9.50085817944	0	0.0395919909331318	304	1	.	.
1	21620238	21620247	-1	ATGTCACTCA	Pbx3_disc2	9.32268964235	0	0.0395919909331318	14144	1	.	.
1	21629345	21629363	1	GAATCACCAGGGGGCAGGA	CTCF_known1	9.39893361654	0	0.131469588213071	15997	1	.	.
1	21646276	21646287	1	TGTTTACATTAG	Foxa_known3	10.4212781113	0	0.661428031734038	934	1	.	.
1	21650847	21650857	-1	CTCCCTTGGGG	EBF_known2	10.0526562886	0	0.49913109180204	4432	1	.	.
1	21650876	21650885	-1	CTGTCAGTCC	Pbx3_disc2	9.31972628268	0	0	4403	1	.	.
1	21651132	21651142	1	CTCCCCAGAGA	EBF_known2	9.92710232265	0	0.296562145825463	4147	1	.	.
1	21651154	21651164	1	GAGCTGAGTCA	BATF_disc1	10.6364150305	0	0.408386853041179	4125	1	.	.
1	21661099	21661109	1	GTCCCCAGGGG	EBF_known2	9.92710232265	0	0.0980732905175671	3011	1	.	.
1	21668193	21668207	1	AGTACGCACTGTGCT	GR_known7	9.04132772791	0	0	1547	1	.	.
1	21672090	21672104	-1	CCGTGATTGGCTGCG	NF-Y_disc1	9.40636415932	0	0.230827351718927	1469	1	.	.
1	21695155	21695173	-1	TCGCCACCAGGGGACAGCC	CTCF_known1	12.4480303381	0	0.103135625236116	729	1	.	.
1	21697214	21697232	1	TGACCAGCAGGGGACAGCA	CTCF_known1	13.3243046868	0	0.103135625236116	1330	1	.	.
1	21698186	21698199	1	AAGGGCAGAGTCCA	HNF4_known3	9.09379936662	0	0.0184359652436721	2302	1	.	.
1	21766542	21766556	1	CGCCGCGCCTGCGCC	Nrf1_disc1	11.9792045167	0	0	1203	1	.	.
1	21793986	21793995	-1	GTCACGGTTG	Pax-5_disc2	10.7884044315	0	0	2763	1	.	.
1	21835730	21835748	1	CTCCCGGCAGGGGGCGCCC	CTCF_known1	10.645934248	0	0.32550056667926	4919	1	.	.
1	21838630	21838646	1	AGGAATGCTGACTTGGC	Maf_known4	9.70389660037	0	0.64435209671326	7819	1	.	.
1	21844646	21844656	-1	CTCCCTTGGGA	EBF_known2	11.1190077151	0	0.32550056667926	4149	1	.	.
1	21845707	21845717	1	CTCCCTTGGGA	EBF_known2	11.1190077151	0	0	3088	1	.	.
1	21901469	21901483	1	AGGTCACAGAGCCCT	ERalpha-a_disc1	10.5528722393	0	0.376199471099358	714	1	.	.
1	21922204	21922222	-1	TGGCCACAAGGCGGCGCCA	CTCF_known1	12.9340195277	0	0.825236116358141	2872	1	.	.
1	21958741	21958751	1	CCGGAAGCCGC	Ets_known5	9.37461185042	0	0.445032111824707	8396	1	.	.
1	21961677	21961691	-1	AGGTCACCCTGGCCC	ERalpha-a_disc1	12.4063011423	0	0.0184359652436721	5460	1	.	.
1	21974507	21974515	-1	GCCATTTTG	YY1_known3	8.81715889422	0	0.145296562145825	4290	1	.	.
1	21974581	21974599	1	TTAGCACCTTGGACAGCGG	NRSF_known1	10.7786055901	0	0.911975821684926	4216	1	.	.
1	21984456	21984474	1	TGCCCCCCAGAGGGCGCCA	CTCF_known1	11.3505335758	0	0.343785417453721	5659	1	.	.
1	21985754	21985772	-1	CGGCCAATTGGTGGCGCCC	CTCF_known1	9.73197736462	0	0.935247449943332	6957	1	.	.
1	21985806	21985824	1	CCAGGACCAGGGACAGCGC	NRSF_known1	14.6257162837	0	0.935247449943332	7009	1	.	.
1	22033171	22033181	1	TTCCCCTGGGA	EBF_known2	11.3907555466	0	0.11696259916887	8446	1	.	.
1	22102775	22102786	-1	TGTTTACATTTC	Foxa_known3	10.1001462482	0	0.131469588213071	783	1	.	.
1	22109069	22109087	-1	CATCCAGAAGATGGCGGTG	CTCF_known1	11.6499740605	0	0.458859085757461	7077	1	.	.
1	22109710	22109724	1	CTGAGCGCATGCGCG	Nrf1_disc1	11.1510689907	0	0.940309784661881	7718	1	.	.
1	22110199	22110208	1	GGGATTTGTA	Znf143_disc1	10.6068691406	0	0.590177559501322	8207	1	.	.
1	22193005	22193022	1	CTGGAGAACCAAGATAAA	GATA_known14	8.97357518552	0	0.0395919909331318	11496	1	.	.
1	22216731	22216745	-1	GGTACAGGCTGTCCC	GR_known7	10.7152926759	0	0.329958443520967	885	1	.	.
1	22232803	22232812	-1	GTTGCGCAAG	CEBPB_disc1	9.52776856044	0	0.587910842463166	15187	1	.	.
1	22236550	22236563	1	CACCATATAGGGAA	SRF_known1	9.47844153374	0	0.814506989044201	18934	1	.	.
1	22236728	22236738	-1	TTCCCCAGGGA	EBF_known2	10.9934537491	0	0.64435209671326	19112	1	.	.
1	22239976	22239990	-1	TGGACAGGATGTTCC	GR_known7	9.78906835865	0	0.59100868908198	22360	1	.	.
1	22262519	22262530	-1	TGTTTACCCAGG	Foxa_known3	9.93566367958	0	0.740838685304118	17155	1	.	.
1	22290645	22290663	-1	TTACCAGCAAGGGGCGCCC	CTCF_known1	10.8476265871	0	0.501246694370986	3014	1	.	.
1	22345901	22345911	-1	GTCCCTTGGGG	EBF_known2	10.7217059176	0.0009187397849	0.0787306384586324	11958	1	GTCCCTTGGGG:118,GTCCCCTGGGG:3	10.7217059176,10.3244041201
1	22379030	22379044	1	GCCCGCGCGTGCGCG	Nrf1_disc1	9.47746004309	0	0.40173781639592	90	1	.	.
1	22415978	22415987	-1	ATTGTGCAAC	CEBPB_disc1	10.0596552141	0	0.0787306384586324	1779	1	.	.
1	22432307	22432325	1	CAGCCACTAGATGGCAGAG	CTCF_known1	12.8449670837	0	0.857650170003778	1873	1	.	.
1	22458561	22458579	1	TGGCCTGCAGGGGGCGCCA	CTCF_known1	14.9958289876	0	1	932	1	.	.
1	22502897	22502906	-1	GGGGATTTCC	NF-kappaB_disc1	11.2821645346	0	0.0395919909331318	711	1	.	.
1	22504005	22504015	-1	GGGCTGAGTCA	BATF_disc1	10.0318182368	0	0.476917264828107	1819	2	.	.
1	22504066	22504076	1	GAGATGACTCA	BATF_disc1	10.7958113482	0	0.322931620702682	1880	2	.	.
1	22542931	22542949	-1	TCTGCATCATGAGCAGAGG	NRSF_known1	7.09080097009	0	0.145296562145825	1740	1	.	.
1	22582328	22582342	1	GTGTCGCCCTGCCCT	ERalpha-a_disc1	9.0655692277	0	0.145296562145825	14168	1	.	.
1	22583992	22584003	-1	TATTTACACTGG	Foxa_known3	10.2485154056	0.0146512292893	0.986173026067246	15832	1	TATTTACACTGG:115,TTTTTACACTGG:6	10.2485154056,7.22042286579
1	22643945	22643963	-1	AGACCTGCAGGGGGCTGTG	CTCF_known1	9.33062350417	0	0.0720816018133736	2915	1	.	.
1	22675100	22675111	1	TGTTGACTCAGC	Foxa_known3	9.84262869891	0	0.950056667925954	10800	1	.	.
1	22740834	22740845	1	TGTTTACACAAG	Foxa_known3	10.0790331934	0	0.103135625236116	8200	1	.	.
1	22743253	22743271	-1	AGGCCACTGGAGGGCGCTG	CTCF_known1	11.8356035391	0	0.856592368719305	5781	1	.	.
1	22747113	22747131	1	CTGGCACGAGATGGCGCCC	CTCF_known1	9.23842061271	0	0.971666037023045	1921	1	.	.
1	22778223	22778232	1	GCCTAGCAAC	RFX5_disc1	11.189084105	0	0.145296562145825	10104	1	.	.
1	22778366	22778374	-1	GCCATCTTG	YY1_known3	9.21023913806	0	1	10247	1	.	.
1	22787774	22787787	1	AAGGTCAGAGTCCA	HNF4_known3	9.48871669932	0	0.940309784661881	846	1	.	.
1	22938151	22938169	-1	TCAGCACCAAGGACAGCTC	NRSF_known1	15.4640977608	0	0.573403853418965	1153	1	.	.
1	22968691	22968709	-1	TGTCCAGCAGGTGGCAGCC	CTCF_known1	13.9527607197	0	0.60173781639592	2049	1	.	.
1	22992430	22992448	1	CTGCCACCAGGGGGGAGCA	CTCF_known1	11.5404641932	0	0.387910842463166	1584	1	.	.
1	23000813	23000831	1	CTGCCACCAGGTGGCGGTA	CTCF_known1	15.6271668091	0	0.339327540612014	76	1	.	.
1	23031114	23031132	1	GGACCACCAGGTGGCAGTC	CTCF_known1	13.6046232009	0	0.301624480544012	14667	1	.	.
1	23031178	23031188	1	GCTCTGAGTCA	BATF_disc1	9.6727800151	0	0.103135625236116	14731	1	.	.
1	23080749	23080758	1	CTGTCAGTCT	Pbx3_disc2	9.58714424953	0	0.111900264450321	11721	1	.	.
1	23188494	23188503	-1	ATTGTGCAAT	CEBPB_disc1	10.3557913923	0	0.145296562145825	11020	1	.	.
1	23256988	23257006	-1	CATCCCCCAGGGGGCAGAA	CTCF_known1	9.7407495941	0	0.49913109180204	11356	1	.	.
1	23388974	23388983	-1	ATGACATCAT	AP-1_disc1	9.26337914935	0	0.111900264450321	7497	1	.	.
1	23425390	23425408	1	GAACCACCAGATGGAGCCC	CTCF_known1	10.8695780677	0	0.0787306384586324	4429	1	.	.
1	23445896	23445910	1	GAAAGTGAAAGCAAG	Irf_known9	11.4842336684	0	0.0787306384586324	3133	1	.	.
1	23490088	23490097	-1	ATTGCACAAC	CEBPB_disc1	10.0262747962	0	0.756025689459766	12686	1	.	.
1	23501091	23501105	-1	GAAAGTGAAAGTGCA	Irf_known9	12.2680272935	0	0.145296562145825	15180	1	.	.
1	23511344	23511362	-1	TGGCCACCAGGTGGCGCAG	CTCF_known1	15.7123234705	0	0.857650170003778	4927	1	.	.
1	23543398	23543416	1	TGGCCAGCAGGGGGCAGCG	CTCF_known1	15.8680208535	0	0.138647525500567	2897	1	.	.
1	23590155	23590169	-1	ATTTGTAATGCAAAG	Pou5f1_known1	10.7380241029	0	0.0395919909331318	7897	1	.	.
1	23670833	23670853	1	CGGGGTTTCCCGGAACTGCTT	STAT_known10	9.6140681005	0	0.857650170003778	953	1	.	.
1	23694886	23694900	-1	CGCTGATTGGCTGAG	NF-Y_disc1	11.6475079258	0	0.60173781639592	415	2	.	.
1	23694919	23694933	-1	CTCTGATTGGCAGAG	NF-Y_disc1	10.1819447135	0	0.145296562145825	382	2	.	.
1	23694921	23694930	1	CTGCCAATCA	Pbx3_disc2	10.3935586514	0	0.0395919909331318	380	1	.	.
1	23694977	23694991	1	TAGTGCGCCTGTGCC	Nrf1_disc1	10.1715083184	0	0.38927087268606	324	1	.	.
1	23695317	23695328	-1	GGGAGTGGGCGG	Egr-1_known4	8.50692264163	0	0.60173781639592	16	2	.	.
1	23695317	23695328	-1	GGGAGTGGGCGG	Egr-1_known4	8.50692264163	0	0.60173781639592	16	2	.	.
1	23695366	23695377	-1	GTGCGTGGGCGG	Egr-1_known4	13.1103533508	0	0.519078201737816	65	2	.	.
1	23695366	23695377	-1	GTGCGTGGGCGG	Egr-1_known4	13.1103533508	0	0.519078201737816	65	2	.	.
1	23695378	23695387	-1	GGGAGATGTA	Znf143_disc1	11.0578963248	0	0.48666414809218	77	2	.	.
1	23695422	23695431	-1	GGGAGTTGTA	Znf143_disc1	12.0453519789	0	0.458859085757461	121	2	.	.
1	23704092	23704103	-1	TGTTTACAAAGG	Foxa_known3	9.79085184277	0	0.60173781639592	2295	1	.	.
1	23805509	23805520	1	TGTTTACCCTGC	Foxa_known3	9.40784040732	0	0.343785417453721	6672	1	.	.
1	23823726	23823744	1	TGGCCAGCAGAGGGCAGTG	CTCF_known1	15.5503138036	0	0.842765394786551	11545	1	.	.
1	23851478	23851488	-1	GTCCCCTGGGT	EBF_known2	10.3244041201	0	0.649943332074046	5233	1	.	.
1	23866478	23866496	-1	TCACCTCTAGGTGGCAGCC	CTCF_known1	11.7967322428	0	0.926482810729127	20233	1	.	.
1	23871363	23871381	1	TGGCCGCCAGAGGGGAGTC	CTCF_known1	9.34643197734	0	0.940309784661881	23625	1	.	.
1	23875426	23875437	1	ATGAGTGGGCGG	Egr-1_known4	10.8198251839	0	0.0787306384586324	19562	1	.	.
1	23881527	23881537	-1	CCCACGTGGCC	Myc_disc2	9.59394427259	0	0.940309784661881	13461	1	.	.
1	23884086	23884096	-1	GTCCCTTGAGA	EBF_known2	11.3907555466	0	0.458330185115225	10902	1	.	.
1	23886052	23886060	-1	GCCATTTTG	YY1_known3	8.81715889422	0	0.103135625236116	8936	1	.	.
1	23892911	23892929	-1	TGGCCAGCAGGAGGCTCTC	CTCF_known1	11.3636519853	0	0.343785417453721	2077	1	.	.
1	23900973	23900983	1	TTCCCCTGAGG	EBF_known2	9.92710232265	0	0.551190026445032	5985	1	.	.
1	23918115	23918126	1	TGTTGACACAGG	Foxa_known3	10.0839832282	0	0.940309784661881	7803	1	.	.
1	23918166	23918182	1	GGGTGAGAAAGAGTTTA	RXRA_known4	9.55561917	0	0.640498677748394	7752	1	.	.
1	23946158	23946169	1	CCGCGTGGGCGT	Egr-1_known4	9.40511439651	0	0	17658	2	.	.
1	23946247	23946258	1	GTGAGTGGGTGT	Egr-1_known4	8.87069459495	0	0.387910842463166	17747	2	.	.
1	23964089	23964107	-1	TGGCCAGCAGATGGCGCGA	CTCF_known1	14.717257253	0	0.437854174537212	7445	1	.	.
1	24028669	24028678	-1	ATTGCACAAC	CEBPB_disc1	10.0262747962	0	0	375	1	.	.
1	24104854	24104868	-1	CGCGGCGCATGCGCG	Nrf1_disc1	11.334316174	0	0	7142	1	.	.
1	24117539	24117547	-1	GCCATGTTG	YY1_known3	8.81715889422	0	0.395919909331318	19827	1	.	.
1	24117573	24117583	-1	CCGGAAGCGGG	Ets_known5	10.352866703	0	0.395919909331318	19861	2	.	.
1	24117603	24117613	-1	CCGGAAGTAGC	Ets_known5	10.3545394849	0	0.345976577257272	19891	2	.	.
1	24127420	24127430	1	GCGGAAGTGGG	Ets_known5	9.85441448039	0	0.551190026445032	17089	1	.	.
1	24137437	24137455	1	GTGCCAGGAGGAGGCAGTA	CTCF_known1	9.85597305257	0	0.797431054023423	7072	1	.	.
1	24194924	24194942	-1	TGAGCACCAGAGGGCGCTC	CTCF_known1	12.6254185205	0	0.11696259916887	223	1	.	.
1	24243473	24243491	-1	CATCCTGTAGATGGCGGCA	CTCF_known1	10.8860777119	0	0.0184359652436721	8737	1	.	.
1	24286206	24286215	1	CCCCAGCAAC	RFX5_disc1	10.2354143802	0	0	4248	1	.	.
1	24286230	24286244	1	TTCTCATTGGCCAGG	NF-Y_disc1	11.7431040725	0	0	4224	2	.	.
1	24286259	24286273	1	TTTTGATTGGCCGCG	NF-Y_disc1	10.9158151146	0	0	4195	2	.	.
1	24286516	24286524	1	GCCATGTTG	YY1_known3	8.81715889422	0	0	3938	1	.	.
1	24311232	24311246	-1	AGAACACTGAGTTCT	GR_known7	9.69072539611	0	0	8860	1	.	.
1	24327930	24327944	-1	AGGTCGTCTTGCCCT	ERalpha-a_disc1	9.3924086575	0	0	2067	1	.	.
1	24345596	24345609	-1	CATGCCAAAGTTCA	HNF4_known3	9.82697843961	0	0	219	1	.	.
1	24348165	24348176	1	TATTTACACAGG	Foxa_known3	10.3924960842	0	0	261	1	.	.
1	24354755	24354773	-1	CCACCAACAGATGGCATTA	CTCF_known1	9.78931128212	0	0	4580	1	.	.
1	24378234	24378243	-1	ATTGCGCAAG	CEBPB_disc1	9.88138660729	0	0	5096	1	.	.
1	24396501	24396517	-1	TTTACTGCTGACATGGC	Maf_known4	9.23850941265	0	0.332149603324518	23363	1	.	.
1	24421824	24421837	-1	GCCCATAAAAGGAC	SRF_known1	10.3873095685	0	0.0395919909331318	3909	1	.	.
1	24435150	24435163	1	AAGGCCAAGGTCCA	HNF4_known3	9.29560871016	0	0.490744238760861	7015	1	.	.
1	24441433	24441444	-1	TGTTTACAGAGG	Foxa_known3	9.91986605014	0	0.0395919909331318	1760	1	.	.
1	24444230	24444250	-1	TCCCATTTCCAGGAATCTCCA	STAT_known10	11.0600958827	0	0.103135625236116	1037	1	.	.
1	24469169	24469183	1	GGTACAAACTGTGCC	GR_known7	10.1130629893	0	0.0329429542878731	2939	1	.	.
1	24477127	24477145	1	CGTCCAGGAGGTGGCAGCA	CTCF_known1	12.233151699	0	0.301624480544012	4888	1	.	.
1	24492210	24492221	-1	TGTTTACCTTGA	Foxa_known3	9.50091603665	0	0.0787306384586324	19971	1	.	.
1	24513896	24513906	-1	GTCCCCAGGGA	EBF_known2	10.9934537491	0	0.345976577257272	12929	1	.	.
1	24525937	24525955	1	TGAGCACCAGGGGGCACCA	CTCF_known1	13.4112229376	0	0.775292784284095	888	1	.	.
1	24528520	24528538	1	TGTCCAGCAGGAGGCACTG	CTCF_known1	13.2513521849	0	0.551794484321874	1695	1	.	.
1	24530078	24530091	1	AAAATGCAAAGCAG	Pou2f2_known1	10.8377465945	0	0	3253	1	.	.
1	24635302	24635316	1	CTTTGTGATGCAGGC	Pou5f1_known1	8.92570076785	0.00356904041927	0.145296562145825	15072	1	CTTTGTGATGCAGGC:115,CTTTGTGATGCAGCC:6	8.92570076785,8.28326766717
1	24645823	24645834	1	CTGCACCTGTTG	ZEB1_known3	10.0729538758	0	0.345976577257272	4551	2	.	.
1	24645853	24645864	1	CGGCACCTGTAC	ZEB1_known3	10.251360752	0.00103741164553	0.46913486966377	4521	2	CGGCACCTGTAC:118,CAGCACCTGTAC:2	10.251360752,9.61326789045
1	24652756	24652772	-1	GCAAGATCAAAGGCATC	TCF4_known1	11.2597498318	0	0.551794484321874	2382	2	.	.
1	24652773	24652789	-1	TCCAGATCAAAGGAAAG	TCF4_known1	12.3175595493	0	0.0395919909331318	2399	2	.	.
1	24691904	24691914	-1	GTGATGACTCA	BATF_disc1	10.3342760721	0	0.779372874952777	3290	1	.	.
1	24711874	24711892	1	CAGGCAGCAGGAGGCACTG	CTCF_known1	9.80331915381	0	0.0787306384586324	2979	1	.	.
1	24716734	24716752	-1	TCACCAGCAGGGGACAGAA	CTCF_known1	11.3489795229	0	0.472912731394031	959	1	.	.
1	24718604	24718613	1	GGGAAATCCC	NF-kappaB_disc1	10.681664213	0	0.0649036645258784	552	1	.	.
1	24739890	24739901	-1	GGGCGTGGGCGT	Egr-1_known4	11.1351411208	0	0.145296562145825	1511	1	.	.
1	24827125	24827141	-1	CAAAGTGCTGACAAAGC	Maf_known4	12.8377591944	0	0.38058179070646	238	1	.	.
1	24853852	24853870	-1	CTTCCAGCAGGGGGCAGTT	CTCF_known1	12.2965314032	0	0.110313562523612	17686	1	.	.
1	24867662	24867675	1	AGTGCCAGAGTTCA	HNF4_known3	9.39165249795	0	0.11696259916887	31496	1	.	.
1	24868648	24868666	1	CTGCCTCCAGGGGGCGCCA	CTCF_known1	14.2305251941	0	0.60173781639592	32482	1	.	.
1	24882134	24882150	-1	GTAGGATCAAAGGCTCC	TCF4_known1	9.46768099296	0	0.145296562145825	29227	1	.	.
1	24885249	24885265	1	GGGTCACGTAGAGTTGG	RXRA_known4	9.21822779571	0	0.0329429542878731	26112	1	.	.
1	24885795	24885806	1	TGTTTGCTTTGG	Foxa_known3	9.53003336274	0	0.0395919909331318	25566	2	.	.
1	24885831	24885842	1	TGTTTACACTGA	Foxa_known3	10.4176825762	0	0.0787306384586324	25530	2	.	.
1	24913883	24913901	-1	CCACCAATAGGTGGCGATA	CTCF_known1	11.0102606141	0	0.551190026445032	2281	1	.	.
1	24915190	24915201	-1	TGTTTACAAAGG	Foxa_known3	9.79085184277	0	0.55043445409898	3588	1	.	.
1	24920160	24920178	1	TCTCCAGTAGATGGCTGTG	CTCF_known1	10.0302311558	0	0.293842085379675	8558	1	.	.
1	24969546	24969560	1	CTCCCATTGGCTGCG	NF-Y_disc1	11.2822144248	0	0.730336229693993	250	1	.	.
1	24969633	24969647	1	TCGTGCGCACGCGTG	Nrf1_disc1	9.11598588194	0	0.857650170003778	163	2	.	.
1	24969662	24969676	1	CACTGAGCAGGCGCG	Nrf1_disc1	10.6596252081	0	0.903513411409142	134	2	.	.
1	24980691	24980707	1	AATTGTGCTTACTCAGC	Maf_known4	10.0039701045	0	0.661428031734038	1703	1	.	.
1	25015210	25015228	1	CTTCCACTAGGTGGCACCC	CTCF_known1	13.3449882342	0	0.533811862485833	2519	1	.	.
1	25062756	25062766	-1	TTCCCCTGGGA	EBF_known2	11.3907555466	0	0.452210049112202	120	1	.	.
1	25070469	25070483	-1	AGTGCCTGGGGCAAG	AP-2_known4	10.0587610398	0	0.341216471477144	5219	1	.	.
1	25071511	25071525	-1	CGCAGCGCCTGCGCG	Nrf1_disc1	10.6611054566	0	0.110313562523612	4177	1	.	.
1	25071550	25071560	-1	TTCCCCAGGGG	EBF_known2	9.92710232265	0	0.110313562523612	4138	1	.	.
1	25094068	25094081	-1	AGGATCAGGGTTCA	HNF4_known3	9.56974158458	0	0.337136380808462	165	1	.	.
1	25154392	25154402	-1	TTCCCCAGAGA	EBF_known2	10.5961519516	0	0.373932754061201	1617	1	.	.
1	25157362	25157380	-1	TAACCACTAGAAGGCAGTA	CTCF_known1	12.6882033395	0	0.347109935776351	4587	1	.	.
1	25161597	25161615	-1	TAACCAGCAGAGGGCACTG	CTCF_known1	14.6576436557	0	0	8822	1	.	.
1	25174578	25174596	1	TGGCCAGCAGGGGCCGCGG	CTCF_known1	11.3917366225	0	0.905326785039667	6954	1	.	.
1	25191066	25191079	-1	AAACCCAAAGGTCA	HNF4_known3	9.2884888375	0	0.0395919909331318	275	1	.	.
1	25224770	25224788	-1	CAGCCTGCAGGTGGCAATA	CTCF_known1	11.5062003812	0	0.0720816018133736	283	1	.	.
1	25250203	25250213	-1	GTCCCCTGAGA	EBF_known2	10.9934537491	0	0.857650170003778	10911	1	.	.
1	25251677	25251686	1	GGGAATTTCC	NF-kappaB_disc1	11.5617480639	0	0.940309784661881	9437	1	.	.
1	25273948	25273958	1	GTGCTGAGTCA	BATF_disc1	10.1748797544	0	0.60173781639592	617	1	.	.
1	25274177	25274187	-1	GTCCCCAGGGG	EBF_known2	9.92710232265	0	0.940309784661881	846	1	.	.
1	25274741	25274759	1	ACGCCACCAGGTGGCCCTT	CTCF_known1	9.73900429702	0	0.0787306384586324	638	1	.	.
1	25288896	25288914	1	GACCCTGTAGGGGGCAGCG	CTCF_known1	8.92166903329	0	0.11696259916887	197	1	.	.
1	25293357	25293367	1	GTTATGAGTCA	BATF_disc1	10.5503552675	0	0.73449187759728	3222	1	.	.
1	25299240	25299256	1	AAATTCGCTGACCCAGG	Maf_known4	9.42577550443	0	0.940309784661881	1595	1	.	.
1	25319618	25319632	1	GGCACAGAATGTTCT	GR_known7	11.0766922673	0	0.666565923687193	13602	1	.	.
1	25345886	25345896	1	GTCCCCAGGGG	EBF_known2	9.92710232265	0	0.426973932754061	12666	1	.	.
1	25348890	25348910	-1	CCCCCCTTCCCGTAAATGAGC	STAT_known10	12.3177995526	0	0.802644503211182	15670	1	.	.
1	25353593	25353602	1	GGGGAATCCC	NF-kappaB_disc1	10.4020806836	0	0.496184359652437	20373	1	.	.
1	25355695	25355705	1	GTCCCCTGAGA	EBF_known2	10.9934537491	0	0.0345296562145825	22475	1	.	.
1	25357475	25357485	1	GAGGTGACTCA	BATF_disc1	9.85063950701	0	0.52376275028334	24255	1	.	.
1	25361011	25361020	-1	GGGACTTTCC	NF-kappaB_disc1	9.94540138505	0	0.659765772572724	22711	1	.	.
1	25363832	25363850	1	CAGCCAACAGAGGGCAACA	CTCF_known1	11.2414305249	0	0.862334718549301	19890	1	.	.
1	25364357	25364375	-1	CAGACACCAGGGGGCGGCC	CTCF_known1	12.4092092843	0	0.862334718549301	19365	1	.	.
1	25365815	25365833	-1	GAGACAGCAGGAGGCACTA	CTCF_known1	9.71587071244	0	0	17907	1	.	.
1	25428093	25428111	-1	CGGACAGCAGAGGGCGCCA	CTCF_known1	13.5300628036	0	0.551794484321874	26106	1	.	.
1	25462639	25462649	-1	GTCCCCAGGGA	EBF_known2	10.9934537491	0	0.0395919909331318	6904	1	.	.
1	25475353	25475371	-1	GTGCCAAGAGAGGGCACTG	CTCF_known1	9.52740193791	0	0.519078201737816	5727	1	.	.
1	25494190	25494206	1	CCCACATCAAAGAGGAA	TCF4_known1	9.88027738566	0	0.145296562145825	24564	1	.	.
1	25523930	25523941	-1	TGTTTACCCAGC	Foxa_known3	9.55182108591	0	0.0649036645258784	50119	1	.	.
1	25531523	25531541	-1	TTCCCACTAGGGGGCAGTG	CTCF_known1	13.4014173247	0	0.940309784661881	42526	1	.	.
1	25559078	25559088	1	CCGGAAGTTGG	Ets_known5	9.46758448767	0	0	14971	1	.	.
1	25566248	25566262	-1	CTGTGCGCAGGCGCA	Nrf1_disc1	13.3227992739	0	0	7801	1	.	.
1	25566378	25566388	1	CCGGAAGTGGA	Ets_known5	11.2610448139	0	0	7671	1	.	.
1	25566397	25566415	1	TTGCCAGGGGAGGGCGGAG	CTCF_known1	8.83050050891	0	0	7652	2	.	.
1	25566445	25566459	-1	ATACCCCCAGGGAAG	AP-2_known4	9.59389305671	0	0	7604	1	.	.
1	25566544	25566562	1	TCGCCAGCAGAGGGCCTCG	CTCF_known1	9.56516450969	0	0	7505	2	.	.
1	25573994	25574008	-1	CTCTGCGCATGCGCC	Nrf1_disc1	15.5222038595	0	0	55	2	.	.
1	25574104	25574118	1	GGGTGCGCATGCGCG	Nrf1_disc1	12.6026471545	0	0	55	2	.	.
1	25574404	25574422	-1	TTGCCGGTGGGTGGCGGCA	CTCF_known1	9.77977878745	0	0	355	1	.	.
1	25594392	25594406	-1	GTCTGCGCATGCCCG	Nrf1_disc1	10.8770188972	0	0	583	1	.	.
1	25606348	25606365	-1	GTGTTCAGGGGTGATAAG	GATA_known14	9.76273533066	0	0.138647525500567	12539	1	.	.
1	25664721	25664735	-1	GTCTGCGCATGCCCG	Nrf1_disc1	10.8770188972	0	0	1795	1	.	.
1	25729612	25729630	1	TGCTCAACAGAGGGCACTC	CTCF_known1	8.72677764878	0	0	7546	1	.	.
1	25739960	25739977	1	GTGTTCAGGGGTGATAAG	GATA_known14	9.76273533066	0	0.138647525500567	1016	1	.	.
1	25756749	25756763	1	CTCCGATTGGCCGGC	NF-Y_disc1	12.365653076	0	0.857650170003778	432	1	.	.
1	25814242	25814260	-1	TGTCCAGCAGGGGGCGGTG	CTCF_known1	15.2095908401	0	0.551794484321874	6284	1	.	.
1	25828409	25828427	-1	CTTCCACCTGGGGGCGCTG	CTCF_known1	11.4281028507	0	0	7883	1	.	.
1	25830472	25830490	1	CTGCCACCAGAGGGCACAT	CTCF_known1	12.6620768031	0	0.375519455987911	9946	1	.	.
1	25844651	25844665	1	CCCTGATTGGTTCAG	NF-Y_disc1	9.35275652811	0	0.292859841329807	24125	1	.	.
1	25847127	25847145	-1	CTGCCACCAGGTGGCGGTG	CTCF_known1	15.2254430561	0	0.368870419342652	26601	1	.	.
1	25848871	25848881	-1	TTCCCTAGGGG	EBF_known2	10.3244041201	0	0.361692482055157	28345	3	.	.
1	25848887	25848897	-1	GTCCCCTGGGA	EBF_known2	11.3907555466	0	0.292859841329807	28361	3	.	.
1	25848962	25848972	1	CTCCCCTGGGA	EBF_known2	10.7217059176	0	0.0345296562145825	28436	3	.	.
1	25893262	25893280	-1	CAGACGCGAGGGGGCACCA	CTCF_known1	8.95308068201	0	0	67299	1	.	.
1	25945735	25945753	1	AGGCCACGAGGGGGCCGTG	CTCF_known1	10.0404776793	0	0.91696259916887	14826	1	.	.
1	26070167	26070177	1	GTCCCCAGGGA	EBF_known2	10.9934537491	0	0.145296562145825	10933	1	.	.
1	26070776	26070794	-1	TCCCCTGTAGGTGGCAGGG	CTCF_known1	8.71589724124	0	0.138647525500567	10324	1	.	.
1	26083763	26083777	-1	TGGTCACACTGCCCT	ERalpha-a_disc1	11.0914675973	0	0.0184359652436721	2663	2	.	.
1	26083866	26083880	1	AGGTCACACCACCCT	ERalpha-a_disc1	9.40578740419	0	0.308802417831507	2766	2	.	.
1	26100119	26100130	-1	TGTTTACTCTGC	Foxa_known3	10.9533206077	0	0.880846241027578	7735	1	.	.
1	26114130	26114140	1	TTCCCCTGGGG	EBF_known2	10.3244041201	0	0.0649036645258784	6162	1	.	.
1	26123494	26123512	-1	CTTCCCGCAGGGGGCGCTG	CTCF_known1	10.9094733555	0	0.332149603324518	3173	1	.	.
1	26124668	26124686	-1	TTCCCACTGGAGGGCGCCC	CTCF_known1	10.0139314826	0	0.0649036645258784	1999	1	.	.
1	26129538	26129551	1	AAAATGCTAATGAG	Pou2f2_known1	11.6776540794	0	0.332149603324518	2854	1	.	.
1	26137461	26137479	-1	TCCGCAGCAGGGGGCACAG	CTCF_known1	8.97839174162	0	0.426973932754061	650	1	.	.
1	26140724	26140742	1	CAACCAGCAGGAGGCGTGG	CTCF_known1	8.97756330396	0	0.251681148469966	1505	1	.	.
1	26185875	26185889	-1	GCCTGCGCCGGCGTC	Nrf1_disc1	9.2018988053	0	0.389875330562901	19511	1	.	.
1	26186027	26186038	-1	GTGCGTGGGCGG	Egr-1_known4	13.1103533508	0	0.0184359652436721	19359	1	.	.
1	26186027	26186038	-1	GTGCGTGGGCGG	Egr-1_known4	13.1103533508	0	0.0184359652436721	19359	1	.	.
1	26186054	26186064	1	GTCCCTTGAGT	EBF_known2	10.3244041201	0	0.0184359652436721	19332	1	.	.
1	26197805	26197815	-1	TTCCCCTGGGA	EBF_known2	11.3907555466	0	0	7581	1	.	.
1	26233064	26233073	1	GGGAAGTGTA	Znf143_disc1	10.0093150442	0	0.0720816018133736	5213	1	.	.
1	26242348	26242357	-1	ATTGTGCAAT	CEBPB_disc1	10.3557913923	0	0.145296562145825	14497	1	.	.
1	26323700	26323713	-1	GAGACCAAAGGTCA	HNF4_known3	10.6584936743	0	0.797431054023423	25801	1	.	.
1	26324665	26324674	-1	GGGAATTGTA	Znf143_disc1	12.1168848443	0	0.664828107291273	24836	2	.	.
1	26324715	26324724	-1	GGGAGGTGTA	Znf143_disc1	9.9377821787	0	0.48666414809218	24786	2	.	.
1	26324794	26324812	-1	AGGCCACCAGGGGGAGGAA	CTCF_known1	12.5913415599	0	0.145296562145825	24707	1	.	.
1	26351703	26351714	-1	TGTTTATTCAGG	Foxa_known3	9.37362079615	0	0.825236116358141	422	1	.	.
1	26363128	26363142	-1	GGGACAGTATGTTCC	GR_known7	11.4337946455	0	0.935247449943332	11847	1	.	.
1	26431620	26431638	1	CTGCCACCAGGGGGCAGGC	CTCF_known1	13.3384254783	0	0.668530411786929	3186	1	.	.
1	26453011	26453025	-1	CTATGATTGGTTGGC	NF-Y_disc1	10.2958803444	0	0.293842085379675	2059	1	.	.
1	26471669	26471680	-1	GCACACCTGGAC	ZEB1_known3	10.1903331217	0	0.568568190404231	3671	1	.	.
1	26471778	26471796	-1	TATCCACCAGAGGGCGGGC	CTCF_known1	12.2958181463	0	0.940309784661881	3780	1	.	.
1	26490854	26490872	-1	TCGCCAGCAGGTGGCAGCA	CTCF_known1	14.8776190428	0	0.857650170003778	7448	1	.	.
1	26496336	26496345	-1	ATGACGTCAC	AP-1_disc1	11.5878465086	0	0.940309784661881	12930	1	.	.
1	26496406	26496416	1	CCGGAAGTGCT	Ets_known5	10.5471817867	0	0.788439743105402	13000	1	.	.
1	26560429	26560447	-1	TTACCTGTAGGTGGAGCTC	CTCF_known1	10.6538712748	0	0.466263694748772	2804	1	.	.
1	26560564	26560578	1	TGCCGATTGGTCAGA	NF-Y_disc1	9.89004526587	0	0.855383452965621	2669	2	.	.
1	26560617	26560631	1	TCCCGATTGGCCAGA	NF-Y_disc1	10.0234194759	0	0.466263694748772	2616	2	.	.
1	26562591	26562607	1	TAGAATGCTGACTAGAC	Maf_known4	9.30145261102	0	0.291273139403098	642	1	.	.
1	26565380	26565394	-1	GGAACGTGAAGTTCT	GR_known7	10.4654873842	0	0.0329429542878731	60	1	.	.
1	26602197	26602215	1	CTGTCAGCAGGGGGCAACC	CTCF_known1	10.1542846237	0	0.825236116358141	33180	1	.	.
1	26602509	26602527	-1	TAGCCACTAGGTGGGGGGC	CTCF_known1	9.34934751334	0.00686481958773	0	33492	1	TAGCCACTAGGTGGGGGGC:104,TAACCACTAGGTGGGGGGC:17	9.34934751334,8.89252565117
1	26602949	26602960	-1	GTGTGTGGGTGT	Egr-1_known4	8.45150757082	0	0.145296562145825	33932	1	.	.
1	26605534	26605544	-1	GTTATGACTCA	BATF_disc1	10.142238311	0	0.315451454476766	31763	1	.	.
1	26615793	26615804	-1	ATGAGTAGGCGG	Egr-1_known4	10.3194435193	0	0.140234227427276	21504	1	.	.
1	26627610	26627624	-1	ACTCCCTGGGGCACA	AP-2_known4	9.03019050876	0	0.0787306384586324	9687	1	.	.
1	26632296	26632304	1	GCCATCTTG	YY1_known3	9.21023913806	0	0.0649036645258784	5001	1	.	.
1	26648208	26648226	-1	CTGCCATCAGAGGGCGCCC	CTCF_known1	11.673487552	0	0.940309784661881	4185	1	.	.
1	26662462	26662471	1	ATTGCGCAAG	CEBPB_disc1	9.88138660729	0	0.0395919909331318	3110	1	.	.
1	26690486	26690504	-1	CGCCCAGCAGGGGGCGCCC	CTCF_known1	13.7332529042	0	0.48666414809218	2269	1	.	.
1	26705128	26705137	1	CTGTCAGTCT	Pbx3_disc2	9.58714424953	0	0.436720816018134	16911	1	.	.
1	26718151	26718169	-1	TGTCCAGCAGGGGACACCC	CTCF_known1	12.286995918	0	0.940309784661881	7040	1	.	.
1	26735189	26735207	1	TCAGCACCGTGGACAGAGC	NRSF_known1	19.5461447234	0	0.911975821684926	7835	1	.	.
1	26743697	26743715	-1	TCTCCACCAGATGGCGCTG	CTCF_known1	14.186776795	0	0.661428031734038	16	1	.	.
1	26758606	26758616	1	AGCACGTGGCC	Myc_disc2	9.93159664931	0	0.24971666037023	2109	1	.	.
1	26758720	26758734	-1	CCCTGCGCCTGCGCC	Nrf1_disc1	13.9877014793	0	0.24971666037023	1995	1	.	.
1	26799342	26799350	1	GCCATGTTG	YY1_known3	8.81715889422	0	0.540083112958066	4733	1	.	.
1	26826839	26826857	1	CGGCCACACGGTGGCGGCG	CTCF_known1	10.7002930271	0	0.551794484321874	11099	1	.	.
1	26864654	26864672	1	GGACCAGCAGAGGCCAGTA	CTCF_known1	9.96518016218	0	0.0670192670948243	10899	1	.	.
1	26865362	26865380	1	AATACACCAGGGGGCGCTC	CTCF_known1	10.7496291087	0	0.0670192670948243	11607	1	.	.
1	26869671	26869681	1	TTCCCCAGGGT	EBF_known2	9.92710232265	0	0.343785417453721	15916	3	.	.
1	26869789	26869799	1	GTCCCTTGGGA	EBF_known2	11.788057344	0	0.251681148469966	16034	3	.	.
1	26869823	26869833	1	GTCCCCAGGGA	EBF_known2	10.9934537491	0	0.145296562145825	16068	3	.	.
1	26872124	26872133	1	GGGACTTTCC	NF-kappaB_disc1	9.94540138505	0	0.294975443898753	18369	1	.	.
1	26907639	26907649	-1	CTCCCTTGGGT	EBF_known2	10.0526562886	0	0.453645636569702	31	1	.	.
1	26929030	26929048	1	TGAACAGCAGATGGCAGGA	CTCF_known1	10.9970010085	0	0.819795995466566	3068	1	.	.
1	26941707	26941717	-1	GAGATGACTCA	BATF_disc1	10.7958113482	0	0.376199471099358	3446	1	.	.
1	26945954	26945964	-1	GTCCCTTGGGA	EBF_known2	11.788057344	0	0.60173781639592	7693	1	.	.
1	26946909	26946927	1	TGGGCGGCAGGGGGCAGCA	CTCF_known1	10.6608877382	0	0.613146958821307	8648	1	.	.
1	26946931	26946945	1	GGAACCCGTTGTTCT	GR_known7	9.69978514952	0	0.788439743105402	8670	1	.	.
1	26947530	26947544	-1	GGAACACGTTGTTCT	GR_known7	12.4047237096	0	0.0787306384586324	8962	1	.	.
1	27016186	27016195	-1	GTTGTGCAAC	CEBPB_disc1	9.70603716725	0	0.251681148469966	26989	1	.	.
1	27019948	27019958	-1	TTCCCTAGGGG	EBF_known2	10.3244041201	0	0.395919909331318	23227	1	.	.
1	27024769	27024783	1	ATCTGATTGGCTCCC	NF-Y_disc1	10.3254223391	0	0.871099357763506	18406	1	.	.
1	27026548	27026558	1	CTCCCCAGAGA	EBF_known2	9.92710232265	0	0.430071779372875	16627	1	.	.
1	27098195	27098205	1	TTCCCCAGGGA	EBF_known2	10.9934537491	0	0.65477899508878	4433	1	.	.
1	27098373	27098389	-1	AGGTCAACACCAGGGCA	RXRA_known4	9.89064436616	0	1	4255	1	.	.
1	27098411	27098421	1	GAGATGACTCA	BATF_disc1	10.7958113482	0	1	4217	1	.	.
1	27114435	27114449	1	CAGCGCGCAGGCGCG	Nrf1_disc1	11.3679643942	0	1	11807	1	.	.
1	27115827	27115845	-1	TTGGCACAAGGGGGCGCCT	CTCF_known1	10.2673301612	0	1	13199	1	.	.
1	27165623	27165632	1	GGGAAATTCC	NF-kappaB_disc1	11.1474229307	0	0.111900264450321	27857	1	.	.
1	27179754	27179772	1	CTGACACCAGGGGGCACCA	CTCF_known1	13.425474063	0	0.343785417453721	13726	1	.	.
1	27191643	27191657	-1	CTGTGATTGGGCGGT	NF-Y_disc1	9.39462260811	0	0.693464299206649	1837	2	.	.
1	27191694	27191708	-1	TTCCCATTGGCCAGT	NF-Y_disc1	11.5260702401	0	0.632414053645637	1786	2	.	.
1	27191736	27191743	1	TTTCCCGC	E2F_known1	9.23537469025	0	0.0649036645258784	1744	1	.	.
1	27213788	27213806	-1	AGGCCACTAGGGGGAAGTC	CTCF_known1	12.400837437	0	0.11696259916887	3463	1	.	.
1	27216706	27216720	-1	TCCGCCTGAGGCGAG	AP-2_known4	10.0836468505	0	0.405666792595391	2267	1	.	.
1	27216778	27216788	-1	CCGGAAGTCGA	Ets_known5	9.83259604889	0	0.940309784661881	2195	1	.	.
1	27226966	27226975	1	TCTCGCGAGA	ZBTB33_disc1	13.1114702663	0	0.971666037023045	1242	1	.	.
1	27240711	27240728	-1	CTTGAGTCATCTGATAAG	GATA_known14	9.42644752985	0	0.551794484321874	3044	1	.	.
1	27286982	27286993	1	GCGCACCTGGAC	ZEB1_known3	10.520085065	0	0.871099357763506	5	1	.	.
1	27324296	27324314	1	TTGCCACCAGAGGGCAGTG	CTCF_known1	15.2295413005	0	0.808537967510389	6763	1	.	.
1	27339479	27339489	-1	CTCCCTAGAGA	EBF_known2	10.3244041201	0	0.458859085757461	7229	1	.	.
1	27339491	27339505	1	TTCCGATTGGCTAGA	NF-Y_disc1	11.8034253331	0	0.797431054023423	7217	2	.	.
1	27339577	27339591	1	CTGTGATTGGCCCGG	NF-Y_disc1	10.0846526112	0	0.551190026445032	7131	2	.	.
1	27371196	27371214	1	TGGCCACGAGATGGCGCCT	CTCF_known1	12.7155352873	0	0.343785417453721	4280	1	.	.
1	27372577	27372595	1	CCGCCAGCAGGTGGCGCTG	CTCF_known1	14.9769432513	0	0.343785417453721	2899	1	.	.
1	27424061	27424079	-1	CAACCACCAGAGGGCAGTG	CTCF_known1	14.220631645	0	0.411635814129203	5701	1	.	.
1	27429359	27429377	1	CAGCCAGGAGGTGGCGCCC	CTCF_known1	12.4926044028	0	0.388439743105402	403	1	.	.
1	27433429	27433439	1	GTCCCCAGAGA	EBF_known2	10.5961519516	0	0	1466	1	.	.
1	27435792	27435810	1	TGGACCCCAGGGGGCGCTG	CTCF_known1	11.2148582234	0	0.0184359652436721	58	1	.	.
1	27438742	27438753	1	AGGCGTGGGAGG	Egr-1_known4	8.62902760065	0	0.103135625236116	500	1	.	.
1	27475286	27475296	-1	GTCCCCTGAGA	EBF_known2	10.9934537491	0	0.578768417075935	1266	1	.	.
1	27524590	27524608	1	GAGCCACAAGGTGGCACTG	CTCF_known1	12.6582618371	0	0.792746505477899	7770	1	.	.
1	27561106	27561120	-1	CAACGCGCCTGCGCC	Nrf1_disc1	9.88904634536	0	1	5509	1	.	.
1	27563790	27563806	1	AATGTTGCTGACATGTG	Maf_known4	9.54078770107	0	0.0184359652436721	8193	1	.	.
1	27611339	27611357	-1	TCACCACCAGGGGGAGCGC	CTCF_known1	11.9477205483	0	1	7277	1	.	.
1	27623353	27623371	1	CAGCCAGCAGAGGGCGCAC	CTCF_known1	13.4363961377	0	1	202	1	.	.
1	27627458	27627476	1	TGCCCAGCAGAGGGCAGCC	CTCF_known1	12.9144978928	0	1	371	1	.	.
1	27648613	27648633	1	CCCCATCTCCGGGAAGTGACG	STAT_known10	12.0748925405	0	0.0787306384586324	1844	1	.	.
1	27665889	27665898	1	GTTGTGCAAC	CEBPB_disc1	9.70603716725	0	0.26550812240272	232	1	.	.
1	27684168	27684186	1	CGACCACCAGGGGGCGCTA	CTCF_known1	16.7621008939	0	0.340460899131092	516	1	.	.
1	27693582	27693592	-1	CCGGAAGCCGC	Ets_known5	9.37461185042	0	0.994937665281451	1628	1	.	.
1	27693591	27693605	1	GGAACAGCCTGTGCC	GR_known7	10.1029158761	0	0.829920664903664	1619	1	.	.
1	27694833	27694842	1	ATTGTGCAAT	CEBPB_disc1	10.3557913923	0	0.0787306384586324	377	1	.	.
1	27695336	27695345	1	ATTGTGCAAT	CEBPB_disc1	10.3557913923	0	0	126	1	.	.
1	27715067	27715085	-1	TGGCCACCAGATGGCTGTG	CTCF_known1	12.9347225175	0	0.55043445409898	299	1	.	.
1	27718240	27718249	1	GTGACGTCAC	AP-1_disc1	11.5765587873	0	0.797431054023423	291	1	.	.
1	27718916	27718934	1	CGGCCCGCAGAGGGCGCCG	CTCF_known1	12.1206222976	0	0.940309784661881	793	1	.	.
1	27719067	27719081	1	CGCCCATTGGCTGAT	NF-Y_disc1	10.8646889318	0	0.343785417453721	642	1	.	.
1	27729003	27729021	1	CAGCCAGGAGGGGGCAGTG	CTCF_known1	12.702331984	0	0.797431054023423	338	1	.	.
1	27729844	27729853	1	CTGTCAGTCA	Pbx3_disc2	11.0238674008	0	0.572119380430676	364	1	.	.
1	27743191	27743209	1	CAACCACAAGAGGGCTCCA	CTCF_known1	10.8428102818	0	0.573403853418965	3205	1	.	.
1	27743216	27743224	-1	GCCATCTTT	YY1_known3	8.86315326776	0	0.297922176048357	3180	1	.	.
1	27807864	27807874	1	GAAATGAGTCA	BATF_disc1	11.3141108734	0	0.0329429542878731	1713	1	.	.
1	27816701	27816715	1	CCCTGATTGGCTCAC	NF-Y_disc1	10.2059668755	0	0.940309784661881	10550	1	.	.
1	27847382	27847395	-1	GGGTGCAAAGGCCA	HNF4_known3	10.6481673651	0	1	4133	1	.	.
1	27888795	27888811	1	AATAGTGCTGACTTGCG	Maf_known4	10.219906937	0	0.911975821684926	25706	1	.	.
1	27890634	27890647	1	GAGGCCAAAGTCCA	HNF4_known3	9.64679824863	0	0.661428031734038	27545	1	.	.
1	27895453	27895464	-1	GTGTGTGGGTGT	Egr-1_known4	8.45150757082	0	0.493539856441254	32364	1	.	.
1	27896551	27896567	-1	GGGTTAACAGGAGGTGA	RXRA_known4	10.1500233077	0	0.940309784661881	33462	1	.	.
1	27897013	27897027	-1	GGATCAAGCTGTGCT	GR_known7	9.13327337585	0	0.857650170003778	33924	1	.	.
1	27903206	27903216	-1	GTCCCCAGGGA	EBF_known2	10.9934537491	0	0.145296562145825	40117	1	.	.
1	27917611	27917620	-1	CCCTGGCAAC	RFX5_disc1	10.812948907	0	0.872383830751794	33963	1	.	.
1	27929143	27929152	1	CTGTCACTCA	Pbx3_disc2	11.2576189041	0	0.740838685304118	22431	1	.	.
1	27933043	27933061	-1	TAGACACTAGGTGGCAGCA	CTCF_known1	12.6565159939	0	0.749376652814507	18531	1	.	.
1	27934019	27934032	1	GAGGGCAAAGGTCA	HNF4_known3	12.4486260034	0	0.864450321118247	17555	1	.	.
1	27955419	27955429	-1	GTCCCCAGAGA	EBF_known2	10.5961519516	0	0	3741	1	.	.
1	27958191	27958201	1	TTCCCTTGAGG	EBF_known2	10.3244041201	0	0	969	1	.	.
1	27986277	27986286	1	GGGACTTTCC	NF-kappaB_disc1	9.94540138505	0	0.0184359652436721	7776	1	.	.
1	27989841	27989859	-1	TGACCACCAGGTGGCAGTA	CTCF_known1	16.0805331131	0	0.60173781639592	10180	1	.	.
1	28052152	28052161	1	TATCGCGAGA	ZBTB33_disc1	11.4191002391	0	0.60173781639592	1487	1	.	.
1	28052264	28052282	1	TCCCCTCCAGGTGGCGCCC	CTCF_known1	11.2160164761	0	0.408915753683415	1599	1	.	.
1	28099535	28099544	-1	ATGACGTCAC	AP-1_disc1	11.5878465086	0	0.462485833018511	10120	1	.	.
1	28099627	28099641	-1	AAGTGCGCAGGCGCC	Nrf1_disc1	11.6697577438	0	0.60173781639592	10212	1	.	.
1	28241118	28241132	-1	CACCGATTGGCTGAA	NF-Y_disc1	9.94864650251	0	0.455534567434832	20132	2	.	.
1	28241222	28241230	1	GCCATCTTT	YY1_known3	8.86315326776	0	0.38058179070646	20028	1	.	.
1	28241293	28241307	-1	TTCTGATTGGTTGAT	NF-Y_disc1	12.2908562063	0	0.0395919909331318	19957	2	.	.
1	28255353	28255371	-1	TGACCAGCTGGAGGCGCCT	CTCF_known1	9.20627722255	0	0.0395919909331318	5897	1	.	.
1	28353945	28353961	-1	AATTTTGCTGACCTGTA	Maf_known4	11.4684835546	0	0.327993955421232	2172	1	.	.
1	28363128	28363146	1	CTGCCACTAGTTGGTGCCA	CTCF_known1	9.84730767022	0	0.597355496788817	11355	1	.	.
1	28371097	28371113	1	GATAATGCTGACTAATC	Maf_known4	10.8597568968	0	0.145296562145825	19324	1	.	.
1	28414523	28414541	-1	GGACCAGTAGGTGACAGTG	CTCF_known1	10.7544147844	0	0.0184359652436721	6057	1	.	.
1	28415126	28415135	1	TGACCCGGAT	TR4_disc1	9.44754748765	0	0.0184359652436721	5454	1	.	.
1	28415151	28415161	1	CCGGAAGTAAG	Ets_known5	9.4652558182	0	0.0184359652436721	5429	1	.	.
1	28417892	28417910	1	CCTCCACCAGAGGGAGCCC	CTCF_known1	11.6718553375	0.0118706332395	0.0184359652436721	2688	1	CCTCCACCAGAGGGAGCCC:113,CCTCCACCAGAAGGAGCCC:8	11.6718553375,9.57625158922
1	28439734	28439752	-1	TGGTCTCTAGGGGGCAGGA	CTCF_known1	10.1359294592	0	0.509633547412165	4363	1	.	.
1	28454639	28454652	1	AATATGCAAAGTCT	Pou2f2_known1	12.5055918838	0	0.509633547412165	10542	1	.	.
1	28471195	28471205	-1	GAGATGAGTCA	BATF_disc1	11.2039283047	0	0.366754816773706	24913	1	.	.
1	28471258	28471272	-1	TTTGCCTCAGGGAAC	AP-2_known4	10.2691719783	0	0	24850	1	.	.
1	28479846	28479857	1	TATTTACATTGC	Foxa_known3	10.3508984084	0	0	16262	1	.	.
1	28526447	28526458	-1	ATGAGTGGGTGG	Egr-1_known4	8.99766823744	0	0.138647525500567	12960	1	.	.
1	28531889	28531900	-1	TATTTACTCTGA	Foxa_known3	9.61401090918	0	0.337136380808462	7518	1	.	.
1	28535555	28535573	-1	TGACCACAGGGTGGCAGTA	CTCF_known1	11.7030077129	0	0.857650170003778	3852	1	.	.
1	28559537	28559551	1	TTCTGCGCAGGCGTC	Nrf1_disc1	11.3160081032	0	0.940309784661881	3753	1	.	.
1	28573028	28573037	1	ATTGCGCAAC	CEBPB_disc1	10.7436618652	0	0.0395919909331318	2195	1	.	.
1	28573917	28573931	1	TGCTCATTGGCCGGT	NF-Y_disc1	11.4979660135	0	0.797431054023423	1306	1	.	.
1	28575156	28575174	1	TGGCCTGCAGGGGGCGTTG	CTCF_known1	12.4296017363	0	0.797431054023423	67	1	.	.
1	28585782	28585791	-1	CCCTGGCAAC	RFX5_disc1	10.812948907	0	0	9932	1	.	.
1	28585842	28585851	-1	GGGAGTTGTA	Znf143_disc1	12.0453519789	0	0.140234227427276	9992	1	.	.
1	28585873	28585887	1	TGCTGATTGGCGGAG	NF-Y_disc1	9.29206784778	0	0.925727238383075	10023	2	.	.
1	28585938	28585952	1	CTCTGATTGGCTGGA	NF-Y_disc1	13.1175196677	0	0.994937665281451	10088	2	.	.
1	28596223	28596234	1	TGTTTACTGTGC	Foxa_known3	9.53453084226	0	0.140234227427276	20373	1	.	.
1	28622609	28622620	1	TGTTGACATTGG	Foxa_known3	10.4262281461	0	0.53290517567057	46759	1	.	.
1	28640767	28640781	1	ATGTCACCTTGAGCT	ERalpha-a_disc1	10.6931660087	0	0.145296562145825	39245	1	ATGTCATCTTGAGCT:79,ATGTCACCTTGAGCT:42	9.3790898554,10.6931660087
1	28642178	28642194	1	ATAATTGCTGACTGATA	Maf_known4	11.114327723	0	0.395919909331318	37834	1	.	.
1	28655394	28655402	1	GCCATCTTT	YY1_known3	8.86315326776	0	0.500188893086513	24618	1	.	.
1	28655420	28655434	1	TTTTGCGCATGCGCC	Nrf1_disc1	12.9997173827	0	0.0787306384586324	24592	1	.	.
1	28686346	28686364	1	TGGCCGGCAGGTGGCAGCA	CTCF_known1	13.5690862942	0	0.728220627125047	6334	1	.	.
1	28696054	28696068	-1	CTCTGGGCATGCGCT	Nrf1_disc1	10.8901717612	0	0.678277295051001	4676	1	.	.
1	28696117	28696125	1	GCCATTTTG	YY1_known3	8.81715889422	0	0.871099357763506	4613	1	.	.
1	28696161	28696170	-1	GGGACTTGTA	Znf143_disc1	10.9446170983	0	0.871099357763506	4569	1	.	.
1	28736428	28736446	1	TGAACACAAGAGGGCAGTC	CTCF_known1	11.3154706716	0	0.293842085379675	14986	1	.	.
1	28744283	28744297	1	GAAAAAGAAAGTATA	Irf_known9	10.4854634277	0	0.0787306384586324	7131	1	.	.
1	28832475	28832489	1	TTCTGCGCACGCGCA	Nrf1_disc1	13.0470833706	0	0.0964865885908576	17	1	.	.
1	28844683	28844701	1	TGGCCGCCAGGGGCCGCCG	CTCF_known1	10.9161229977	0	0.0964865885908576	1144	1	.	.
1	28879493	28879507	-1	TTCTGCGCAGGCTCC	Nrf1_disc1	11.2134575517	0	0.559576879486211	8710	1	.	.
1	28908473	28908482	1	GGGAGTTGTA	Znf143_disc1	12.0453519789	0	0.82115602568946	289	1	.	.
1	28961048	28961059	-1	TATTTACTTTGT	Foxa_known3	10.4633885992	0	0.0395919909331318	881	1	.	.
1	28969622	28969631	1	CAACCCGGAA	TR4_disc1	9.56106441179	0	0.871099357763506	7046	1	.	.
1	28969670	28969684	-1	GTCTGCGCCTGCGCA	Nrf1_disc1	13.5021635738	0	0.728220627125047	7094	1	.	.
1	29062971	29062981	-1	GTCCCCAGGGA	EBF_known2	10.9934537491	0	0.334038534189649	253	1	.	.
1	29075638	29075647	1	ATTGTGCAAC	CEBPB_disc1	10.0596552141	0	0.0395919909331318	2389	1	.	.
1	29083550	29083568	-1	GGTCCAGGAGGTGGCAGCA	CTCF_known1	10.9731162599	0	0.551190026445032	5523	1	.	.
1	29102016	29102030	1	TTCTGCGCCTGTGCG	Nrf1_disc1	10.9900272499	0	0.618511522478277	2971	1	.	.
1	29111777	29111795	1	TTGCCAGGAGGTGGCAGTA	CTCF_known1	13.273901183	0	0.798186626369475	222	1	.	.
1	29203873	29203891	-1	TAGCCGGTAGGTGGCAGCA	CTCF_known1	12.4095474994	0	0.940309784661881	5993	1	.	.
1	29208629	29208640	1	GCACACCTGTGC	ZEB1_known3	10.8640622164	0	0.0649036645258784	5004	1	.	.
1	29208701	29208711	-1	GCGGAAGTGCA	Ets_known5	9.44574957916	0	0.0787306384586324	4932	1	.	.
1	29208725	29208743	1	TGACCTCGAGGGGGCAGCA	CTCF_known1	12.1968596767	0	0.940309784661881	4908	1	.	.
1	29210484	29210501	-1	CTTGAGGTGGGTGATAAA	GATA_known14	9.06606255336	0	0.876463921420476	3149	1	.	.
1	29211596	29211613	-1	CTGCCCCAGCCTGATAAG	GATA_known14	9.61156067449	0	0.871099357763506	2037	1	.	.
1	29211664	29211674	-1	GCCACGTGGCT	Myc_disc2	9.38935073137	0	0.395919909331318	1969	1	.	.
1	29212189	29212199	1	TTCCCCAGGGG	EBF_known2	9.92710232265	0	0	1444	1	.	.
1	29213363	29213372	1	ATGACGTCAC	AP-1_disc1	11.5878465086	0	0.797431054023423	270	1	.	.
1	29213556	29213570	-1	CTCTGATTGGCGCAG	NF-Y_disc1	9.47001027514	0	0.458859085757461	77	1	.	.
1	29240820	29240834	-1	GTGTGCGCACGCGCA	Nrf1_disc1	11.3984727299	0	0.60173781639592	307	1	.	.
1	29240933	29240947	-1	CGCCCATTGGCTGAG	NF-Y_disc1	10.3424197126	0	0.60173781639592	194	1	.	.
1	29243704	29243713	1	ATTGTGCAAC	CEBPB_disc1	10.0596552141	0	0.0395919909331318	2577	1	.	.
1	29254461	29254471	1	TTCCCCTGGGG	EBF_known2	10.3244041201	0	0.145296562145825	1176	1	.	.
1	29360545	29360563	-1	TCACCAGCAGATGGTGATA	CTCF_known1	10.8845158158	0	0.551190026445032	3100	1	.	.
1	29491294	29491308	-1	CTTTCATATGCATAG	Pou5f1_known1	10.4940109098	0	0.0736683037400831	5903	1	.	.
1	29504373	29504386	-1	GACCAAATAAGGAA	SRF_known1	11.7916437514	0	0.138647525500567	1108	1	.	.
1	29507977	29507991	-1	CACTGCGCCTGCGCG	Nrf1_disc1	14.8410588552	0	0.546354363430298	2496	1	.	.
1	29508647	29508657	1	CCGGAAGTGTC	Ets_known5	9.69747015606	0	0.78753305629014	3166	1	.	.
1	29512673	29512686	1	GGTGCCAAAGTTCA	HNF4_known3	10.2218957723	0	0.140234227427276	6655	1	.	.
1	29524212	29524230	-1	TCTACAGCAGGTGGCAGTC	CTCF_known1	10.6250223729	0	0.145296562145825	2575	1	.	.
1	29529550	29529568	-1	TGTCCACCAGAGGGCGCCC	CTCF_known1	15.0075604011	0	0.636947487721949	7913	1	.	.
1	29557473	29557487	1	CCGCGCGCCTGCGCC	Nrf1_disc1	10.9346656705	0	0.362372497166604	7934	1	.	.
1	29562940	29562958	1	TGGCCAGCAGGGAGCGCCG	CTCF_known1	12.8597643895	0	0.509935776350586	2467	1	.	.
1	29565955	29565969	1	TTTCCCTGGGGCTAG	AP-2_known4	9.77417501874	0	0.574461654703438	548	1	.	.
1	29683394	29683408	-1	CTCCCATTGGCCGGC	NF-Y_disc1	11.7998679144	0	0.0184359652436721	4620	1	.	.
1	29723376	29723394	-1	CTGCCTCCAGATGGCGATG	CTCF_known1	11.4439795568	0	0	4734	1	.	.
1	29742132	29742150	-1	TTGCCACTGGGGGTCAGTG	CTCF_known1	10.1440601961	0	0.307366830374008	4910	1	.	.
1	29792473	29792491	-1	TTAGCACCATGGACAGCTA	NRSF_known1	12.2459823231	0	0	541	1	.	.
1	30162380	30162398	1	ACGACACCAGGTGGCACCC	CTCF_known1	10.8923927526	0	0.0787306384586324	4901	1	.	.
1	30180073	30180091	1	CGGCCTGAAGGTGGCGGCG	CTCF_known1	11.9897663186	0	0.282130714015867	5320	1	.	.
1	30209628	30209646	-1	TCAGCACCATGGACAGAGC	NRSF_known1	19.8281118755	0.0055801299783	0.140234227427276	151	1	TCAGCACCATGGACAGAGC:118,TCAGCACTATGGACAGAGC:3	19.8281118755,15.3654930688
1	30212199	30212213	1	ATGTGATTGGCTGAA	NF-Y_disc1	9.74144255799	0	0.11696259916887	2375	3	.	.
1	30212225	30212239	1	ATCTGATTGGTCCAT	NF-Y_disc1	9.86845352787	0	0.145296562145825	2349	3	.	.
1	30212255	30212269	1	TGCTGATTGGTTCCT	NF-Y_disc1	9.97118242521	0	0.145296562145825	2319	3	.	.
1	30225141	30225159	-1	TCAGCACCGCGGAGAGCTC	NRSF_known1	17.3782551854	0	0.0582546278806196	8567	1	.	.
1	30323396	30323412	-1	AAATTTGCTGATGATGC	Maf_known4	10.7344603332	0	0.0720816018133736	9806	1	.	.
1	30422702	30422720	-1	AGAGCACCATGGACAGAGG	NRSF_known1	11.5549748406	0	0.0649036645258784	7692	1	AGAGCACCATGGACAGAGA:74,AGAGCACCATGGACAGAGG:47	10.9252034717,11.5549748406
1	30448123	30448141	-1	TCAGTACCATGGACAGAGG	NRSF_known1	13.7157560878	0	0.376199471099358	4159	1	.	.
1	30558964	30558982	-1	CGGCCTGAAGGTGGCGCTG	CTCF_known1	12.6320997551	0	0	3159	1	.	.
1	30584488	30584506	-1	TGGCCATAAGAGGGCGATC	CTCF_known1	10.0668172047	0	0.0787306384586324	359	1	.	.
1	30594746	30594755	1	ATTGCACAAC	CEBPB_disc1	10.0262747962	0	0.0395919909331318	5793	1	.	.
1	30657575	30657592	-1	CTGCAGGCTGGAGATAAG	GATA_known14	11.1971265346	0	0	1393	1	.	.
1	30709625	30709643	1	TCAGCACCATTGACAGTGG	NRSF_known1	14.2964914089	0	0	1351	1	TCAGCACCATTGACAGTGG:117,TCAGCACCACTGACAGTGG:4	14.2964914089,14.6251507167
1	30838604	30838622	1	TCAGCACCATGGAGTGCTC	NRSF_known1	14.8869359989	0	0.0184359652436721	3116	1	.	.
1	30885450	30885460	-1	GGTATGAGTCA	BATF_disc1	10.4072937499	0	0.0184359652436721	2339	1	.	.
1	31084957	31084975	1	ACAGCACCTTGGACAGCAG	NRSF_known1	10.6818702513	0	0	489	1	.	.
1	31181129	31181147	-1	TGGCCACAGGATGGCACCA	CTCF_known1	11.8792883776	0	0.509633547412165	2730	1	.	.
1	31195129	31195145	1	TGAGCATCAAAGCAAAT	TCF4_known1	9.51322681294	0	0	340	1	.	.
1	31223829	31223839	1	GTCCCCTGGGA	EBF_known2	11.3907555466	0	0.395919909331318	5326	1	.	.
1	31230052	31230062	-1	TTCCCCTGGGG	EBF_known2	10.3244041201	0	0.82652058934643	2628	1	.	.
1	31238176	31238185	-1	CTGTCACTCA	Pbx3_disc2	11.2576189041	0	0.145296562145825	277	1	.	.
1	31238252	31238267	1	GGGCTAAAAATAGCAA	Mef2_known2	12.1908296593	0	0.620702682281828	353	1	.	.
1	31241936	31241953	1	CTGGAGTTGGGAGATAGG	GATA_known14	9.60055492625	0	0.390857574612769	4037	1	.	.
1	31252610	31252628	-1	TGGCCAGCAGGGGGCGCCC	CTCF_known1	16.2422581477	0	0.327087268605969	4468	1	.	.
1	31255338	31255356	1	TAGCCACCAGAGGGCGCAC	CTCF_known1	14.3290576161	0	0.940309784661881	6347	1	.	.
1	31255970	31255983	1	AGGCTCAAAGTCCA	HNF4_known3	10.0242693995	0	0.361692482055157	5715	1	.	.
1	31262833	31262849	-1	CAAAATGCTGACGTGGG	Maf_known4	11.2500914482	0	0.105251227805062	1148	1	.	.
1	31274746	31274764	1	AGGCCAGCAGAGGGCACCC	CTCF_known1	13.8365362089	0	0.474952776728372	1977	1	.	.
1	31285210	31285219	-1	GTTGTGCAAC	CEBPB_disc1	9.70603716725	0	0.133585190782017	1726	1	.	.
1	31295053	31295066	-1	AAGGTTAAAGTCCA	HNF4_known3	9.48871669932	0	0	4560	1	.	.
1	31297332	31297346	1	CCCTGCGCATGCTCT	Nrf1_disc1	11.4938585303	0	0	4887	1	.	.
1	31328719	31328733	1	CATTGTGATGCAGAT	Pou5f1_known1	13.2141559422	0	0	4479	1	.	.
1	31342036	31342046	1	TTCCCCTGGGG	EBF_known2	10.3244041201	0	0	1712	1	.	.
1	31354478	31354488	-1	CTCCCCTGGGA	EBF_known2	10.7217059176	0	0.418738194182093	2572	1	.	.
1	31384386	31384404	-1	AGAGCAGCAGGTGGCGCTC	CTCF_known1	10.7314290173	0	0.971666037023045	6855	1	.	.
1	31436167	31436176	-1	ATTGCACAAC	CEBPB_disc1	10.0262747962	0	0.458330185115225	2392	1	.	.
1	31535487	31535498	-1	TATTTACTTTGT	Foxa_known3	10.4633885992	0	0.0649036645258784	653	1	.	.
1	31536927	31536938	1	TGTTTACAAAGT	Foxa_known3	9.37701137549	0	0.724896108802418	18	1	.	.
1	31538671	31538680	-1	GCATGGCAAC	RFX5_disc1	9.98918051455	0	0.917340385341896	430	1	.	.
1	31544054	31544064	-1	TCCACGTGGCT	Myc_disc2	9.40863917323	0	0.395088779750661	515	1	.	.
1	31575404	31575418	-1	TTGGCCTGAGGGAAG	AP-2_known4	9.09847028449	0	0.661428031734038	9130	1	.	.
1	31575668	31575682	-1	GGGACAGCCTGTTCC	GR_known7	10.3957406876	0	0.0787306384586324	9394	1	.	.
1	31628312	31628330	1	AGGCCGGGAGGGGGCGCAG	CTCF_known1	9.6985522063	0	0.0184359652436721	1895	1	.	.
1	31628344	31628354	-1	TCCACGTGGCC	Myc_disc2	9.5750164583	0	0.0395919909331318	1863	1	.	.
1	31635694	31635712	1	CAGCCAGCAGGTGTCGCTG	CTCF_known1	12.8291072221	0	0.496411031356252	4	1	.	.
1	31655312	31655330	-1	TCAGCACCCTGGACAGAGG	NRSF_known1	14.115471121	0	0.347865508122403	40	1	.	.
1	31655489	31655507	-1	GGCCCGGCAGGGGGCGGAG	CTCF_known1	9.11836807373	0	0.0787306384586324	59	1	.	.
1	31656988	31657006	1	TGACCAACAGGTGGCACTT	CTCF_known1	12.331278	0	0.551190026445032	1558	1	.	.
1	31769774	31769783	1	CTGACGTCAT	AP-1_disc1	10.6590654963	0	0.258859085757461	68	1	.	.
1	31808057	31808075	-1	TTACCACCAGATGGCAAGA	CTCF_known1	11.9515445852	0	0.511749149981111	360	1	.	.
1	31841785	31841799	1	AGGTCACAATGACCT	ERalpha-a_disc1	13.6396922669	0	0.430525122780506	1059	1	.	.
1	31867648	31867666	1	TGTCCACCGGGGGGCACTA	CTCF_known1	13.1562388439	0.00391213772305	0.140234227427276	4753	1	TGTCCACCGGGGGGCACTA:99,TGTCCACTGGGGGGCACTA:22	13.1562388439,12.8731592434
1	31894443	31894461	1	CCGCCAGCAGGGTGTGCTG	CTCF_known1	9.11930011408	0	0	215	1	.	.
1	31895755	31895773	-1	TAGACAGCAGGTGGCGGTC	CTCF_known1	12.2250905672	0	0	280	1	.	.
1	31896517	31896526	-1	CTGTCACTCT	Pbx3_disc2	9.82089575281	0	0	732	1	.	.
1	31906564	31906577	1	AGGATCAAAGGTCA	HNF4_known3	12.5488527619	0	0	1087	1	AGGATCAAAGGTCA:118,AGGTTCAAAGGTCA:2	12.5488527619,14.2398297853
1	31917988	31918001	-1	GGAGGCAAAGGTCC	HNF4_known3	8.99673516524	0	0	480	1	.	.
1	31975004	31975017	-1	GAGTCCAAAGGTCA	HNF4_known3	12.3494706977	0	0	5870	1	.	.
1	31999620	31999631	1	TGTTTACATTGC	Foxa_known3	11.2970581398	0	0	177	1	.	.
1	32014651	32014669	-1	TGGCCAGTAGGTGGCAGTA	CTCF_known1	15.8061451867	0	0	3406	1	.	.
1	32015301	32015310	1	CTGTCAGTCA	Pbx3_disc2	11.0238674008	0	0	4056	1	.	.
1	32029831	32029849	1	CAGCCATGAGGGGGCAGTG	CTCF_known1	9.8664249477	0	0.238005289006422	7355	1	.	.
1	32034767	32034777	1	CTCCCCTGGGA	EBF_known2	10.7217059176	0	0	2419	1	.	.
1	32041288	32041297	-1	ATTGTGCAAC	CEBPB_disc1	10.0596552141	0	0.328749527767284	4102	1	.	.
1	32041547	32041563	1	AAGGGATCAAAGGGTGC	TCF4_known1	9.54673009393	0	0	4361	1	.	.
1	32053481	32053494	-1	AGGGCCAAAGGCCA	HNF4_known3	11.016113916	0	0	694	1	.	.
1	32053545	32053563	1	CCGCCTGAAGGGGGAGCCC	CTCF_known1	9.55182637157	0	0	758	1	.	.
1	32054586	32054596	1	GTCCCCAGGGA	EBF_known2	10.9934537491	0	0	1799	1	.	.
1	32059765	32059783	-1	CAGCCACCAGGGGGCAGGG	CTCF_known1	13.6004884049	0	0.253796751038912	497	1	.	.
1	32110572	32110581	1	CTGTCAATCT	Pbx3_disc2	9.73004019486	0.0197587831012	0.551190026445032	1878	1	CTGTCAATCT:114,CTATCAATCT:7	9.73004019486,6.40679673673
1	32110828	32110837	-1	ATTACGTCAC	AP-1_disc1	9.15233987214	0	0.472912731394031	1622	1	.	.
1	32129612	32129630	1	CCACCAGGAGGGGTCAGCA	CTCF_known1	10.0308272734	0	0.661428031734038	3680	1	.	.
1	32155565	32155581	1	CCAACATCAAAGTGGAC	TCF4_known1	9.2418832472	0	0.618511522478277	3907	1	.	.
1	32166891	32166901	-1	GTCCCCTGGGG	EBF_known2	10.3244041201	0	0.986173026067246	507	1	.	.
1	32170928	32170938	1	GCGCTGAGTCA	BATF_disc1	9.86481777621	0	0.86739705326785	3530	1	.	.
1	32180124	32180142	1	CTGCCAGGCGGGGGCGCCG	CTCF_known1	9.59664686046	0	0.145296562145825	1421	1	.	.
1	32189543	32189561	1	TCAGCACCCTGGACAGCAG	NRSF_known1	14.8606432743	0	1	5155	1	.	.
1	32210908	32210922	1	AGGTCAGAATGCCAC	ERalpha-a_disc1	9.22853608637	0	0.145296562145825	506	1	.	.
1	32211400	32211418	-1	TGGGCAGCAGGGGGCAGGA	CTCF_known1	11.5846315511	0	0.140234227427276	965	1	.	.
1	32226994	32227012	1	TGACCTCCTGGGGTCAGTA	CTCF_known1	8.70694796189	0	0.409066868152626	4348	1	.	.
1	32228311	32228321	1	CTCCCCAGGGA	EBF_known2	10.3244041201	0	0.651001133358519	5665	1	.	.
1	32250696	32250706	1	CTCCCTTGGGG	EBF_known2	10.0526562886	0	0.481979599546657	606	1	.	.
1	32253766	32253780	-1	GGCTGCGCATGCGTG	Nrf1_disc1	11.6048897636	0	0.73449187759728	538	1	.	.
1	32254239	32254248	1	GCCTAGCAAC	RFX5_disc1	11.189084105	0	0.930789573101624	65	4	.	.
1	32254269	32254278	1	GCATAGCAAC	RFX5_disc1	10.4597710953	0	0.803173403853419	35	4	.	.
1	32254288	32254297	1	GCCTAGCAAC	RFX5_disc1	11.189084105	0	0.930789573101624	16	4	.	.
1	32254311	32254320	1	CCCTAGCAAC	RFX5_disc1	11.2835394878	0	0.930789573101624	7	4	.	.
1	32281718	32281736	1	GCCCCGGCAGAGGGCGCCC	CTCF_known1	8.62548870587	0	0.880846241027578	12794	1	.	.
1	32297153	32297166	-1	AGGTTCAAAGTTCA	HNF4_known3	14.0887114805	0.00455851315787	0.0787306384586324	1858	1	AGGTTCAAAGTTCA:118,AGGTACAAAGTTCA:2	14.0887114805,10.2352968808
1	32303636	32303645	-1	ATTGCGCAAG	CEBPB_disc1	9.88138660729	0	0.594257650170004	8341	1	.	.
1	32321206	32321217	1	TGTTTACATATC	Foxa_known3	10.2441269268	0	0.41783150736683	1485	1	.	.
1	32376917	32376930	1	GAGTTTAAAGTTCA	HNF4_known3	11.2169908137	0	0.11696259916887	1114	1	.	.
1	32378673	32378688	-1	TTTTTAAAAATAGACA	Mef2_known2	10.4166999779	0	0.480015111446921	501	1	.	.
1	32400491	32400501	1	GTTCTGAGTCA	BATF_disc1	9.98284199327	0	0.60173781639592	9540	1	.	.
1	32404260	32404271	1	CCGCACCTGGGC	ZEB1_known3	11.2327103113	0	0.500188893086513	13309	1	.	.
1	32405596	32405614	1	TCACCACCAGGTGGCCCAG	CTCF_known1	11.0944441448	0	0.458859085757461	14645	1	.	.
1	32420386	32420396	1	CCCACGTGGCT	Myc_disc2	9.42756698752	0	0.145296562145825	29435	1	.	.
1	32421833	32421851	-1	GGGCCAGCAGAGGGAACTG	CTCF_known1	12.4050674257	0	0.343785417453721	29114	1	.	.
1	32429873	32429891	-1	TGACCACAAGAGGACAGTA	CTCF_known1	12.1177734552	0	0.871099357763506	21074	1	.	.
1	32443499	32443517	1	CAACCTGTAGAGGGAGCAA	CTCF_known1	9.56877495794	0	0	7448	1	.	.
1	32451287	32451296	-1	GGGACTTTCC	NF-kappaB_disc1	9.94540138505	0	0.367585946354363	340	1	.	.
1	32469358	32469376	-1	CTGCCTTTAGATGGCACTA	CTCF_known1	9.66021315657	0	0.315451454476766	9883	1	.	.
1	32479278	32479292	1	TCCCGCGCATGCGCA	Nrf1_disc1	12.5418056902	0	0.145296562145825	152	3	.	.
1	32479360	32479374	1	CGGTGCGCAGGCGCC	Nrf1_disc1	12.4741742271	0	0.395919909331318	70	3	.	.
1	32479433	32479447	1	GGCTGCGCACGCGCG	Nrf1_disc1	11.6476789244	0	0.665281450698904	3	3	.	.
1	32542493	32542503	1	TTCCCCTGGGG	EBF_known2	10.3244041201	0	0.445032111824707	1669	1	.	.
1	32592562	32592575	1	TCCCTTATAAGGAA	SRF_known1	9.11756880061	0	0.0787306384586324	3344	1	.	.
1	32645275	32645289	1	TATTGATTGGCTGAG	NF-Y_disc1	9.25030118124	0	0.659387986399698	9848	1	.	.
1	32645495	32645509	-1	GCCCGCGCATGCGCA	Nrf1_disc1	11.9621987726	0	0	10068	1	.	.
1	32645535	32645546	1	GGGCGTGGGTGG	Egr-1_known4	9.2076258395	0	0.307366830374008	10108	1	.	.
1	32655516	32655525	1	ATTGCACAAC	CEBPB_disc1	10.0262747962	0	0.059841329807329	6879	1	.	.
1	32666125	32666138	-1	CGTATGCTAAGCAG	Pou2f2_known1	9.48555440356	0	0.361692482055157	3730	1	.	.
1	32666850	32666859	1	GGGACTTTCC	NF-kappaB_disc1	9.94540138505	0	0.544314318095958	3522	1	.	.
1	32687976	32687986	1	CCGGAAGTGAC	Ets_known5	11.2343924976	0	0.848129958443521	10559	1	.	.
1	32689520	32689538	1	TAAACAGAAGAGGGCAGAA	CTCF_known1	9.59505999635	0	0.0395919909331318	9015	1	TAAACAGAAGAGGGCAGAA:115,TGAACAGAAGAGGGCAGAA:6	9.59505999635,10.4715191906
1	32715940	32715950	-1	TTCCCCTGGGG	EBF_known2	10.3244041201	0	0.408386853041179	5961	1	.	.
1	32717053	32717063	1	CTCCCTAGGGA	EBF_known2	10.7217059176	0	0	4848	1	.	.
1	32757601	32757615	1	AGCTGATTGGCTGGA	NF-Y_disc1	10.7510137125	0	0.815489233094069	6705	1	.	.
1	32787531	32787542	1	TGTTTACCCAGG	Foxa_known3	9.93566367958	0	0.636947487721949	5367	1	.	.
1	32800901	32800919	1	CGACCGGCAGGAGGCGCTG	CTCF_known1	11.4982272396	0	0.347865508122403	7593	1	.	.
1	32803153	32803163	1	CTCCCCAGAGA	EBF_known2	9.92710232265	0	0.11696259916887	5341	1	.	.
1	32803856	32803866	1	GTCCCCAGGGG	EBF_known2	9.92710232265	0	0.103135625236116	4638	1	.	.
1	32805363	32805373	1	GTAGTGAGTCA	BATF_disc1	9.90740375601	0	0.297922176048357	3131	1	.	.
1	32810924	32810933	-1	ATGACGTAAC	AP-1_disc1	9.15233987214	0	0	2126	1	.	.
1	32838000	32838010	-1	GTCCCTAGAGG	EBF_known2	9.92710232265	0	0.940309784661881	7247	1	.	.
1	32866601	32866619	1	GTGCCACCAGATGGTGCTG	CTCF_known1	11.6090303957	0	0.0395919909331318	4101	1	.	.
1	33005020	33005036	-1	GTATTTGCTGACGTGGG	Maf_known4	11.1905973769	0	0.797431054023423	1910	1	.	.
1	33077881	33077899	1	CGGCCAGTAGGAGGTGTCG	CTCF_known1	9.14487836023	0	0.0329429542878731	5785	1	.	.
1	33085873	33085891	-1	TTGCCACTGGGTGGTGCTA	CTCF_known1	10.9110998252	0	0.291273139403098	1039	1	.	.
1	33116750	33116764	1	CTCCCATTGGCTGAT	NF-Y_disc1	11.9122951115	0	0.740309784661881	85	1	.	.
1	33120932	33120943	1	TGTTTACTTTTG	Foxa_known3	10.6264769063	0	0.0329429542878731	3846	1	.	.
1	33184406	33184419	1	AGAGCCAGAGTTCA	HNF4_known3	9.39165249795	0	0	2083	1	.	.
1	33203087	33203100	-1	GGGCCCAAAGTTCA	HNF4_known3	10.9022927022	0	0	716	1	.	.
1	33207150	33207168	-1	CGTCCCGCAGGGGGCACCG	CTCF_known1	11.1734077033	0	0	1296	2	.	.
1	33207178	33207196	-1	CGCCCGGGAGGGGGCGGCA	CTCF_known1	9.69914830047	0	0	1324	2	.	.
1	33215519	33215537	1	TTGTCAGCAGAGGGCAGAG	CTCF_known1	10.7278253968	0	0	1792	1	.	.
1	33227889	33227899	1	TTCCCTAGGGA	EBF_known2	11.3907555466	0	0.651152247827729	6912	1	.	.
1	33283147	33283156	1	CTGCCAATCA	Pbx3_disc2	10.3935586514	0	0.857650170003778	1747	1	.	.
1	33283702	33283712	-1	CTCCCCAGGGA	EBF_known2	10.3244041201	0	0.0395919909331318	1515	1	.	.
1	33294156	33294174	1	TTGCCAGGAGATGGCAGTA	CTCF_known1	12.7544716051	0	0.940309784661881	627	1	.	.
1	33336157	33336167	1	GTCCCTAGGGG	EBF_known2	10.3244041201	0	0.0649036645258784	1248	1	.	.
1	33338186	33338196	-1	GTCCCTAGGGG	EBF_known2	10.3244041201	0	0.797431054023423	781	1	.	.
1	33338407	33338425	-1	AGGCCAGCAGATGGCGCCA	CTCF_known1	14.5288828595	0	0.940309784661881	1002	1	.	.
1	33342416	33342434	1	CAGCCAGCAGAGGGCGCCA	CTCF_known1	15.1731812679	0.0124053075067	0.935247449943332	367	1	CAGCCAGCAGAGGGCGCCA:111,CAGCCAGCAGAGGGTGCCA:10	15.1731812679,12.8956227161
1	33352273	33352291	-1	TCAGGACCCTGGAGAGCAC	NRSF_known1	10.3120603926	0	0.431658481299584	4405	1	.	.
1	33352335	33352353	-1	CCTCCTGGAGGGGGCGCTC	CTCF_known1	9.76197455654	0	0.797431054023423	4343	1	.	.
1	33358631	33358649	-1	CTGCCGGCAGGGGGCGCGG	CTCF_known1	11.6853554787	0	0.878655081224027	682	1	.	.
1	33399191	33399209	1	TCGCCTCTAGGTGGTGATG	CTCF_known1	9.60632174767	0	0.595088779750661	25193	1	.	.
1	33426649	33426659	-1	CTCCCTTGGGA	EBF_known2	11.1190077151	0	0.0329429542878731	8483	1	.	.
1	33428017	33428031	1	GAAAGTGAAAGTGAG	Irf_known9	12.837177756	0	0	7115	1	.	.
1	33430467	33430481	1	CCCTGCGCAGGCGCT	Nrf1_disc1	12.2538267111	0	0.0184359652436721	4665	1	.	.
1	33430606	33430614	1	GCCATGTTG	YY1_known3	8.81715889422	0	0.0787306384586324	4526	1	.	.
1	33457583	33457592	-1	GTCACGCCTC	Pax-5_disc2	9.22805174775	0	0.0787306384586324	8837	1	.	.
1	33502629	33502643	1	TTTTGATTGGACAGA	NF-Y_disc1	9.96539475006	0	0.940309784661881	13607	1	.	.
1	33502707	33502714	-1	TTTCCCGC	E2F_known1	9.23537469025	0	0.145296562145825	13529	1	.	.
1	33509054	33509067	-1	AGGGTCAAAGTCCC	HNF4_known3	9.88363403203	0	0.0345296562145825	7182	1	.	.
1	33520906	33520924	-1	TCCCCACCAGAGGGCAGAC	CTCF_known1	11.387302917	0	0.665583679637325	4275	1	.	.
1	33520971	33520987	-1	AGGTCAGCCAAGGGCCA	RXRA_known4	9.45151119557	0	0.140234227427276	4340	2	.	.
1	33521125	33521141	-1	GGGTGAGCCAGAGGCCA	RXRA_known4	10.1592727893	0	0.0345296562145825	4494	2	.	.
1	33546634	33546648	-1	ATCCCATTGGTCGAT	NF-Y_disc1	9.72762144849	0	0.940309784661881	997	1	.	.
1	33552131	33552149	-1	CGACCAGAAGAGGGCAGCC	CTCF_known1	12.7406643237	0.00519984434079	0.656365697015489	85	1	CGACCAGAAGAGGGCAGCC:118,CGACAAGAAGAGGGCAGCC:2	12.7406643237,8.76569604681
1	33560782	33560800	1	CAACCACTAGAGGTCGCCT	CTCF_known1	10.802046549	0	0.925727238383075	8736	1	.	.
1	33586280	33586290	-1	GAGATGAGTCA	BATF_disc1	11.2039283047	0	0.678277295051001	9848	1	.	.
1	33592826	33592835	-1	GTCATGGTTC	Pax-5_disc2	9.14679343752	0	0	3302	1	.	.
1	33592958	33592976	-1	CAGCCGCCAGAGGGCGCGA	CTCF_known1	11.9082233389	0	0.0184359652436721	3170	1	.	.
1	33603598	33603616	1	GCACCGGTAGGTGGCGCCG	CTCF_known1	10.4568678565	0	0.0395919909331318	4504	1	.	.
1	33608257	33608266	-1	ATTGTGCAAT	CEBPB_disc1	10.3557913923	0	0.0184359652436721	263	1	.	.
1	33684458	33684476	1	TGGTCAGTGGAGGGCAGCA	CTCF_known1	9.5402431577	0	0.930789573101624	4986	1	.	.
1	33709954	33709968	-1	AGTGCCTCAGGGAAG	AP-2_known4	9.98294914191	0	0.264223649414431	6897	1	.	.
1	33724624	33724635	-1	TGTTTACACAGT	Foxa_known3	10.9248153483	0	0	7773	1	.	.
1	33761258	33761276	1	TGGCCACAAGGTGGCGCAG	CTCF_known1	14.3753691007	0	0.408915753683415	9010	1	.	.
1	33808159	33808168	1	GGGGATTTCC	NF-kappaB_disc1	11.2821645346	0	0.871099357763506	14183	1	.	.
1	33810691	33810706	1	GTTTTAAAAATAACTC	Mef2_known2	8.70535260316	0	0.599319984888553	16715	1	.	.
1	33815774	33815788	1	ACTCCCTGAGGGGCC	AP-2_known4	9.08775855834	0.092566564747	0.059841329807329	15818	1	ACTCCCTGAGGGGCC:97,ACTCTCTGAGGGGCC:24	9.08775855834,4.84659466207
1	33833541	33833559	-1	TGTCCAGCAGAGGGCGCCA	CTCF_known1	15.3307733957	0	0.940309784661881	1949	1	.	.
1	33858455	33858469	-1	CCCTGATTGGCTGTT	NF-Y_disc1	10.6427904101	0	0.940309784661881	1024	1	.	.
1	33896658	33896676	-1	CAGCCAGCAGGGTGCGCGG	CTCF_known1	9.93388800779	0	0.675708349074424	548	1	.	.
1	33899491	33899502	1	TGTTGACTCAGA	Foxa_known3	9.44947873177	0	0.682357385719683	2698	1	.	.
1	33921601	33921619	-1	CCAGCACCAGGTGGCACTA	CTCF_known1	11.7762886115	0	0.145296562145825	7067	1	.	.
1	33926663	33926674	-1	GTGTGTGGGTGT	Egr-1_known4	8.45150757082	0	0	12129	1	.	.
1	33936255	33936273	-1	AGGACACAAGAGGGCGCGC	CTCF_known1	9.33670803192	0	0.682357385719683	8466	1	.	.
1	33937976	33937990	1	CTCCCATTGGGCGGT	NF-Y_disc1	9.72430616692	0	0.145296562145825	6745	1	.	.
1	34078657	34078675	-1	GCTCCACTAGATGGCGGTC	CTCF_known1	11.388900127	0	0.546354363430298	1455	1	.	.
1	34098786	34098804	1	ACACCACAAGGGGGCGGTG	CTCF_known1	12.4344133911	0	0.145296562145825	1664	1	.	.
1	34100617	34100635	-1	CGGACACAAGAGGGCAGAA	CTCF_known1	10.9319399505	0	0.0395919909331318	167	1	.	.
1	34120060	34120078	1	TGGCCAGCAGGGAGAGCAC	CTCF_known1	9.64341245537	0	0.145296562145825	5261	1	.	.
1	34294457	34294466	-1	ATGACATCAT	AP-1_disc1	9.26337914935	0	0.71144692104269	2164	1	.	.
1	34485935	34485946	1	TGTTTACTCTGC	Foxa_known3	10.9533206077	0	0.0395919909331318	33508	1	.	.
1	34574106	34574124	-1	TCCGGACCATGGACAGGGC	NRSF_known1	10.193948287	0	0.930789573101624	6726	1	.	.
1	34579146	34579164	-1	GGGCCATGAGGGGGCGCCA	CTCF_known1	10.4267066516	0	0.0787306384586324	1686	1	.	.
1	34579705	34579723	1	CAGACACCAGAGGGAGCAA	CTCF_known1	10.255001293	0	0.455610124669437	1127	1	.	.
1	34769018	34769034	-1	AATAATGATGACAAAGC	Maf_known4	9.29278284168	0	0	13028	1	.	.
1	34826414	34826424	-1	GGGCTGAGTCA	BATF_disc1	10.0318182368	0	0.436720816018134	12415	1	.	.
1	34828110	34828120	1	GTCCCTTAGGA	EBF_known2	10.4381306271	0	0.332149603324518	14111	1	.	.
1	34836903	34836913	-1	GTCCCCAGGGG	EBF_known2	9.92710232265	0	0.468152625613903	16984	1	.	.
1	34883925	34883935	1	CTCCCCTGGGA	EBF_known2	10.7217059176	0	0.496411031356252	29119	1	.	.
1	34966229	34966247	-1	TCAGCACCGTGGACAGCTA	NRSF_known1	16.5057885837	0	0.278050623347185	5645	1	.	.
1	35055907	35055917	1	GAGATGACTCA	BATF_disc1	10.7958113482	0	0.0787306384586324	12674	1	.	.
1	35057554	35057564	1	GGAATGACTCA	BATF_disc1	10.3013971232	0	0.546354363430298	14321	1	.	.
1	35069396	35069412	1	CTTTTTGCTGACTCTGC	Maf_known4	9.73303880343	0	0.103135625236116	10900	1	.	.
1	35083519	35083528	1	ATTGTGCAAT	CEBPB_disc1	10.3557913923	0	0.43203626747261	2194	1	.	.
1	35110898	35110908	1	GTCCCTTGGGG	EBF_known2	10.7217059176	0	0.0184359652436721	11005	1	.	.
1	35156051	35156062	-1	TGTTGACTTTGA	Foxa_known3	9.79172364965	0	0.453645636569702	12690	1	.	.
1	35171863	35171873	-1	GTCCCTAGAGA	EBF_known2	10.9934537491	0	0.332149603324518	325	1	.	.
1	35208449	35208467	-1	CAGCCGCTGGGGGGCAGCA	CTCF_known1	9.75481771414	0	0.66188137514167	6439	1	.	.
1	35221070	35221084	1	AGCCCCTGGGGCTAA	AP-2_known4	9.15015059553	0	0.640196448809974	6440	1	.	.
1	35252227	35252245	1	TGGCCACAAGAGTGCGCTG	CTCF_known1	11.4430194129	0	0.544540989799773	13368	1	.	.
1	35253896	35253914	1	TCACCACAAGGTGGCCCTC	CTCF_known1	10.555034821	0	0.544540989799773	11699	1	.	.
1	35308573	35308582	1	ATTGTGCAAC	CEBPB_disc1	10.0596552141	0	0.337136380808462	12657	1	.	.
1	35309955	35309969	-1	ATGGCCTGAGGCTAA	AP-2_known4	9.16913075853	0	0.0720816018133736	11275	1	.	.
1	35325495	35325513	-1	CGGCCAACAGAGGGCGCGA	CTCF_known1	12.7113358695	0	0.293842085379675	4265	1	.	.
1	35332118	35332136	-1	GCGCCACCAGGGGGCGCTC	CTCF_known1	14.177660918	0	0.554741216471477	201	1	.	.
1	35373274	35373292	-1	TCAGCACCATGGACAGATC	NRSF_known1	17.8623562038	0	0.46913486966377	30219	1	.	.
1	35390621	35390639	1	TCAGCACCCGGGACAGTTC	NRSF_known1	13.5830937834	0	0.73449187759728	47566	1	.	.
1	35446577	35446587	1	TTCCCCTGAGA	EBF_known2	10.9934537491	0	0	10077	1	.	.
1	35448630	35448640	-1	TTCCCTAGGGA	EBF_known2	11.3907555466	0	0.0395919909331318	8024	1	.	.
1	35497540	35497554	-1	GGCTGCGCAGGCGTG	Nrf1_disc1	10.195546279	0	0.0720816018133736	2483	1	.	.
1	35544931	35544945	1	CCCTGCGCATGCTCA	Nrf1_disc1	13.0866172683	0	0.0787306384586324	4756	1	.	.
1	35576876	35576887	1	TATTTACATAGA	Foxa_known3	10.1017291199	0	0.0395919909331318	10747	1	.	.
1	35658725	35658733	-1	GCCATTTTG	YY1_known3	8.81715889422	0	0.0345296562145825	19050	1	.	.
1	35734221	35734235	1	TACCGCGCACGCTCA	Nrf1_disc1	9.17305192924	0	0.453796751038912	25210	2	.	.
1	35734273	35734287	1	GGGTGCGCCTGCGCA	Nrf1_disc1	11.8634774259	0	0.371137136380808	25158	2	.	.
1	35734442	35734453	-1	GCGCGTGGGCGG	Egr-1_known4	10.2453171758	0	0.140234227427276	24989	1	.	.
1	35827532	35827545	1	TACCATATAAGGCA	SRF_known1	10.7639956833	0	0	2325	1	.	.
1	35916837	35916855	1	CTGACAGCAGGTGTCACTG	CTCF_known1	10.1138402512	0	0.825236116358141	1204	1	.	.
1	35936731	35936747	1	AATGCTGCTGACTCAGC	Maf_known4	9.53456569031	0	0.458859085757461	4522	1	.	.
1	35963352	35963361	-1	ATTGTGCAAT	CEBPB_disc1	10.3557913923	0	0.145296562145825	22552	1	.	.
1	36021855	36021866	1	TGTTTACTTAAT	Foxa_known3	10.2939063869	0	0.940309784661881	15082	1	.	.
1	36023262	36023270	-1	GCCATCTTG	YY1_known3	9.21023913806	0	0.940309784661881	13675	1	.	.
1	36030414	36030432	-1	GGGCCAGAAGAGGGCGCCA	CTCF_known1	13.4526506532	0	0.551190026445032	6523	1	.	.
1	36034705	36034723	1	TAACCACGAGATGGCGCCT	CTCF_known1	11.3822542308	0	0.48666414809218	2232	1	.	.
1	36042813	36042824	1	AAGCGTGGGCGG	Egr-1_known4	10.8170949926	0	0.145296562145825	5876	1	.	.
1	36085499	36085515	1	AAAATTGCTGATTGTGC	Maf_known4	9.6171660326	0	0.940309784661881	3512	1	.	.
1	36085509	36085518	1	ATTGTGCAAT	CEBPB_disc1	10.3557913923	0	0.60173781639592	3522	1	.	.
1	36103135	36103149	-1	AAAAGTGAAAGTGAA	Irf_known9	12.9835157529	0	0.48666414809218	21148	1	.	.
1	36107179	36107188	1	TGTCGCGAGA	ZBTB33_disc1	10.6331341722	0	0.369550434454099	25192	1	.	.
1	36126759	36126777	1	TCAGCACCATGGACAGACA	NRSF_known1	13.485701472	0	0.458859085757461	21875	1	.	.
1	36192620	36192638	-1	TGCCCACCAGAGGGCAGCA	CTCF_known1	14.1339712635	0	0.761390253116736	12370	1	.	.
1	36210912	36210928	1	TAATTTGCTTACTAGGC	Maf_known4	10.8270309367	0	0.145296562145825	5922	1	.	.
1	36235577	36235584	1	TTTCCCGC	E2F_known1	9.23537469025	0	0.661428031734038	18474	1	.	.
1	36235808	36235821	-1	AGTGTCAAAGGTCA	HNF4_known3	11.868455832	0	0.0720816018133736	18243	1	.	.
1	36274618	36274627	1	CTGTCACTCA	Pbx3_disc2	11.2576189041	0.0134044737066	0.0184359652436721	8201	1	CTGTCACTCA:112,CTGTCATTCA:9	11.2576189041,9.22881920983
1	36275074	36275085	1	TGTTTACTTAGC	Foxa_known3	11.5835268828	0	0.368794862108047	8657	1	.	.
1	36323623	36323641	1	CAGTCTCCAGAGGGCAGTG	CTCF_known1	9.77325992432	0	0.543785417453721	1204	1	.	.
1	36342770	36342788	1	TCAGAACCAGGGACAGCTC	NRSF_known1	16.4553144557	0	0.543785417453721	5040	1	.	.
1	36348682	36348700	1	TGACCGCCAGGGGCCGCTG	CTCF_known1	10.6610236635	0	0.543785417453721	872	1	.	.
1	36348799	36348813	-1	CAGTGCGCAGGCGCG	Nrf1_disc1	13.3519964799	0	0.493842085379675	989	1	.	.
1	36349608	36349622	-1	CTCCGCGCATGCTCT	Nrf1_disc1	10.0550439925	0	0.950056667925954	1798	1	.	.
1	36351822	36351836	-1	CTTTGTGATGCAGAT	Pou5f1_known1	13.4013423553	0	1	4012	1	.	.
1	36359824	36359833	-1	GGGGATTTCC	NF-kappaB_disc1	11.2821645346	0	0.0649036645258784	423	1	.	.
1	36365723	36365741	1	ACACCAGCAGAGGACACTG	CTCF_known1	10.4525550305	0	0.443898753305629	6322	1	.	.
1	36396769	36396779	-1	CCGGAAGTTGC	Ets_known5	9.91777840004	0	0.138647525500567	1457	1	.	.
1	36397124	36397135	-1	GCGCACCTGGGC	ZEB1_known3	11.0154072835	0	0.48666414809218	1812	1	.	.
1	36397638	36397654	1	AAAATTGCTGACAGTAT	Maf_known4	10.5698420321	0	0.761390253116736	2326	1	.	.
1	36519778	36519794	-1	TTATTTGCTGACTACAG	Maf_known4	10.3328625668	0	0.138647525500567	6109	1	.	.
1	36528103	36528119	1	AAAAATGATGACAAGGC	Maf_known4	9.35489963597	0	0.293842085379675	2053	1	.	.
1	36552965	36552983	1	CCCCCGCCAGGAGGCACTG	CTCF_known1	9.02557630496	0	0.145296562145825	2459	2	.	.
1	36553001	36553019	1	AGTCCAGCAGGTGGAAACC	CTCF_known1	9.2441620386	0	0.757310162448054	2495	2	.	.
1	36554478	36554488	1	CCGGAAGTGGC	Ets_known5	11.6734822519	0	0.551190026445032	3972	1	.	.
1	36565373	36565391	1	TGGCCACCAGGTGGCACCA	CTCF_known1	16.7762433557	0	0.73449187759728	3609	1	.	.
1	36574214	36574230	-1	CAAAATGCTGACTTGGA	Maf_known4	12.2679558282	0	0.138647525500567	5232	1	.	.
1	36600499	36600517	-1	TGGCCACCAGGGGTCTCCA	CTCF_known1	12.1957465249	0	0.88492633169626	4113	1	.	.
1	36615228	36615237	-1	GGGAGTTGTA	Znf143_disc1	12.0453519789	0	0.559576879486211	2431	1	.	.
1	36615423	36615432	-1	GGGACTTTCC	NF-kappaB_disc1	9.94540138505	0	0.917340385341896	2626	1	.	.
1	36625555	36625568	1	CATATGCAAATGAG	Pou2f2_known1	12.7931451259	0	1	12758	1	.	.
1	36626973	36626991	1	TCTCCAGGAGAGGGAACCC	CTCF_known1	9.31858971143	0	0.0395919909331318	14176	1	.	.
1	36653935	36653953	-1	TAACCACCAGGTGGAGCGA	CTCF_known1	12.4702454056	0	0.546354363430298	11693	1	.	.
1	36669829	36669843	-1	AGGTCAGCCTGCCCT	ERalpha-a_disc1	13.2697375252	0	0.0787306384586324	3359	1	.	.
1	36689913	36689922	1	GGGAAACGTA	Znf143_disc1	8.83400865558	0	0.458330185115225	459	2	.	.
1	36689967	36689976	-1	GGGAAATGTA	Znf143_disc1	11.1294291902	0	0.408386853041179	405	2	.	.
1	36690446	36690466	1	TTTCTTTTCCCGGAACTCCCG	STAT_known10	12.0278332023	0	0.303740083112958	74	1	.	.
1	36690530	36690539	1	CTGCCACTCA	Pbx3_disc2	10.4844142094	0	0.26550812240272	158	1	.	.
1	36751237	36751255	-1	GTGCCACAAGAGGGCACTA	CTCF_known1	13.0303548626	0	0.890366452587835	23693	1	.	.
1	36765650	36765668	-1	ATACCTCTAGGGGGCAGCA	CTCF_known1	11.6082517523	0	0.0787306384586324	23685	1	.	.
1	36816401	36816410	1	GGGACTTTCC	NF-kappaB_disc1	9.94540138505	0	0.131469588213071	4196	1	.	.
1	36818190	36818203	1	CAGTCCAGGGTTCA	HNF4_known3	9.37035952033	0	0.11696259916887	5985	1	.	.
1	36834796	36834814	-1	ACACCACCAGGTGGCAGGC	CTCF_known1	11.1198654884	0	0.613449187759728	22591	1	.	.
1	36839561	36839571	-1	GGGCTGAGTCA	BATF_disc1	10.0318182368	0	0.940309784661881	27356	1	.	.
1	36840203	36840214	1	GTGTGTGGGTGT	Egr-1_known4	8.45150757082	0	0.82115602568946	27998	1	.	.
1	36845995	36846008	1	AACTTCAAGGGTCA	HNF4_known3	10.4771580176	0	0.0787306384586324	28598	1	.	.
1	36850921	36850931	-1	GTCCCCAGGGA	EBF_known2	10.9934537491	0	0.343785417453721	23672	1	.	.
1	36851230	36851239	1	CTGTCACTCC	Pbx3_disc2	9.55347778596	0	0.11696259916887	23363	1	.	.
1	36851626	36851634	1	GCCATCTTG	YY1_known3	9.21023913806	0	0.857650170003778	22967	1	.	.
1	36886588	36886606	-1	TCACCACCTGAGGGCAGTG	CTCF_known1	11.0749438088	0	0.517793728749528	2945	1	.	.
1	36912110	36912128	1	ACGCCAGCAGGGGTCTCTG	CTCF_known1	8.95468534989	0	0.825236116358141	2112	1	.	.
1	36929616	36929625	-1	GTTGCGCAAG	CEBPB_disc1	9.52776856044	0	0.0787306384586324	4843	1	.	.
1	36952793	36952804	1	TGTTGACTTAGA	Foxa_known3	9.93570432823	0	0.940309784661881	11100	1	.	.
1	36982124	36982142	1	TGGTCAGCAGGTGGCGCTG	CTCF_known1	13.544936518	0	0.825236116358141	1855	1	.	.
1	36994176	36994194	1	TGGGCTCCAGAGGGCGCTT	CTCF_known1	10.0377078295	0	0.343785417453721	9420	1	.	.
1	37005348	37005361	-1	AGGAGCAAAGTCCA	HNF4_known3	9.6293520668	0	0.0184359652436721	1752	1	.	.
1	37008692	37008710	1	TCACCAGAAGGTGGAGCAT	CTCF_known1	9.18286363727	0	0.11696259916887	5096	1	.	.
1	37019602	37019620	1	TTACCACCAGAGGGCGCTC	CTCF_known1	15.1469567325	0	0.645561012466944	1795	1	.	.
1	37041841	37041859	1	TGACCTCTAGATGGCAGCA	CTCF_known1	13.0585290638	0	0.315451454476766	7394	1	.	.
1	37051212	37051222	-1	GTCCCTTGGGG	EBF_known2	10.7217059176	0	0.0787306384586324	373	1	.	.
1	37069244	37069262	1	TTAGCACCATGGACAGAGA	NRSF_known1	13.0068301128	0	0.145296562145825	9821	1	.	.
1	37075034	37075052	1	TTTCCACTAGGTGGTGCTA	CTCF_known1	12.7882724988	0	0.632414053645637	15611	1	.	.
1	37085933	37085949	1	AGAAGTGCTGACTCGGC	Maf_known4	11.4506855888	0	0.103135625236116	14417	1	.	.
1	37169476	37169494	1	TGGCCAGTTGGGGGCAGCA	CTCF_known1	12.5298699016	0	0	1029	1	.	.
1	37197256	37197265	1	GTGACGTCAC	AP-1_disc1	11.5765587873	0	0.0395919909331318	6013	1	.	.
1	37197485	37197503	-1	TGAGCAGCAGGGGGCAGTT	CTCF_known1	10.9261009761	0	0.0395919909331318	5784	1	.	.
1	37248565	37248578	1	GGGTTCAAAGTTCA	HNF4_known3	13.2654314507	0	0.345976577257272	2125	1	.	.
1	37297019	37297029	-1	GTCCCCTGGGA	EBF_known2	11.3907555466	0.0328086933572	0.650925576123914	12040	1	GTCCCCTGGGA:110,GTCCCCCGGGA:11	11.3907555466,7.2798816824
1	37312147	37312156	1	CTGTCACTCA	Pbx3_disc2	11.2576189041	0	0.794182092935398	710	1	.	.
1	37323430	37323441	1	TATTTACATATG	Foxa_known3	9.68180978906	0	0.0184359652436721	1563	1	.	.
1	37329973	37329991	1	CTGCCTACAGGGGGCGCCC	CTCF_known1	11.0674193829	0	0.546354363430298	6679	1	.	.
1	37390002	37390020	-1	TCAGCACCTTGGAGAGCTC	NRSF_known1	13.2686592563	0	0.797431054023423	2642	1	.	.
1	37432058	37432076	1	TCAGCACCAGGGACAGCTC	NRSF_known1	18.1910155116	0	0.487344163203627	6843	1	.	.
1	37486462	37486480	-1	TCAGCACCACGGAGAGCAG	NRSF_known1	17.5165052996	0	0.719229316207027	1037	1	.	.
1	37494696	37494714	-1	GCAGCACCAGAGGGCAGTG	CTCF_known1	9.5367312804	0	1	4278	1	.	.
1	37501814	37501832	1	AGGGCAGCAGAGGGCGCGG	CTCF_known1	9.82428839848	0	0.0395919909331318	5396	1	.	.
1	37609608	37609626	1	TCAGAACCATGGACAGTGA	NRSF_known1	16.4727923969	0	0.408915753683415	15495	1	.	.
1	37643045	37643063	-1	CTGGCACCAGAGGGCAGCA	CTCF_known1	11.6945703318	0	0.578768417075935	554	1	.	.
1	37721200	37721218	-1	TCAGCACCACGGACAGCCC	NRSF_known1	17.2987770116	0	0.557612391386475	5304	1	.	.
1	37781246	37781260	-1	TATTCTCATGCTAAT	Pou5f1_known1	11.9781440883	0	0.940309784661881	8355	1	.	.
1	37789557	37789575	-1	TTGTCACCAGGTGGCAGTA	CTCF_known1	12.882031044	0	0.940309784661881	44	1	.	.
1	37856993	37857011	1	AGGCCAGCAGGAGGTGCAG	CTCF_known1	9.6902267842	0	0.747563279183982	8332	1	.	.
1	37876520	37876538	-1	CCAGCACCACGGACAGCTC	NRSF_known1	18.3274873007	0	0.343785417453721	6626	1	.	.
1	37900065	37900083	-1	TGTCCAGCAGGGGGCAGCC	CTCF_known1	14.3350030671	0	0.793804306762372	600	1	.	.
1	37943028	37943037	1	GGGGAATTCC	NF-kappaB_disc1	10.8678394014	0	0.48666414809218	3005	1	.	.
1	37943123	37943136	1	CATATGCAAATCAT	Pou2f2_known1	12.7931451259	0	0.670646014355874	2910	1	.	.
1	37944130	37944148	1	TGGCCACCAGCGGGAGCTC	CTCF_known1	11.1502846226	0.00931942447834	0.0184359652436721	1903	1	TGGCCACCAGCGGGAGCTC:115,TGGCCACCAGCAGGAGCTC:6	11.1502846226,9.05468087433
1	37945332	37945345	-1	CGGATTAAAGTTCA	HNF4_known3	9.92093112305	0	0.326256139025312	701	1	.	.
1	37953004	37953020	-1	CGTTTTGCTGACATCTC	Maf_known4	9.64008466877	0	0.140234227427276	4637	1	.	.
1	37979459	37979470	-1	GTGCGTGGGAGT	Egr-1_known4	10.582624523	0	0.345976577257272	2846	1	.	.
1	37980395	37980413	1	GCGCCGCCAGGGGGCGCCC	CTCF_known1	11.657522425	0	0.670646014355874	3782	1	.	.
1	37980419	37980433	1	CTCTGCGCCTGCGCG	Nrf1_disc1	14.5617465454	0	0.145296562145825	3806	1	.	.
1	37980435	37980445	-1	CCGGAAGCCGC	Ets_known5	9.37461185042	0	0.73449187759728	3822	1	.	.
1	38000202	38000211	1	ATGACATCAT	AP-1_disc1	9.26337914935	0	0.145296562145825	4580	1	.	.
1	38019913	38019923	-1	CCGGAAGCGGA	Ets_known5	10.3906231774	0	0.857650170003778	1930	1	.	.
1	38041548	38041557	1	ATTGTGCAAT	CEBPB_disc1	10.3557913923	0	0.48666414809218	3709	1	.	.
1	38061548	38061558	-1	GCGGAAGTGAC	Ets_known5	9.86551863844	0	0.940309784661881	630	1	.	.
1	38068904	38068922	1	AGACCAGCAGGGGGCTCTC	CTCF_known1	11.4193873258	0	0.825236116358141	7986	1	.	.
1	38068977	38068987	-1	CTCCCCTGAGA	EBF_known2	10.3244041201	0.00745018059984	0.664828107291273	8059	1	CTCCCCTGAGA:118,CTCTCCTGAGA:2	10.3244041201,5.70928360328
1	38156195	38156209	-1	GTGTGAGCATGCGCA	Nrf1_disc1	9.66106968826	0	0.0649036645258784	21412	1	.	.
1	38230130	38230148	1	TCAGCACTGCGGACAGTTC	NRSF_known1	14.1063194799	0	0.394559879108425	7435	2	.	.
1	38230154	38230172	1	TCAGCACGTCGGGCAGCGC	NRSF_known1	11.100455429	0	0.303815640347563	7411	2	.	.
1	38233348	38233366	-1	TCAGCACCATAGACAGAAA	NRSF_known1	12.5470943842	0	0.394559879108425	4217	1	.	.
1	38259160	38259174	-1	AGGTCACACTGACCG	ERalpha-a_disc1	11.208719043	0	0.251681148469966	4588	1	.	.
1	38259736	38259747	-1	CGGCGTGGGCGG	Egr-1_known4	10.0842216717	0	0.297166603702304	5164	1	.	.
1	38260664	38260682	1	GCACCAGGAGAGGGAGGCA	CTCF_known1	8.95457756612	0	0.366754816773706	5508	1	.	.
1	38276775	38276789	-1	GGAACAGATTGTTCC	GR_known7	11.3199052823	0	0.0184359652436721	4056	1	.	.
1	38276827	38276835	-1	GCCATCTTT	YY1_known3	8.86315326776	0	0.509633547412165	4004	1	.	.
1	38312492	38312506	1	GAAAGTGAAAGTGAG	Irf_known9	12.837177756	0	0.11696259916887	3306	1	.	.
1	38325284	38325294	-1	GCGGAAGTGAC	Ets_known5	9.86551863844	0	1	5093	1	.	.
1	38325940	38325958	-1	TGGCCGGTAGGTGGCGCTA	CTCF_known1	14.2315859455	0	0.88492633169626	5749	1	.	.
1	38341708	38341726	-1	TGGCCTGTTGGTGGCAGCA	CTCF_known1	10.1298552114	0	0.145296562145825	2297	1	.	.
1	38356234	38356252	1	TATTCAGTAGGGGGCACTG	CTCF_known1	11.3009958984	0	0.583150736683037	12229	1	.	.
1	38367375	38367384	1	GGGGATTTCC	NF-kappaB_disc1	11.2821645346	0	0.856592368719305	8088	1	.	.
1	38393088	38393097	1	CTGCCACTCA	Pbx3_disc2	10.4844142094	0	0.518020400453343	1912	1	.	.
1	38417617	38417633	1	AGGTCAAAGAAAGGTCA	RXRA_known4	14.0761244236	0	0.0395919909331318	11372	1	.	.
1	38440872	38440890	-1	CTGCCAGGAGATGGCACTA	CTCF_known1	12.7505512232	0	0.569323762750283	3013	1	.	.
1	38453561	38453572	-1	TGTTTGCTTAGC	Foxa_known3	9.29017144766	0	0.472912731394031	3063	1	.	.
1	38455756	38455766	1	CCGGAAGTGCC	Ets_known5	11.2270608763	0	0.907895731016245	5258	1	.	.
1	38455828	38455846	-1	CCACCAGCAGGTGGCACTG	CTCF_known1	14.2168755738	0	0.454250094446543	5330	2	.	.
1	38455881	38455899	1	ATGCCTCCAGGGGGCATAG	CTCF_known1	9.05537239665	0	0.838685304117869	5383	2	ATGCCTCCAGCGGGCATAG:63,ATGCCTCCAGGGGGCATAG:58	5.19483671235,9.05537239665
1	38474914	38474928	-1	GGAACAGGGAGTCCT	GR_known7	10.4131023045	0	0.661428031734038	5124	1	.	.
1	38478269	38478278	-1	GGGAAGTGTA	Znf143_disc1	10.0093150442	0	0.917340385341896	1769	1	.	.
1	38492464	38492482	1	GGCCCAGCAGGTGGAGCTG	CTCF_known1	10.7810265184	0	1	12426	1	.	.
1	38493846	38493856	-1	TAAATGACTCA	BATF_disc1	9.8931903227	0	1	13808	1	.	.
1	38503512	38503530	1	GCCCCAGCAGGGGGTGCCA	CTCF_known1	9.95711887962	0	0.0787306384586324	8051	1	.	.
1	38506345	38506363	1	GGACCAATAGAGGGCAGTC	CTCF_known1	10.7925937413	0	0.940309784661881	5218	1	.	.
1	38512672	38512686	1	TGCTGATTGGCCGCT	NF-Y_disc1	11.5335341454	0	0.768643747638836	1109	1	.	.
1	38518986	38519000	-1	CATGAATATGCAAAT	Pou5f1_known1	10.1512532431	0	0.0329429542878731	225	1	.	.
1	38525493	38525509	1	TGAGATGCTGACTCAGC	Maf_known4	9.4928402219	0	0.78753305629014	44	1	.	.
1	38537720	38537738	-1	ATGACACTAGGAGGCAGTA	CTCF_known1	9.66938707849	0	0.138647525500567	870	1	.	.
1	38541910	38541928	-1	TCAGCACCATGGCCAGAGC	NRSF_known1	15.3654930688	0	0.544540989799773	5060	1	TCAGCACCATGGCCAGAGC:117,TCAGCACCATGGTCAGAGC:4	15.3654930688,15.3654930688
1	38595336	38595354	1	CTGCCAGGAGGGGGCGTTG	CTCF_known1	11.1875191846	0	0	19515	1	.	.
1	38712715	38712728	1	AAGGGCAAGGGTCA	HNF4_known3	12.0974364649	0	0.822440498677748	3447	1	.	.
1	38826630	38826643	-1	GCCCAAAGAAGGGC	SRF_known1	9.62108133545	0	0.940309784661881	145	1	.	.
1	38826675	38826693	1	ATTCCAGCAGGTGTCAGCC	CTCF_known1	9.31955143153	0	0.0787306384586324	190	1	.	.
1	38940701	38940710	1	GTCACGGTTC	Pax-5_disc2	10.1304706948	0	0.145296562145825	6603	1	.	.
1	38940701	38940710	1	GTCACGGTTC	Pax-5_disc2	10.1304706948	0	0.145296562145825	6603	1	.	.
1	38954034	38954043	-1	ATGACATCAT	AP-1_disc1	9.26337914935	0	0.616622591613147	6730	1	.	.
1	39005704	39005722	1	AAGCCACGAGAGGGCAAGA	CTCF_known1	9.0535848332	0	0.293842085379675	8243	1	.	.
1	39024479	39024489	-1	TTCCCCTGAGG	EBF_known2	9.92710232265	0	0.935247449943332	6881	1	.	.
1	39074114	39074132	1	TCACCAACAGGGGGCAGGG	CTCF_known1	11.0630111824	0	0.551190026445032	6073	1	.	.
1	39081561	39081579	-1	TTGCCAGCAGGTGCCACCA	CTCF_known1	11.7337416736	0	0.794182092935398	1374	1	.	.
1	39146703	39146721	-1	TCAGGACCATGGAGAGCAA	NRSF_known1	12.0954558162	0	0.0787306384586324	2372	1	.	.
1	39283998	39284016	-1	TGGCCGCTAGATGGCAGCC	CTCF_known1	12.4433641212	0	0.596071023800529	6319	1	.	.
1	39301090	39301108	-1	TGGCCTCTAGGTGGCAGTG	CTCF_known1	13.8347792789	0	0.912278050623347	846	1	.	.
1	39325495	39325509	1	CGCTTATTGGCCGCC	NF-Y_disc1	9.94492113716	0	0.898451076690593	177	1	.	.
1	39339062	39339076	-1	AAGTGCGCAGGCGCG	Nrf1_disc1	11.6985852621	0	0.907820173781639	52	1	.	.
1	39430004	39430022	-1	AGGCCACCAGAGGTCACTC	CTCF_known1	12.2051288736	0	0.0649036645258784	12547	1	.	.
1	39452483	39452494	-1	TGTTTACTTTGC	Foxa_known3	11.4395462042	0	0.0184359652436721	20589	1	.	.
1	39467433	39467447	-1	CATTGATATGGAAAA	Pou5f1_known1	11.2198751824	0	0.0184359652436721	5639	1	.	.
1	39513433	39513447	1	AGAACAGTATGTGCT	GR_known7	10.5930881181	0	0.444503211182471	1104	1	.	.
1	39564494	39564512	1	TGAACAGAAGAGGGCAGCA	CTCF_known1	11.4369611381	0	0.533811862485833	18933	1	.	.
1	39582721	39582732	1	TGTTTATTTTGG	Foxa_known3	9.71586571403	0	0.0395919909331318	706	1	.	.
1	39595340	39595358	1	TTGCCAGTAGAGGTTGCTA	CTCF_known1	11.0850933857	0	0.145296562145825	10644	1	.	.
1	39624113	39624124	1	TGTTTATTTTGT	Foxa_known3	9.30202524674	0	0.546354363430298	7673	1	.	.
1	39624488	39624497	1	GTGACGTCAC	AP-1_disc1	11.5765587873	0	0.564941443143181	8048	1	.	.
1	39624506	39624519	1	GTGGTCAAAGTCCA	HNF4_known3	10.0417155813	0	0.993350963354741	8066	1	.	.
1	39633643	39633657	1	AGTTCAGCTTGACCC	ERalpha-a_disc1	9.49148720991	0	0.111900264450321	17203	1	.	.
1	39633662	39633671	-1	ATTGCACAAC	CEBPB_disc1	10.0262747962	0	0.606422364941443	17222	1	.	.
1	39649613	39649629	1	TTTTCATCAAAGGAATT	TCF4_known1	11.6789355745	0	0.872383830751794	7622	1	.	.
1	39649652	39649661	-1	GTGACATCAT	AP-1_disc1	9.25209142813	0	0.940309784661881	7583	1	.	.
1	39651573	39651583	1	TTCCCTAGGGT	EBF_known2	10.3244041201	0	0.682357385719683	5662	1	.	.
1	39658346	39658364	1	TGTCCAGTAGGGGTCACTG	CTCF_known1	12.7826162813	0	0.930789573101624	521	1	.	.
1	39721137	39721151	-1	ATGTCACGTTGACCC	ERalpha-a_disc1	10.9633669185	0	0.458859085757461	5627	1	.	.
1	39724500	39724518	-1	TAACCAGCAGGTAGCGCCA	CTCF_known1	11.5459647386	0	0.911975821684926	8990	1	.	.
1	39732097	39732115	1	TGGCCATAAGATGGTGCTG	CTCF_known1	9.46150822228	0	0.688099735549679	3404	1	.	.
1	39735588	39735598	-1	TTCCCCAGAGA	EBF_known2	10.5961519516	0	0.661428031734038	87	1	.	.
1	39735593	39735602	1	GGGGAATCCC	NF-kappaB_disc1	10.4020806836	0	0.327993955421232	92	1	.	.
1	39759541	39759551	-1	GAAATGACTCA	BATF_disc1	10.9059939169	0	0.293842085379675	6059	1	.	.
1	39794587	39794603	-1	AAAAATGCTGACATTGA	Maf_known4	11.950918613	0	0.551190026445032	123	1	.	.
1	39873600	39873618	-1	TGTCCACCAGAGGCAGCTG	CTCF_known1	9.87214299904	0	0.293842085379675	715	1	.	.
1	39876760	39876778	-1	TGTCCCCAAGGGGGTGCTG	CTCF_known1	8.95652460356	0	0.936154136758594	358	1	.	.
1	39973051	39973069	1	CAGCCACTGGGAGGCAGCA	CTCF_known1	9.97762993082	0	0.0395919909331318	7577	1	.	.
1	39991657	39991666	1	CTGTCACTCT	Pbx3_disc2	9.82089575281	0	0	5853	1	.	.
1	40072026	40072044	1	TGACCACTAGAGGGCAGTA	CTCF_known1	15.660266282	0	0.727842840952021	7569	1	.	.
1	40102361	40102370	-1	ATTGTGCAAT	CEBPB_disc1	10.3557913923	0	0.740838685304118	9197	1	.	.
1	40104828	40104844	-1	GAATCTGCTGACGATGC	Maf_known4	10.3871584041	0	0.138647525500567	11664	1	.	.
1	40105709	40105727	-1	AGAACACCAGGAGGCAGGA	CTCF_known1	8.66815282792	0	0.0720816018133736	12545	1	.	.
1	40119374	40119392	-1	CTGCCAGTAGGTGGCACTG	CTCF_known1	14.6315983605	0	0.53970532678504	2796	1	.	.
1	40123881	40123899	-1	CAGCCAGCAGGGGGCACTG	CTCF_known1	15.1893638054	0	0.78753305629014	1662	1	.	.
1	40133053	40133063	1	GTCCCTAGGGA	EBF_known2	11.3907555466	0	0.0720816018133736	10834	1	.	.
1	40138497	40138515	1	TGGTCAGCAGAGGGCGCGC	CTCF_known1	11.4417351777	0.00969017448956	0.993350963354741	16278	1	TGGTCAGCAGGGGGCGCGC:94,TGGTCAGCAGAGGGCGCGC:27	11.9611647556,11.4417351777
1	40167703	40167721	1	CTGCCAGCAGAGGGGACTG	CTCF_known1	10.8135141108	0	0.412089157536834	2311	1	.	.
1	40185866	40185884	-1	TTACCTCTAGGGGGCAGTC	CTCF_known1	12.6216776433	0	0.337136380808462	6830	1	.	.
1	40265020	40265030	-1	CCGGAAGTGAA	Ets_known5	10.8219550596	0	0.0582546278806196	2072	1	.	.
1	40265504	40265522	-1	CGTCCACCAGGGGGCAGAG	CTCF_known1	13.7427794469	0	0.264223649414431	1588	1	.	.
1	40265815	40265826	1	TGTTTACTTAAG	Foxa_known3	10.7077468542	0	0.0649036645258784	1277	1	.	.
1	40282652	40282670	1	TGTCCACCAGGGGGCAGAG	CTCF_known1	14.1873107372	0	0.0649036645258784	5654	1	.	.
1	40318071	40318082	-1	TGTTTACATTGT	Foxa_known3	11.2670602662	0	0.145296562145825	3961	1	.	.
1	40349214	40349228	1	CTATGCGCCTGCGCG	Nrf1_disc1	11.6225936396	0	0.626445032111825	4750	1	.	.
1	40358317	40358328	1	TATTTACATTTG	Foxa_known3	9.53782911047	0	0.698677748394409	1254	1	.	.
1	40364846	40364855	1	CTGCCAATCA	Pbx3_disc2	10.3935586514	0	0.243067623724972	1429	1	.	.
1	40368077	40368095	-1	GGGCCGCCAGGTGGCGCGT	CTCF_known1	9.86373093154	0	0.950056667925954	1631	1	.	.
1	40393512	40393526	-1	AGGACATGGAGTTCT	GR_known7	9.616915523	0	0.844049867774839	18031	1	.	.
1	40400227	40400236	1	ATTGCACAAC	CEBPB_disc1	10.0262747962	0	0.367585946354363	24746	2	.	.
1	40400269	40400278	-1	ATTGCACAAC	CEBPB_disc1	10.0262747962	0	0.11696259916887	24788	2	.	.
1	40423211	40423225	-1	GGAACACAGTGTGCC	GR_known7	11.154371512	0	0.301624480544012	18267	1	.	.
1	40439355	40439373	-1	CTTCCAGCAGGTGGCGCCA	CTCF_known1	14.2545266446	0	1	2123	1	.	.
1	40461966	40461975	-1	CTGCCACTCA	Pbx3_disc2	10.4844142094	0	0.408915753683415	20488	1	.	.
1	40498136	40498154	-1	TCACCACAAGATGGCAGCC	CTCF_known1	12.2412002384	0	0.940309784661881	647	1	.	.
1	40506383	40506393	1	CCGGAAGTGGG	Ets_known5	11.2232883395	0	0.911975821684926	1175	2	.	.
1	40506422	40506432	1	CCGGAAGCGGA	Ets_known5	10.3906231774	0	0.911975821684926	1136	2	.	.
1	40524415	40524426	-1	TGTTTACTCTTC	Foxa_known3	9.75640871614	0	0.312429165092558	5936	1	.	.
1	40524972	40524986	-1	ATTTGTTATTTAAAT	Pou5f1_known1	9.16526010485	0	0.138647525500567	6207	1	.	.
1	40609849	40609867	1	AGTCCTCTAGGGGGCAGTG	CTCF_known1	11.4705767239	0	0.483868530411787	9508	1	.	.
1	40626889	40626898	-1	GCCTAGCAAC	RFX5_disc1	11.189084105	0	0.0329429542878731	1137	1	.	.
1	40633172	40633190	-1	AAACCACTAGAGGTCACAG	CTCF_known1	9.79122317071	0	0.0787306384586324	5146	1	.	.
1	40648845	40648863	-1	CTTCCAGGAGAGGGCAGCA	CTCF_known1	11.3270617773	0	0.280015111446921	1591	1	.	.
1	40707594	40707604	1	GAAGTGACTCA	BATF_disc1	9.96082207567	0	0.273366074801662	5391	1	.	.
1	40723696	40723706	1	CCGGAAGTGAG	Ets_known5	10.7841985852	0	0.60173781639592	7832	1	.	.
1	40778182	40778200	-1	GGACCTGCAGAGGGAGCCA	CTCF_known1	10.4337202611	0	0.11696259916887	278	1	.	.
1	40798553	40798562	-1	ATTGTGCAAC	CEBPB_disc1	10.0596552141	0	0.0395919909331318	16604	1	.	.
1	40804551	40804569	-1	GGACCACTAGGTGCCGCCA	CTCF_known1	10.8095521761	0	0.682357385719683	10606	1	.	.
1	40829629	40829642	-1	CACATGCAAATGAG	Pou2f2_known1	11.2374616277	0	0.0787306384586324	2656	1	.	.
1	40839335	40839349	1	CGGGGCGCATGCGCG	Nrf1_disc1	10.265312451	0	0.940309784661881	12362	1	.	.
1	40870687	40870705	-1	TTACCACCAGGTGGTGCTC	CTCF_known1	13.0065854113	0	0.633094068757083	43714	1	.	.
1	40915727	40915741	-1	CAGTGCGCCTGCGCA	Nrf1_disc1	14.0221702359	0	0.0329429542878731	27160	1	.	.
1	40916817	40916827	1	GGAATGAGTCA	BATF_disc1	10.7095140797	0	0.0720816018133736	26070	1	.	.
1	40943519	40943530	-1	GGGCGTGGGAGT	Egr-1_known4	8.50205395815	0	0.0395919909331318	217	1	.	.
1	40998686	40998704	1	CCCCCACTAGGTGGCATTT	CTCF_known1	9.01166840414	0	0.60173781639592	563	1	.	.
1	41067779	41067792	-1	GAGTTCAAAGTTCA	HNF4_known3	12.870514118	0	0.0736683037400831	24107	1	.	.
1	41096366	41096384	1	CTGACACCAGGGGGTACCA	CTCF_known1	11.1479155112	0	0.441707593502078	4480	1	.	.
1	41104297	41104315	-1	TCAGTACCAGGGACAGTGG	NRSF_known1	13.4993974409	0	0.797431054023423	3297	1	.	.
1	41112289	41112305	-1	GATAGATCAAAGTTTCT	TCF4_known1	9.52951208682	0	0.0184359652436721	4488	1	.	.
1	41115868	41115886	1	GCTCCACTAGGGGCCGCTG	CTCF_known1	9.27533358752	0	0.059841329807329	1133	1	.	.
1	41119747	41119765	1	GCAGTACCACGGACAGCGG	NRSF_known1	13.7974680053	0	0.981110691348697	2405	1	.	.
1	41129144	41129154	1	CTCCCCAGGGA	EBF_known2	10.3244041201	0	0.981110691348697	5617	1	.	.
1	41157283	41157292	1	TCTCGCGAGA	ZBTB33_disc1	13.1114702663	0	0.950056667925954	8351	1	.	.
1	41157677	41157685	1	GCCATGTTG	YY1_known3	8.81715889422	0	0.940309784661881	7957	1	.	.
1	41157766	41157780	1	CTCCCATTGGCGGAA	NF-Y_disc1	9.32917819577	0	0.940309784661881	7868	2	.	.
1	41157802	41157816	1	TCGTGATTGGTCGGT	NF-Y_disc1	9.29848413928	0	0.940309784661881	7832	2	.	.
1	41157945	41157959	-1	CCCCACGCCTGCGCC	Nrf1_disc1	9.08002545666	0	0.340914242538723	7689	1	.	.
1	41164870	41164880	1	GAGATGACTCA	BATF_disc1	10.7958113482	0	0.0395919909331318	764	1	.	.
1	41174649	41174663	-1	TTCTTATTGGCTGTC	NF-Y_disc1	10.0111593456	0	0.661428031734038	389	1	.	.
1	41177907	41177923	1	ATTTATGCTGACATGAC	Maf_known4	10.2805088325	0	0.458859085757461	1615	1	.	.
1	41188488	41188506	-1	CGAACAGTTGGGGGCACTA	CTCF_known1	9.75127252706	0	0.90275783906309	48	1	.	.
1	41220860	41220869	-1	GTTGTGCAAC	CEBPB_disc1	9.70603716725	0	0.0184359652436721	1231	1	.	.
1	41235639	41235657	-1	TGAGCAGCAGAGGGCACAA	CTCF_known1	11.4782212241	0	0.376199471099358	13548	1	.	.
1	41240028	41240046	1	AGGCCACAAGGGGGCAGCA	CTCF_known1	13.7978738792	0	1	17937	1	.	.
1	41257915	41257931	-1	GATTGTGCTGACAAAGC	Maf_known4	12.2720076719	0	0.940309784661881	35824	1	.	.
1	41259911	41259920	-1	CTGTCAATCA	Pbx3_disc2	11.1667633462	0	0.145296562145825	37820	1	.	.
1	41281248	41281264	1	GTTTTTGCTGACTCAGC	Maf_known4	11.1429111698	0	0.376199471099358	23800	1	.	.
1	41286705	41286722	-1	CTGGGGAGGAGAGATAAG	GATA_known14	11.9918909208	0	0.935247449943332	18343	2	.	.
1	41286747	41286764	-1	CTGGTGGCTGGAGATAAC	GATA_known14	10.8943985194	0	0.425387230827352	18301	2	.	.
1	41286785	41286795	1	GTCCCTTGGGG	EBF_known2	10.7217059176	0	0.917340385341896	18263	2	.	.
1	41286809	41286819	1	GTCCCCTGGGA	EBF_known2	11.3907555466	0	0.661428031734038	18239	2	.	.
1	41291270	41291279	-1	GTCACGCTTC	Pax-5_disc2	10.5508029175	0	0.131469588213071	13778	1	.	.
1	41314383	41314401	1	CGGCCACAAGGCGTCAGTA	CTCF_known1	9.66609399019	0	0.872383830751794	260	1	.	.
1	41328096	41328110	1	CGCTCATTGGCTGGG	NF-Y_disc1	11.5041283263	0	0.759199093313185	3338	1	.	.
1	41341470	41341486	-1	TGCAGTTCAAAGCAAAC	TCF4_known1	9.09451606603	0	0.0395919909331318	10036	1	.	.
1	41362345	41362358	1	AATTCCAAAGTTCA	HNF4_known3	10.8283475561	0	0.0582546278806196	989	1	.	.
1	41363273	41363283	-1	GTCCCTTGGGA	EBF_known2	11.788057344	0	0	61	1	.	.
1	41365228	41365242	-1	ATGTCACCTTGTCCT	ERalpha-a_disc1	12.029753496	0	0.273366074801662	1894	1	.	.
1	41397887	41397898	1	TGTTTACTCATC	Foxa_known3	9.90038939473	0	0	10037	1	.	.
1	41405639	41405652	1	GAGTTCAAAGTCCA	HNF4_known3	10.4970490603	0.00518040482837	0	2285	1	GAGTTCAAAGTCCA:118,GATTTCAAAGTCCA:3	10.4970490603,8.30376419369
1	41414769	41414787	-1	AGCCCTGTAGGGGGCACTG	CTCF_known1	10.5619818479	0	0.11696259916887	4168	1	.	.
1	41418333	41418351	-1	TTGGCACCAGAGGGCGCTC	CTCF_known1	12.3133376914	0	0.518020400453343	604	1	.	.
1	41503956	41503974	1	CCAACACCAGGCGGCAGCA	CTCF_known1	9.09630314631	0	0.103135625236116	35128	1	.	.
1	41588945	41588963	-1	CTGCCACCAGAGGGCATGG	CTCF_known1	11.2630002122	0	0.836116358141292	1559	1	.	.
1	41589017	41589033	-1	GTAACTTCAAAGGAATC	TCF4_known1	9.81133524761	0	0	1631	1	.	.
1	41626343	41626360	1	CTGTGGCCTACTGATAAG	GATA_known14	10.6355065697	0	0.684548545523234	1274	1	.	.
1	41706108	41706126	-1	CTGCCAGCAGGAGGCCCAA	CTCF_known1	9.58794740578	0	0.11696259916887	658	1	.	.
1	41734015	41734033	1	TGGACACGAGGTGGCGCTG	CTCF_known1	12.3134893746	0	0.940309784661881	3072	1	.	.
1	41788728	41788746	1	CCATCACAAGGGGGCACTG	CTCF_known1	10.8238724994	0	0.103135625236116	7055	1	.	.
1	41789333	41789347	-1	AGGTCACACTGACCT	ERalpha-a_disc1	13.9026347331	0	0.0395919909331318	6450	1	.	.
1	41808820	41808829	-1	ATTGCACAAC	CEBPB_disc1	10.0262747962	0	0.317642614280317	12980	1	.	.
1	41826830	41826844	-1	CTCCCATTGGTCCGC	NF-Y_disc1	10.0036770436	0	0.312580279561768	2666	1	.	.
1	41846987	41847001	-1	TTTCCCTGGGGGCAT	AP-2_known4	9.46604220328	0	0	13941	1	.	.
1	41882930	41882948	-1	ATGCCACCAGAGGGCACCA	CTCF_known1	14.2871068883	0	0.898148847752172	12798	1	.	.
1	41889254	41889272	-1	CGGCCACAAGAGGGCATCT	CTCF_known1	10.6932410458	0	0.733131847374386	11588	1	.	.
1	41898502	41898518	-1	AGGTGAGTCAGAGGTTA	RXRA_known4	8.93879620433	0	0.103135625236116	2340	1	.	.
1	41898566	41898584	-1	GGGCCAGCAGGGGGCGCTG	CTCF_known1	15.1090333759	0.0592617065241	0.926482810729127	2276	1	GGGCCAGCAGGGGGCGCTG:78,GGGACAGCAGGGGGCGCTG:43	15.1090333759,12.5894557174
1	41926137	41926151	1	GGGTCACAATGACCC	ERalpha-a_disc1	12.1403358134	0	0.395239894219872	1621	1	.	.
1	41942470	41942484	1	GTGTCACCCTTACCT	ERalpha-a_disc1	9.48804971724	0	0.280015111446921	2655	1	.	.
1	41958123	41958141	1	CGGCCTGCAGAGGGCGCTC	CTCF_known1	13.4622474647	0	0.551190026445032	12998	1	.	.
1	41962082	41962096	-1	GGAACAAAGCGTCCT	GR_known7	9.63772886053	0	0.926482810729127	16957	1	.	.
1	41964475	41964489	1	GGTACAGAATGGTCT	GR_known7	10.5607236226	0	0.11696259916887	19350	1	.	.
1	41981141	41981155	-1	AATGCCTGGGGCATA	AP-2_known4	9.48344161577	0	0.145296562145825	15796	1	.	.
1	41981141	41981155	-1	AATGCCTGGGGCATA	AP-2_known4	9.48344161577	0	0.145296562145825	15796	1	.	.
1	41981932	41981950	1	AGGCCACACGGTGGCGCTA	CTCF_known1	10.6058349613	0	0.933660748016623	15005	1	.	.
1	41981964	41981982	1	CCAGCACCATGGGCAGGGC	NRSF_known1	16.3942033578	0	0.0395919909331318	14973	1	.	.
1	42044594	42044610	-1	GATTGTGCTGACTTGGC	Maf_known4	12.1289202229	0	0.11696259916887	2665	1	.	.
1	42044733	42044749	1	CTCAGATCAAAGGCAAT	TCF4_known1	11.3140680731	0	0.0787306384586324	2804	1	.	.
1	42044810	42044828	-1	TTACCAGTGGATGGCAATG	CTCF_known1	9.37443469338	0	0.498602191159804	2881	1	.	.
1	42089069	42089084	-1	CCTTTAAAAATAGCAA	Mef2_known2	8.26925090336	0	0.890366452587835	2501	1	.	.
1	42092021	42092031	1	TTCCCCAGGGA	EBF_known2	10.9934537491	0	0.747487721949377	3497	1	.	.
1	42127406	42127417	1	ATGCGTGGGTGC	Egr-1_known4	8.97525331924	0	0.0395919909331318	2567	1	.	.
1	42128057	42128070	-1	GCCCAAATAAGGAG	SRF_known1	12.2759526449	0	0.801057801284473	1916	1	.	.
1	42164795	42164805	1	GGGCTGAGTCA	BATF_disc1	10.0318182368	0	0.445183226293918	7256	1	.	.
1	42194423	42194432	1	GGGAATTCCC	NF-kappaB_disc1	11.0959893462	0	0.650925576123914	2997	1	.	.
1	42217096	42217107	-1	ATGCGTGGGCTG	Egr-1_known4	9.58596184741	0	1	25670	1	.	.
1	42217127	42217142	-1	AAGTTAAATATAGAAA	Mef2_known2	10.6168828016	0	1	25701	1	.	.
1	42220301	42220319	1	GAGTCAGCAGGGGTCGCCA	CTCF_known1	9.26489411523	0	0.0787306384586324	28875	1	.	.
1	42265583	42265593	-1	GATCTGAGTCA	BATF_disc1	10.4443772694	0	0.0787306384586324	622	1	.	.
1	42272616	42272626	1	GGGATGAGTCA	BATF_disc1	10.599331511	0	0.825236116358141	5685	1	.	.
1	42277825	42277843	1	TATCCTCTAGGGGGAGCTA	CTCF_known1	11.4414539952	0	0.60173781639592	10894	1	.	.
1	42306655	42306671	1	GCTAAATCAAAGGGCTG	TCF4_known1	9.20474019891	0	0.661428031734038	5626	1	.	.
1	42342984	42342993	1	CTGTCACTCA	Pbx3_disc2	11.2576189041	0	0.131469588213071	20064	1	.	.
1	42346864	42346873	1	GTTGTGCAAC	CEBPB_disc1	9.70603716725	0	0	16184	1	.	.
1	42357360	42357374	-1	GAAAGAGAAAGTGAG	Irf_known9	11.7086031835	0	0.131469588213071	5688	1	.	.
1	42386005	42386014	1	CTGTCACTCT	Pbx3_disc2	9.82089575281	0	0.682357385719683	10293	1	.	.
1	42416729	42416738	-1	GGGGATTTCC	NF-kappaB_disc1	11.2821645346	0	0	11995	1	.	.
1	42421726	42421736	1	TTCCCCAGGGA	EBF_known2	10.9934537491	0	0.145296562145825	6998	1	.	.
1	42498333	42498343	1	TTCCCCTGGGA	EBF_known2	11.3907555466	0	0.0787306384586324	1401	1	.	.
1	42501398	42501416	1	CGGCCCGGAGAGGGCGCCC	CTCF_known1	9.70458195499	0	0.380128447298829	1664	1	.	.
1	42501796	42501810	-1	CACGGCGCACGCGCC	Nrf1_disc1	10.1305114371	0	0.65477899508878	2062	1	.	.
1	42603618	42603632	1	TTGTCAGCCTGGCCT	ERalpha-a_disc1	9.1204358813	0	0.369550434454099	46	1	.	.
1	42603691	42603701	1	TTCCCCAGGGG	EBF_known2	9.92710232265	0	0.337136380808462	12	1	.	.
1	42612702	42612720	1	CCATCACCAGGGGGCAGCC	CTCF_known1	11.1488740031	0	0.462485833018511	8241	1	.	.
1	42628927	42628941	-1	CTCTGATTGGTGGGT	NF-Y_disc1	10.9470064534	0	0.940309784661881	2682	3	.	.
1	42628988	42629002	-1	CTCTGATTGGTGGGA	NF-Y_disc1	10.4247372342	0	0.145296562145825	2743	3	.	.
1	42629041	42629055	-1	CTCTGATTGGTGGGG	NF-Y_disc1	10.4247372342	0.00683234153492	0.408915753683415	2796	3	CTCTGATTGGTGGGG:118,CTCTGATTTGTGGGG:2	10.4247372342,6.15121532247
1	42639170	42639188	-1	TGGCCACTAGGGGGCGGGG	CTCF_known1	14.9416451044	0	0.654023422742728	2448	1	.	.
1	42781373	42781386	1	AAGGCTAAGGTTCA	HNF4_known3	10.0155504636	0	0.347865508122403	1577	1	.	.
1	42781381	42781397	1	GGTTCACATTGAAGTCA	RXRA_known4	9.18957099347	0	0.145296562145825	1585	1	.	.
1	42785959	42785970	-1	TGTTTACATAAA	Foxa_known3	9.78826622904	0	0.842765394786551	1268	1	.	.
1	42799914	42799932	-1	AGGCCAGTAGGGGACATAA	CTCF_known1	9.02394333753	0	0.145296562145825	6370	1	.	.
1	42801003	42801012	1	GTCACGGTCG	Pax-5_disc2	9.36598834704	0.0297022062571	0.103135625236116	5281	1	GTCACGGTCG:113,GTCACGGTCT:8	9.36598834704,5.15835676705
1	42801003	42801012	1	GTCACGGTCG	Pax-5_disc2	9.36598834704	0.0297022062571	0.103135625236116	5281	1	GTCACGGTCG:113,GTCACGGTCT:8	9.36598834704,5.15835676705
1	42801600	42801613	-1	AATTCCAAAGTTCA	HNF4_known3	10.8283475561	0	0.684548545523234	4684	1	.	.
1	42922137	42922148	-1	CTGAGTGGGCGG	Egr-1_known4	9.64193209231	0	0.11696259916887	11454	1	.	.
1	43043760	43043778	1	CCGACACTAGGTGGCAGTA	CTCF_known1	12.2802832095	0	0	269	1	.	.
1	43124027	43124041	1	TACCGCGCCTGCTCC	Nrf1_disc1	9.92879642796	0	0.124820551567813	2389	1	.	.
1	43124103	43124112	-1	CGACCCGGAA	TR4_disc1	11.1981094028	0	0.138647525500567	2465	1	.	.
1	43147976	43147990	-1	CTTCTATTGGCTAAT	NF-Y_disc1	9.4726135993	0	0.377332829618436	2996	1	.	.
1	43148014	43148023	-1	CTGTCAATCT	Pbx3_disc2	9.73004019486	0	0.533811862485833	3034	1	.	.
1	43149993	43150001	-1	GCCATCTTG	YY1_known3	9.21023913806	0	0.0649036645258784	5013	1	.	.
1	43203106	43203124	-1	CTTCCTGCAGGAGGCAGCA	CTCF_known1	9.77953617707	0	0.0720816018133736	8116	1	.	.
1	43206220	43206233	-1	AAGAGCAAAGTCCA	HNF4_known3	9.23443473409	0	0.410049112202493	5002	1	.	.
1	43232749	43232763	-1	TCGTGGGCATGCGCC	Nrf1_disc1	9.85967544836	0	0.369550434454099	2346	1	.	.
1	43232910	43232921	-1	GCGCGTGGGCGG	Egr-1_known4	10.2453171758	0	0.0720816018133736	2185	1	.	.
1	43283056	43283070	-1	CTCTGCGCACGCGCG	Nrf1_disc1	13.5270594246	0	0.587306384586324	2	1	.	.
1	43312109	43312118	-1	GGGAGTTGTA	Znf143_disc1	12.0453519789	0	0.297922176048357	7988	1	.	.
1	43312186	43312200	-1	TTTCCATTGGCTACC	NF-Y_disc1	9.78564276084	0	0.430525122780506	8065	1	.	.
1	43351912	43351928	1	GAATTTGCTGACTTAAC	Maf_known4	13.7023190425	0	0.26550812240272	386	1	.	.
1	43379137	43379147	-1	GTCCCCAGGGG	EBF_known2	9.92710232265	0	0	2953	1	.	.
1	43388781	43388799	1	CAGCCACTAGTTGGCAGGA	CTCF_known1	9.87878084299	0	0.0395919909331318	657	1	.	.
1	43389889	43389899	1	GTCCCCAGGGA	EBF_known2	10.9934537491	0	0.145296562145825	1765	1	.	.
1	43390058	43390072	1	CTCTGATTGGTGGAG	NF-Y_disc1	10.0023316721	0	0.145296562145825	1934	1	.	.
1	43390311	43390325	1	CCCTGCGCCTGCGCT	Nrf1_disc1	12.6738853633	0	0.145296562145825	2187	1	.	.
1	43401025	43401034	-1	GGGGATTCCC	NF-kappaB_disc1	10.8164058168	0	0.347865508122403	7225	1	.	.
1	43402178	43402188	1	GTCCCCTGGGG	EBF_known2	10.3244041201	0	0.376199471099358	8378	1	.	.
1	43403041	43403050	1	ATTGTGCAAC	CEBPB_disc1	10.0596552141	0	0.797431054023423	9241	1	.	.
1	43404996	43405007	-1	TGTTGACTTTTG	Foxa_known3	9.37180431885	0	0.395919909331318	9613	1	.	.
1	43405114	43405127	-1	CTGTCCAAAGGTCA	HNF4_known3	12.0722263053	0	0.329958443520967	9495	1	.	.
1	43406839	43406849	-1	GAAATGACTCA	BATF_disc1	10.9059939169	0	0.48666414809218	7770	1	.	.
1	43439171	43439185	1	AGGTCACTGTGTCCT	ERalpha-a_disc1	11.0597897304	0	0.0787306384586324	13449	1	.	.
1	43459418	43459432	1	AAGGCACCCTGACCC	ERalpha-a_disc1	10.2608122394	0	0.0787306384586324	1072	1	.	.
1	43474202	43474211	-1	CTGACGTCAT	AP-1_disc1	10.6590654963	0	0.11696259916887	3936	1	.	.
1	43474544	43474558	-1	CTTTGTCATTCAAAC	Pou5f1_known1	10.8259396757	0	0.293842085379675	3594	1	.	.
1	43535369	43535383	1	TGGGCACCTTGACCC	ERalpha-a_disc1	9.64211130792	0	0.0649036645258784	3298	1	.	.
1	43539478	43539496	-1	AGAACACCAGGGGGCGGCA	CTCF_known1	12.4616745437	0	0.280015111446921	693	1	.	.
1	43609458	43609476	-1	GATCCTGTAGGGGGCGCTT	CTCF_known1	9.37194424159	0	0.131469588213071	8413	1	.	.
1	43665191	43665201	-1	TTCCCCAGAGA	EBF_known2	10.5961519516	0	0.528825085001889	625	1	.	.
1	43667142	43667153	-1	TGTTTACATAGC	Foxa_known3	11.4410388184	0	0.131469588213071	1326	1	.	.
1	43693105	43693123	1	TGGCCACCAGAGGGCAGTG	CTCF_known1	15.9984439917	0	0.88492633169626	1269	1	.	.
1	43703940	43703958	1	ATGCCATTAGGGGGTGCTG	CTCF_known1	9.06510568003	0	1	1609	1	.	.
1	43707255	43707269	-1	GGAACAAACTGTGCT	GR_known7	10.2820980171	0	0.145296562145825	4162	1	.	.
1	43738098	43738108	-1	GTCCCTTGGGA	EBF_known2	11.788057344	0	0.367585946354363	2128	2	.	.
1	43738128	43738138	-1	CTCCCCTGGGA	EBF_known2	10.7217059176	0	0.613146958821307	2098	2	.	.
1	43778492	43778508	1	AGAGCATGGGGAGGTCA	RXRA_known4	10.1555348417	0	0.343785417453721	715	1	.	.
1	43778502	43778515	1	GAGGTCAGGGTTCA	HNF4_known3	9.86443215877	0	0.293842085379675	705	1	.	.
1	43824499	43824508	1	TCTCGTGATA	ZBTB33_disc1	7.58696305826	0	0.60173781639592	2373	1	.	.
1	43855463	43855473	-1	CCGGAAGTGAA	Ets_known5	10.8219550596	0	0.458859085757461	161	2	.	.
1	43855508	43855522	-1	TTCTGATTGGTGGAC	NF-Y_disc1	9.92901490104	0	0.714771439365319	116	1	.	.
1	43855544	43855554	-1	CCGGAAGTTGG	Ets_known5	9.46758448767	0	0.88492633169626	80	2	CCGGAAGTTGG:73,CCGGAAGTCGG:48	9.46758448767,9.79483957456
1	43880451	43880466	1	AAGCTATTAATAGAAG	Mef2_known2	13.3982929619	0	0.145296562145825	6854	1	.	.
1	43880473	43880491	-1	CCCCCACATGGGGGCACTA	CTCF_known1	9.04757029703	0	0.459010200226672	6876	1	.	.
1	43941861	43941870	1	GTGACATCAT	AP-1_disc1	9.25209142813	0	0.0787306384586324	16819	1	.	.
1	44050095	44050111	1	CATTTTGCTGACCGGGC	Maf_known4	10.2127751899	0	0.797431054023423	52	1	CATTTTGCTGACCGGGC:118,CATTTTGCTGACTGGGC:2	10.2127751899,11.3887930821
1	44066241	44066255	-1	AGGACAGAATGTGCC	GR_known7	9.08978841313	0	0.0184359652436721	2140	1	.	.
1	44098083	44098094	-1	TATTTACATAAG	Foxa_known3	9.61909905842	0	0.0736683037400831	2626	1	.	.
1	44105840	44105851	1	TGTTTACTTTCT	Foxa_known3	9.32687962724	0	0.684548545523234	271	1	.	.
1	44115600	44115614	1	CTATGATTGGCCAGC	NF-Y_disc1	10.4137770293	0	0.825236116358141	653	2	.	.
1	44115744	44115758	1	TGCTCATTGGCTGGT	NF-Y_disc1	11.7318051641	0	0.876463921420476	509	2	.	.
1	44116044	44116058	-1	CTCCTATTGGCCGAG	NF-Y_disc1	10.1397601224	0	0.395919909331318	209	1	.	.
1	44172050	44172059	1	GGGGATTCCC	NF-kappaB_disc1	10.8164058168	0	0.289913109180204	1603	1	.	.
1	44174968	44174979	-1	TGTTTACTCTTT	Foxa_known3	9.72641084252	0	0.110313562523612	567	1	.	.
1	44229285	44229303	1	GAGCCACAAGAGGGCAGAA	CTCF_known1	11.3150229756	0	0.935247449943332	3366	1	.	.
1	44305243	44305253	1	TTCCCCAGAGA	EBF_known2	10.5961519516	0	0.584812995844352	5163	1	.	.
1	44400587	44400605	-1	TGGCCACAAGGGGGCAGAG	CTCF_known1	14.0137547243	0	0.65681904042312	1873	1	.	.
1	44412023	44412041	-1	TCAGCACCACCCAGAGAAG	NRSF_known1	9.32519697405	0	0.0582546278806196	1977	1	.	.
1	44412283	44412293	-1	AGCACGTGGGT	Myc_disc2	9.41581213981	0	0.65681904042312	2237	1	.	.
1	44412343	44412352	-1	GGGAAATGTA	Znf143_disc1	11.1294291902	0	0.382092935398564	2297	1	.	.
1	44412455	44412464	1	GGACCCGGAA	TR4_disc1	11.0387252249	0	0.65681904042312	2409	1	.	.
1	44434187	44434205	1	TCAGCACCAGGGACAGCTC	NRSF_known1	18.1910155116	0	0.475708349074424	264	1	.	.
1	44445642	44445652	1	TGCACGTGGGT	Myc_disc2	8.91528006439	0	0.871477143936532	681	1	.	.
1	44446491	44446500	-1	ATTGCACAAC	CEBPB_disc1	10.0262747962	0	0.059841329807329	1530	1	.	.
1	44453049	44453060	1	TGTTTACATTTC	Foxa_known3	10.1001462482	0	0.059841329807329	8088	1	.	.
1	44471494	44471512	1	TCTCCAGGAGAGGGCAGCA	CTCF_known1	11.5306125425	0	0.436720816018134	6553	1	.	.
1	44487440	44487456	1	AAATGTGCTGACTGGGC	Maf_known4	12.4657512725	0	0.487344163203627	1184	1	.	.
1	44496537	44496555	-1	GGGCCTGCAGGGGTCGACA	CTCF_known1	9.32512971967	0	0.0184359652436721	3599	1	.	.
1	44501784	44501801	-1	GTGTGGGGGACAGATAAG	GATA_known14	11.3030469756	0	0.60173781639592	6591	1	.	.
1	44502416	44502434	-1	TTGTCACCAGAGGGCACCA	CTCF_known1	12.9837321939	0	0.876463921420476	5959	1	.	.
1	44513531	44513549	-1	TGTCCACTAGAGGACACTA	CTCF_known1	12.9056826383	0	0.0329429542878731	518	1	.	.
1	44579070	44579079	1	ATGACATCAT	AP-1_disc1	9.26337914935	0	0	21263	1	.	.
1	44678419	44678429	1	TTCCCTTGAGG	EBF_known2	10.3244041201	0	0.0395919909331318	9102	1	.	.
1	44679202	44679212	1	GCGGAAGTGCG	Ets_known5	9.40799310483	0	0	9885	1	.	.
1	44705250	44705264	1	GGGTTACCCTGCCCT	ERalpha-a_disc1	9.57878030661	0	0.353758972421609	15356	1	.	.
1	44705869	44705883	1	GGTACATTCTGTCCT	GR_known7	10.6302043933	0	0.0787306384586324	14737	1	.	.
1	44707028	44707045	-1	ATTGACAGGGCAGATAAG	GATA_known14	9.66498959294	0	0.940309784661881	13578	1	.	.
1	44748095	44748111	1	GGGTCACACAGGGGACA	RXRA_known4	10.6811413364	0	0.145296562145825	2984	1	.	.
1	44749471	44749482	1	TGTTTGCTTAGC	Foxa_known3	9.29017144766	0	0.0582546278806196	4360	1	.	.
1	44756659	44756676	-1	GTGTCACGGGCAGATAAC	GATA_known14	9.55444256872	0	1	11548	1	.	.
1	44784094	44784112	-1	ATACCACCAGGGGGCGCTA	CTCF_known1	14.8546829475	0	0.661428031734038	4086	1	.	.
1	44784120	44784130	-1	TTCCCCTGGGA	EBF_known2	11.3907555466	0	0.886210804684548	4060	1	.	.
1	44793710	44793724	-1	AGTCCCTGGGGCTAT	AP-2_known4	9.49661991562	0	0.613146958821307	672	1	.	.
1	44821121	44821130	1	GGGACTTGTA	Znf143_disc1	10.9446170983	0	0.872383830751794	17339	1	.	.
1	44821762	44821771	-1	ATGACATCAT	AP-1_disc1	9.26337914935	0	0.326256139025312	16698	1	.	.
1	44844046	44844064	1	ATACCACCAGGGGGCACTA	CTCF_known1	14.5514371321	0	0.822440498677748	4839	1	.	.
1	44883325	44883339	1	AATTGTCATGCAGAA	Pou5f1_known1	10.0455049765	0	0.666565923687193	5333	1	.	.
1	45009035	45009049	1	CTTTATTATGGAGAA	Pou5f1_known1	9.3118769445	0	1	913	1	.	.
1	45012550	45012568	-1	GGACCGCCAGGAGGCGCCT	CTCF_known1	9.08821982055	0	0	4428	1	.	.
1	45042406	45042417	-1	TGTTTACTCAGC	Foxa_known3	11.0973012863	0	0.940309784661881	2618	1	.	.
1	45060980	45060998	-1	TGGCCAGTAGGTGTCGCTG	CTCF_known1	13.8670181061	0	0.940309784661881	16880	1	.	.
1	45103813	45103830	1	CTGGCCAGGACTGATAGG	GATA_known14	9.27056380244	0	0.24971666037023	389	1	.	.
1	45118708	45118726	-1	TGGCCAACAGGTGGCAGTG	CTCF_known1	13.7438685937	0	0.936154136758594	1305	1	.	.
1	45121394	45121412	1	TGACCACCAGAGGCCACTT	CTCF_known1	10.7603845953	0	0.756025689459766	816	1	.	.
1	45138103	45138113	-1	GAAGTGACTCA	BATF_disc1	9.96082207567	0	0.422818284850774	872	1	.	.
[truncated: 69,696 more rows]
