# Supplementary material for: Analysis of variation at transcription factor binding sites in Drosophila and humans
Source: Genome Biol. 2012 Sep 5;13(9):R49. doi: 10.1186/gb-2012-13-9-r49 (PMC3491393; doi:10.1186/gb-2012-13-9-r49)
Supplement: Additional file 5 — CTCF binding and TFBS variation properties for four individuals from McDaniell et al. A plain text table listing the position, sequence properties and ChIP binding signals at CTCF binding sites with detected variation in four individuals from [16]. [file gb-2012-13-9-r49-S5.txt]

# Spivakov et al. Analysis of variation at transcription factor binding sites in Drosophila and humans
# Additional file 5. Relationship between CTCF binding and motif conservation 
#           and variation in the four included individuals from McDaniell et al., 2010 [16]. 
#
# ALLELES - a codified string indicating whether the CTCF binding site on
#           each strand of each profiled individual corresponds to the reference (0) or alternative (1) allele. 
#           9 indicates undetected sequence.
#           Individuals are listed in the following order: GM12892, GM19239, GM19238, GM19240 
#           (the same as the order of their ChIP signals in subsequent columns) 
# SEQ:COUNT - the number of detected strands corresponding to each allele (max 12)
# REF_ALT_HOMOZ_ChIP_DELTA - the difference between the mean ChIP signals in
#           homozygous individuals with the reference and alternative alleles, respectively
#	    (mean values are used if the number of individuals of either type is higher than one).
#           NA indicates that no homozygous individuals for either (or both)
#           alleles have been detected.
# WHICH_MAJOR - specifies whether the REF or ALT variant of the polymorphic SNP mapping to the binding site
#	    is globally the most frequent based on the data from ref 77.
CHR	START	END	STRAND	BLS	REF	ALT	REF_PWM_SCORE	ALT_PWM_SCORE	REF_ALT_SCORE_DELTA	SEQ:COUNT	ALLELES	GM12892_ChIP	GM19239_ChIP	GM19238_ChIP	GM19240_ChIP	REF_ALT_HOMOZ_ChIP_DELTA	WHICH_MAJOR
1	1978075	1978093	-1	0.0345296562145825	TGACCGGCAGAGGGCAGTG	TGACTGGCAGAGGGCAGTG	13.0136161685486	8.41849631841398	4.59511985013459	TGACCGGCAGAGGGCAGTG:4,TGACTGGCAGAGGGCAGTG:2	99001001	3.2025875	4.354425	2.04818125	1.39700625	NA	REF
1	11002189	11002207	-1	0.32550056667926	CGAGCAGCAGGGGGCAGCG	CGAGCAGCAGGGGGCAGCA	11.519053337591	11.9359471415228	-0.416893803931787	CGAGCAGCAGGGGGCAGCG:4,CGAGCAGCAGGGGGCAGCA:2	99100010	3.3202625	3.9507375	3.7187875	3.308875	NA	REF
1	14256846	14256864	1	0	CCACCAGCAGAGGGCAGCC	CCACCAGCAGAGGGCAGCT	13.3813891751454	12.1774163708195	1.20397280432594	CCACCAGCAGAGGGCAGCC:4,CCACCAGCAGAGGGCAGCT:2	99100010	1.398625	1.204475	1.54695	1.37535	NA	REF
1	15921774	15921792	1	0.647601057801284	AAGCCAGGAGAGGGCACAG	CAGCCAGGAGAGGGCACAG	10.3782410466862	11.5413918564919	-1.16315080980568	AAGCCAGGAGAGGGCACAG:5,CAGCCAGGAGAGGGCACAG:1	01999999	0.18289375	0.0876	0.1030125	0.0383375	NA	REF
1	20539507	20539525	1	1	CTTCCACTAGATGGCGCTG	CTTCCACTAGATGGCGATG	14.0211930269648	12.2481256907489	1.7730673362159	CTTCCACTAGATGGCGCTG:6,CTTCCACTAGATGGCGATG:6	10010000	0.9174125	0.372775	0.9619625	1.3668375	NA	ALT
1	20901907	20901925	1	0.145296562145825	GGTCCAGTAGGGGGCGCAC	GGTCCAGTAGGGGGCACAC	12.318131696259	12.0063520722281	0.311779624030841	GGTCCAGTAGGGGGCGCAC:4,GGTCCAGTAGGGGGCACAC:2	00999999	2.156375	1.985875	2.7325125	2.7427625	NA	REF
1	26864654	26864672	1	0.0670192670948243	GGACCAGCAGAGGCCAGTA	AGACCAGCAGAGGCCAGTA	9.60381625785886	9.82695980917307	-0.223143551314211	GGACCAGCAGAGGCCAGTA:4,AGACCAGCAGAGGCCAGTA:2	99001001	1.8278125	1.74530625	1.55910625	1.86806875	NA	REF
1	28417892	28417910	1	0.0184359652436721	CCTCCACCAGAGGGAGCCC	CCTCCACCAGAAGGAGCCC	11.8641344007574	9.64856068475299	2.21557371600442	CCTCCACCAGAGGGAGCCC:5,CCTCCACCAGAAGGAGCCC:1	99000100	0.612375	1.0672	0.514875	1.01315	NA	REF
1	32059765	32059783	-1	0.253796751038912	CAGCCACCAGGGGGCAGGG	CAGCCACCAGCGGGCAGGG	13.8184039113532	9.69126952630815	4.12713438504509	CAGCCACCAGGGGGCAGGG:4,CAGCCACCAGCGGGCAGGG:2	99001001	3.966	4.7411875	1.8780875	1.966975	NA	REF
1	38455881	38455899	1	0.838685304117869	ATGCCTCCAGGGGGCATAG	ATGCCTCCAGCGGGCATAG	9.01419120781243	4.88705682276733	4.12713438504509	ATGCCTCCAGCGGGCATAG:3,ATGCCTCCAGGGGGCATAG:3	00999999	7.073575	5.97008125	7.5923938125	6.65900625	NA	REF
1	40138497	40138515	1	0.99335096335474	TGGTCAGCAGAGGGCGCGC	TGGTCAGCAGGGGGCGCGC	11.5083451787288	12.0245616511296	-0.516216472400867	TGGTCAGCAGGGGGCGCGC:11,TGGTCAGCAGAGGGCGCGC:1	10111111	0.9889875	0.71610625	0.9626125	1.5773125	NA	ALT
1	40265504	40265522	-1	0.264223649414431	CGTCCACCAGGGGGCAGAG	TGTCCACCAGGGGGCAGAG	14.0364323620007	14.4827194646291	-0.446287102628421	CGTCCACCAGGGGGCAGAG:4,TGTCCACCAGGGGGCAGAG:2	10999999	3.763675	3.351325	4.3836	3.9240375	NA	REF
1	41898566	41898584	-1	0.926482810729127	GGGCCAGCAGGGGGCGCTG	GGGACAGCAGGGGGCGCTG	15.3593342894105	12.6737569441604	2.68557734525015	GGGACAGCAGGGGGCGCTG:7,GGGCCAGCAGGGGGCGCTG:5	10101111	4.8087125	4.596825	4.114375	3.68175	NA	REF
1	41958123	41958141	1	0.551190026445032	CGGCCTGCAGAGGGCGCTC	CGGCCTGCAGAGGGTGCTC	13.7659845600187	11.3174455544016	2.44853900561712	CGGCCTGCAGAGGGCGCTC:4,CGGCCTGCAGAGGGTGCTC:2	99001001	1.13045	1.3235625	0.8164375	1.054125	NA	REF
1	54181326	54181344	1	0.345976577257272	ACGCCAGCAGGGGGCGGCA	ACACCAGCAGGGGGCGGCA	14.2925249157612	13.8346918221357	0.457833093625482	ACGCCAGCAGGGGGCGGCA:5,ACACCAGCAGGGGGCGGCA:1	99000100	2.019975	1.8918375	1.4470125	1.61655	NA	REF
1	54535909	54535927	1	0.876463921420476	TAATCACTAGGGGGCAATA	TAATCACTAGAGGGCAATA	11.2416927526342	10.7254762802333	0.516216472400867	TAATCACTAGGGGGCAATA:4,TAATCACTAGAGGGCAATA:2	10999999	0.38154375	0.449575	0.28775	0.29346875	NA	REF
1	59235106	59235124	-1	0.661428031734038	GTGCCGGTAGATGGCGCCA	GTGCCGGTAGATGGCACCA	11.108656890837	10.7968772668061	0.311779624030841	GTGCCGGTAGATGGCGCCA:4,GTGCCGGTAGATGGCACCA:2	99001001	0.802125	0.5887875	0.5949375	1.23475	NA	REF
1	62596962	62596980	-1	0.0787306384586324	CTGCCTCTAGGGGTCAGCA	CTGCCTCTAGGCGTCAGCA	11.0948623110096	7.08752912577714	4.00733318523247	CTGCCTCTAGGGGTCAGCA:4,CTGCCTCTAGGCGTCAGCA:2	99001001	2.321675	2.54415	1.6374125	1.73175	NA	REF
1	70598804	70598822	1	0.88492633169626	CCACCACTAGATGGAGACC	CCACCACTCGATGGAGACC	10.1539601320822	5.62136063892899	4.53259949315326	CCACCACTAGATGGAGACC:4,CCACCACTCGATGGAGACC:2	99001001	0.458025	0.65815	0.2945125	0.217175	NA	REF
1	78580218	78580236	-1	0	CAGCCTCCAGAGGGCAGTT	CAGCCTCCAGAGGGCGGTT	11.339535108754	11.6513147327848	-0.311779624030841	CAGCCTCCAGAGGGCGGTT:10,CAGCCTCCAGAGGGCAGTT:2	01111111	0.44618125	0.6355625	0.5299875	0.73063125	NA	ALT
1	85219364	85219382	1	0.553456743483189	TCACCAGCGGGGGACAGCG	TCACCTGCGGGGGACAGCG	8.91825938731155	6.82639532563316	2.09186406167839	TCACCAGCGGGGGACAGCG:8,TCACCTGCGGGGGACAGCG:4	00010000	5.09663125	4.1000375	5.1709875	5.7188875	NA	ALT
1	85219407	85219425	-1	0.418738194182093	TGGCCACTTGGTGTCGCTG	GGGCCACTTGGTGTCGCTG	10.7757348878151	8.94315342406674	1.83258146374831	TGGCCACTTGGTGTCGCTG:8,GGGCCACTTGGTGTCGCTG:4	00010000	5.09663125	4.1000375	5.1709875	5.7188875	NA	ALT
1	85238204	85238222	-1	0.602720060445788	CCACCACTAGGTGGCGCAA	CCACCACTAGGTGGCACAA	14.2378564789095	13.9260768548786	0.311779624030841	CCACCACTAGGTGGCACAA:11,CCACCACTAGGTGGCGCAA:1	11111011	2.3767125	1.6932875	2.7220125	2.7746875	NA	ALT
1	90270387	90270405	1	0.768643747638836	CTGACACTAGAGGGCGCTC	CTGACACTAGAGGGCGCCC	12.5442374948788	12.31539592245	0.228841572428848	CTGACACTAGAGGGCGCTC:7,CTGACACTAGAGGGCGCCC:5	00010100	2.641475	2.6031625	2.482125	2.7857125	NA	ALT
1	92393024	92393042	-1	0.523460521344919	TAGCCACGAGGTGGCAGAA	TGGCCACGAGGTGGCAGAA	12.5299676718309	13.4462584037051	-0.916290731874152	TAGCCACGAGGTGGCAGAA:4,TGGCCACGAGGTGGCAGAA:2	99001001	0.15114375	0.0523125	0.0120875	0.082825	NA	REF
1	110075084	110075102	-1	0.652058934642992	CAACCACAAGGGGGCAGTG	AAACCACAAGGGGGCAGTG	13.7000779580441	12.5369271482384	1.16315080980568	CAACCACAAGGGGGCAGTG:8,AAACCACAAGGGGGCAGTG:4	00010100	4.7791	4.3647875	3.68875	5.327625	NA	REF
1	110183021	110183039	1	0.298753305629014	GGTCCACAGGGTGGCGGTA	TGTCCACAGGGTGGCGGTA	9.69009034875647	11.5226718125048	-1.83258146374831	GGTCCACAGGGTGGCGGTA:4,TGTCCACAGGGTGGCGGTA:2	00999999	4.586575	4.7176	4.847475	4.7393625	NA	REF
1	116307381	116307399	-1	0.405666792595391	ATGACACCAGGAGGCAGCA	ACGACACCAGGAGGCAGCA	9.75226287969218	9.52911932837797	0.223143551314211	ATGACACCAGGAGGCAGCA:4,ACGACACCAGGAGGCAGCA:2	99001001	0.262775	0.1636875	0.2727875	0.279375	NA	ALT
1	117360467	117360485	-1	0.418738194182093	AGACCAGCAGGTGGGGCCA	AGATCAGCAGGTGGGGCCA	10.5218325513415	7.43079009798321	3.09104245335832	AGACCAGCAGGTGGGGCCA:4,AGATCAGCAGGTGGGGCCA:2	99010100	1.8487875	1.5975375	2.0987125	2.0457125	NA	REF
1	147365018	147365036	-1	0.647601057801284	CTACCACTAGATGGCACGA	CTACCACTAGATGGCATGA	13.1474961180103	10.563498565578	2.58399755243223	CTACCACTAGATGGCATGA:11,CTACCACTAGATGGCACGA:1	11111011	1.209075	1.7497875	1.61655	1.5505375	NA	ALT
1	152158227	152158245	-1	0.747487721949377	CTGCCACCAGGTGTCTACA	CTGCCATCAGGTGTCTACA	8.7073789299294	4.64693591938298	4.06044301054642	CTGCCACCAGGTGTCTACA:4,CTGCCATCAGGTGTCTACA:2	99100010	2.2167375	1.1744	1.83126875	0.9897375	NA	REF
1	152842477	152842495	1	0.0787306384586324	AGACCACAAGAGGGCAATC	AGACCACAAGAGGGAAATC	11.2363019039993	9.23974802212524	1.99655388187407	AGACCACAAGAGGGAAATC:3,AGACCACAAGAGGGCAATC:3	99001101	3.5381125	3.3661	0.633175	1.61855	2.732925	REF
1	153505772	153505790	1	0.353758972421609	TGTCCACAGGAGGGCGCTC	TGCCCACAGGAGGGCGCTC	11.0583446412639	9.95973235259574	1.09861228866811	TGTCCACAGGAGGGCGCTC:4,TGCCCACAGGAGGGCGCTC:2	99100010	1.2250625	0.8553375	1.3476625	1.714875	NA	REF
1	155057330	155057348	-1	0.950056667925954	TGGCCACCAGAGGGTAGCA	TGGCCACCAGAGGCTAGCA	14.1090265915792	9.66637533508887	4.44265125649032	TGGCCACCAGAGGGTAGCA:5,TGGCCACCAGAGGCTAGCA:1	00999999	5.00336875	4.3456875	4.79405	4.760075	NA	REF
1	156326888	156326906	1	0	CCGCCGCTAGGTGGCGGGC	CCGCCGCAAGGTGGCGGGC	10.5292540018359	9.43064171316779	1.09861228866811	CCGCCGCTAGGTGGCGGGC:10,CCGCCGCAAGGTGGCGGGC:2	00010000	4.664925	4.2877625	5.1529625	4.7264125	NA	ALT
1	159791457	159791475	-1	0	GCGCCACCAGACGGCAGCC	GCGCCACCAGAGGGCAGCC	8.89511982032072	12.9024530055532	-4.00733318523247	GCGCCACCAGACGGCAGCC:9,GCGCCACCAGAGGGCAGCC:3	10010000	0.9636125	0.584675	0.0446875	0.0772375	NA	REF
1	160070943	160070961	1	0	CGGCCAGCAGAGGGAGCCC	TGGCCAGCAGAGGGAGCCC	13.6324531673942	14.0787402700226	-0.446287102628419	CGGCCAGCAGAGGGAGCCC:4,TGGCCAGCAGAGGGAGCCC:2	99001001	2.7365	1.523525	2.6865375	3.1299375	NA	REF
1	160804931	160804949	1	0.288779750661126	TGGCCACCAGGAGGCAGTG	TGGGCACCAGGAGGCAGTG	14.6701561220898	10.8859664881716	3.78418963391826	TGGGCACCAGGAGGCAGTG:7,TGGCCACCAGGAGGCAGTG:5	01001101	0.1818	0.336275	0.106675	0.4178375	0.2296	REF
1	165571032	165571050	1	0.0787306384586324	TGGCCACAAGGTGGCATAG	TGGCCACAAGGTGGCACAG	11.7647671736309	14.3487647260632	-2.58399755243223	TGGCCACAAGGTGGCATAG:9,TGGCCACAAGGTGGCACAG:3	00001001	1.48241875	1.6804875	1.488775	1.2051	NA	REF
1	169681344	169681362	-1	0.88492633169626	CGTCCACTAGGTGGTGAGC	CGTCCGCTAGGTGGTGAGC	9.05042172507808	6.60188271946095	2.44853900561713	CGTCCACTAGGTGGTGAGC:3,CGTCCGCTAGGTGGTGAGC:3	99110010	2.637325	2.0190875	2.6152	2.682725	0.5961125	REF
1	170043993	170044011	-1	0.917340385341896	CATCCTCAAGGGGGCGGTG	CATCCTCAAGGGGACGGTG	11.1940565170136	8.54316472975138	2.65089178726226	CATCCTCAAGGGGGCGGTG:4,CATCCTCAAGGGGACGGTG:2	99001001	1.2528625	0.7443125	0.6959375	0.5622875	NA	REF
1	175793526	175793544	-1	0.303740083112958	CTGCCAGCAGGAGGCGTCA	CTGCCAGCAGGAGGCATCA	11.3231793973804	11.0113997733496	0.311779624030841	CTGCCAGCAGGAGGCGTCA:5,CTGCCAGCAGGAGGCATCA:1	00999999	0.6430875	0.666325	0.5769625	0.8023625	NA	REF
1	201482287	201482305	-1	0.0720816018133736	TGGCCACTTGGGGGAGCCG	TGGCCACTTGGGGGAGCTG	11.3099644209109	11.5388059933397	-0.228841572428848	TGGCCACTTGGGGGAGCCG:5,TGGCCACTTGGGGGAGCTG:1	99010000	5.945275	4.897275	5.5419375	6.84570625	NA	REF
1	205110938	205110956	-1	0.293842085379675	TAGCCAGCAGATGGCAGCA	TAGCCAGCAGGTGGCAGCA	14.7953344948317	15.3115509672326	-0.516216472400867	TAGCCAGCAGGTGGCAGCA:5,TAGCCAGCAGATGGCAGCA:1	10999999	1.41085	1.9113125	1.612725	1.2462625	NA	ALT
1	206831988	206832006	1	0.245032111824707	CTCCCCCCAGGGGGCGCCA	CTCCCCTCAGGGGGCGCCA	9.89544422337027	5.83500121282385	4.06044301054642	CTCCCCCCAGGGGGCGCCA:5,CTCCCCTCAGGGGGCGCCA:1	99010000	2.63086875	1.9984875	2.7104	3.0176625	NA	REF
1	207178513	207178531	-1	0.0395919909331318	CGTCCAGTAGGTGGCGTAC	CATCCAGTAGGTGGCGTAC	10.7240132323584	9.80772250048422	0.916290731874152	CGTCCAGTAGGTGGCGTAC:5,CATCCAGTAGGTGGCGTAC:1	99010000	3.375375	3.0897625	3.8997875	3.0551875	NA	REF
1	207985391	207985409	1	0.436720816018134	CTGGCAGCAGATGGCAGTG	CTGGCAGCAGGTGGCAGTG	10.4821660424399	10.9983825148408	-0.516216472400867	CTGGCAGCAGATGGCAGTG:4,CTGGCAGCAGGTGGCAGTG:2	00999999	1.414175	2.1127375	1.9389375	1.3214375	NA	REF
1	209364160	209364178	-1	0.343785417453721	ATGACACTAGAGGGCGCAG	ACGACACTAGAGGGCGCAG	10.5334099650489	10.3102664137347	0.223143551314209	ATGACACTAGAGGGCGCAG:4,ACGACACTAGAGGGCGCAG:2	99100010	2.370325	1.584975	3.0001375	1.8955375	NA	REF
1	225082848	225082866	-1	0	TGGCCTCTAGGGGGGACTC	TGGCCTCTAGGGGGAACTC	10.2051557909929	12.6030510637913	-2.39789527279837	TGGCCTCTAGGGGGGACTC:5,TGGCCTCTAGGGGGAACTC:1	99000100	0.147025	0.043975	0.1236125	0.0220875	NA	REF
1	237725707	237725725	-1	0.794182092935398	ATGCCACTAGAGGGCAGTC	ACGCCACTAGAGGGCAGTC	13.3109530173565	13.0878094660423	0.223143551314209	ACGCCACTAGAGGGCAGTC:4,ATGCCACTAGAGGGCAGTC:2	10999999	0.1727625	0.0295625	0.1409625	0.0933875	NA	REF
1	243100232	243100250	-1	0.0964865885908576	TCACCACCAGGGGACGCCG	TCACCACCAGGGGACACCG	13.2698006302139	12.9580210061831	0.311779624030841	TCACCACCAGGGGACGCCG:4,TCACCACCAGGGGACACCG:2	00999999	0.8414	0.93605	1.8841	0.6975125	NA	REF
2	11723013	11723031	-1	0.133585190782017	CCGCCCCCAGGGGGCAGCA	CCGCCCCCAGAGGGCAGCA	11.1989720447658	10.6827555723649	0.516216472400867	CCGCCCCCAGAGGGCAGCA:7,CCGCCCCCAGGGGGCAGCA:5	01111111	2.1086625	1.6355125	2.085825	2.5141375	NA	ALT
2	19550038	19550056	1	0.936154136758594	TGGCCAGCAGGGGGCAGCG	TGGCCAGTAGGGGGCAGCG	16.2073631677632	15.9407345045093	0.266628663253947	TGGCCAGCAGGGGGCAGCG:5,TGGCCAGTAGGGGGCAGCG:1	99010000	1.89205	1.4939125	2.2785375	1.653125	NA	REF
2	20595941	20595959	1	0.418738194182093	AGCCCAGCAGGTGGCTCTC	AGCCCAGCAGGTGGCTCCC	9.19991211585229	8.97107054342344	0.228841572428848	AGCCCAGCAGGTGGCTCCC:10,AGCCCAGCAGGTGGCTCTC:2	11111111	1.049125	0.55965	0.7882625	0.957475	NA	ALT
2	20842327	20842345	-1	0.727842840952021	GGGCCAGCAGGGGGCGCCC	GGGCCAGCAGGGGGCGCCT	14.7589291605492	13.5549563562233	1.20397280432594	GGGCCAGCAGGGGGCGCCC:4,GGGCCAGCAGGGGGCGCCT:2	00999999	4.352275	3.9806375	3.553	3.8269375	NA	REF
2	21618429	21618447	-1	0.0787306384586324	TGACCACTAGAGGTCCCAG	TGACCACTAGAGGCCCCAG	8.79296093977839	6.71351939809856	2.07944154167984	TGACCACTAGAGGTCCCAG:5,TGACCACTAGAGGCCCCAG:1	99000100	0.64911875	0.53884375	0.350325	0.49528125	NA	REF
2	38104813	38104831	-1	0	TTGACAGTAGATGGCGCTG	TTGACAGTAGATGGCGCTA	12.5161477834493	12.9330415873811	-0.416893803931787	TTGACAGTAGATGGCGCTA:4,TTGACAGTAGATGGCGCTG:2	10999999	0.13844375	0.1952	0.09198125	0.32646875	NA	REF
2	42316647	42316665	-1	0.343785417453721	CGCCCGCTAGGGGGCAGCA	CGCCCGGTAGGGGGCAGCA	11.6299449124212	11.180419814519	0.449525097902193	CGCCCGGTAGGGGGCAGCA:3,CGCCCGCTAGGGGGCAGCA:3	11999999	1.38905	2.52363125	2.0779	2.2749375	NA	REF
2	43419493	43419511	1	0.278050623347185	TCCCCTGTAGGAGGCAGCA	CCCCCTGTAGGAGGCAGCA	8.73373437755116	8.28744727492274	0.446287102628419	CCCCCTGTAGGAGGCAGCA:6,TCCCCTGTAGGAGGCAGCA:6	01100010	0.312025	0.1801125	0.2848625	0.3461625	NA	REF
2	58989513	58989531	1	1	TGGTCACAAGGGGGCACCG	TGGTCACAAGGGGGCACTG	12.644536249321	12.8733778217498	-0.228841572428848	TGGTCACAAGGGGGCACCG:4,TGGTCACAAGGGGGCACTG:2	99100010	1.0588	0.4917625	0.889375	1.81945	NA	REF
2	69603067	69603085	1	0.11696259916887	TAAACACTAGAGGGCAGCA	TAAACACTAGAGGGCAGTA	12.2312357631926	12.4600773356214	-0.228841572428848	TAAACACTAGAGGGCAGTA:9,TAAACACTAGAGGGCAGCA:3	00111111	0.27125	0.188325	0.064975	0.1194625	0.146995833333333	ALT
2	70529259	70529277	-1	0	CGGCCGCCAGGGGGGGGCG	TGGCCGCCAGGGGGGGGCG	9.67939262677825	10.1256797294067	-0.446287102628419	CGGCCGCCAGGGGGGGGCG:4,TGGCCGCCAGGGGGGGGCG:2	99001001	4.04985	4.1008	3.083825	3.15175	NA	REF
2	98391102	98391120	1	0.326256139025312	TGGCCACTGGGGGCCGCTG	TGGCCACTGGGGGCCACTG	9.78585579928341	9.47407617525257	0.311779624030841	TGGCCACTGGGGGCCGCTG:4,TGGCCACTGGGGGCCACTG:2	10999999	0.4489	0.68505625	1.1137	0.839875	NA	REF
2	100877359	100877377	-1	0.94030978466188	TGGCCACATGGGGTCACTG	TGGCCACGTGGGGTCACTG	9.76175824770435	8.88628951035045	0.8754687373539	TGGCCACATGGGGTCACTG:5,TGGCCACGTGGGGTCACTG:1	01999999	1.9391	0.578725	2.242575	1.2174125	NA	REF
2	103456564	103456582	1	0	CTGCCACTAGAGGGCGCAT	CTGTCACTAGAGGGCGCAT	12.8066017593463	9.71555930598802	3.09104245335831	CTGCCACTAGAGGGCGCAT:5,CTGTCACTAGAGGGCGCAT:1	99010000	0.2282375	0.234725	0.33345	0.294975	NA	REF
2	113357776	113357794	1	0.138647525500567	CGACCAGGAGGTGGCGCTG	CGACCAGGAGGTGGTGCTG	13.6506705950407	11.2021315894236	2.44853900561713	CGACCAGGAGGTGGCGCTG:4,CGACCAGGAGGTGGTGCTG:2	99001001	5.63265	4.6645	5.3138	5.5536375	NA	REF
2	114457929	114457947	-1	0.581261805817907	CGGCCAGAAGAGGGTACTA	CGGCCAGAAGAGCGTACTA	12.5207464004913	7.93577892182075	4.58496747867057	CGGCCAGAAGAGGGTACTA:4,CGGCCAGAAGAGCGTACTA:2	99100010	1.58095	0.6377	0.7188875	0.6483	NA	REF
2	122288656	122288674	1	0.819871552701171	AAACCAGTAGAGGGTGCAC	GAACCAGTAGAGGGTGCAC	9.38616604106397	9.16302248974976	0.223143551314211	AAACCAGTAGAGGGTGCAC:5,GAACCAGTAGAGGGTGCAC:1	99010000	0.1736	0.2147375	0.1565625	0.10655	NA	REF
2	128407482	128407500	-1	0.0582546278806196	CCACCACCAGGGGGCAGCA	CTACCACCAGGGGGCAGCA	15.1355881058127	15.358731657127	-0.223143551314209	CTACCACCAGGGGGCAGCA:9,CCACCACCAGGGGGCAGCA:3	10101111	2.3555625	2.658675	2.0979375	2.0820625	NA	REF
2	133408857	133408875	1	0.0395919909331318	TGTCCACCAGAGGGCTCTA	TGTCCACCAGACGGCTCTA	13.0261435754083	9.01881039017587	4.00733318523247	TGTCCACCAGAGGGCTCTA:5,TGTCCACCAGACGGCTCTA:1	00999999	0.2652125	0.2245	0.3734875	0.25825	NA	REF
2	134602034	134602052	-1	0.584812995844352	TGTCCAGCAGAGGGCACCA	TGTCCAGCAGATGGCACCA	15.3682017912217	14.9717865186334	0.396415272588246	TGTCCAGCAGATGGCACCA:4,TGTCCAGCAGAGGGCACCA:2	99101011	2.603825	1.810775	2.63013125	2.4079375	NA	REF
2	161851096	161851114	-1	0.445032111824707	TTGTCACTAGGGGGCAGCC	TTGTCACTAGGGGGCACCC	12.1167233764043	12.5606547653403	-0.44393138893596	TTGTCACTAGGGGGCACCC:9,TTGTCACTAGGGGGCAGCC:3	11111011	0.769475	1.687675	0.8724375	0.6034	NA	ALT
2	173091255	173091273	-1	0	CTGCCACTAGACGTCACCC	CTGCCACTAGACATCACCC	8.31865074362635	3.73368326495578	4.58496747867057	CTGCCACTAGACATCACCC:3,CTGCCACTAGACGTCACCC:3	99110010	0.519725	0.0093125	0.329025	0.3688875	0.3197125	REF
2	199161581	199161599	-1	0.771137136380808	TGACCACTAGATGGCAGCA	CGACCACTAGATGGCAGCA	15.4366885677286	14.9904014651002	0.446287102628421	TGACCACTAGATGGCAGCA:5,CGACCACTAGATGGCAGCA:1	00999999	1.3600375	1.211425	1.33915	1.4444	NA	REF
2	200604717	200604735	-1	0.94030978466188	TCGCCAGCAGGGGGCAGTG	TTGCCAGCAGGGGGCAGTG	15.4021309726615	15.6252745239757	-0.223143551314209	TCGCCAGCAGGGGGCAGTG:5,TTGCCAGCAGGGGGCAGTG:1	99010000	2.4814625	2.038075	2.7055875	3.3146875	NA	REF
2	216796165	216796183	-1	0.436720816018134	TGAACACTAGATGCCGCTG	TGAACACTAGATGCCGATG	8.87611874745203	7.10305141123613	1.7730673362159	TGAACACTAGATGCCGCTG:5,TGAACACTAGATGCCGATG:1	99010000	1.9137	1.0849875	1.9206625	1.8790375	NA	REF
2	218899631	218899649	-1	0	TCGCCACCAGGGGGCACAG	TCGCCACCAGGGGGCAGAG	15.0763471830429	14.632415794107	0.44393138893596	TCGCCACCAGGGGGCACAG:4,TCGCCACCAGGGGGCAGAG:2	00999999	4.43525	3.3392125	4.7831375	4.422075	NA	ALT
2	228904656	228904674	1	0.437400831129581	CGTCCACTAGGGGGAAATC	TGTCCACTAGGGGGAAATC	11.291790589617	11.7380776922454	-0.446287102628419	CGTCCACTAGGGGGAAATC:7,TGTCCACTAGGGGGAAATC:5	11000100	0.33775	0.77466875	0.6214875	0.69775	0.3984594	REF
2	233470991	233471009	1	0.43203626747261	TCGCCACCGGAGGGCACTC	TCGCCACCAGAGGGCACTC	12.2615022986329	15.4078074306663	-3.14630513203337	TCGCCACCGGAGGGCACTC:5,TCGCCACCAGAGGGCACTC:1	99010000	3.236375	4.1406125	3.14690625	3.298925	NA	REF
2	236655148	236655166	-1	0.436720816018134	TGAACACTAGAGGGTGCAT	TGAACACTAGAGGGCGCAT	8.47186963369833	10.9204086393155	-2.44853900561712	TGAACACTAGAGGGCGCAT:9,TGAACACTAGAGGGTGCAT:3	11101011	2.1977875	1.764125	1.8212125	2.29005	NA	ALT
2	236675029	236675047	1	0.430071779372875	CCGCCACTAGGGGGCATTG	CCACCACTAGGGGGCATTG	12.9986741411851	12.5408410475596	0.457833093625478	CCGCCACTAGGGGGCATTG:4,CCACCACTAGGGGGCATTG:2	00999999	1.000425	1.98765	1.18235	0.98319375	NA	REF
2	239957149	239957167	1	0.0736683037400831	GCACCACCAGGTGGCGATG	GCACCACCAGGTGGCTATG	12.1474699173526	8.81526540717736	3.3322045101752	GCACCACCAGGTGGCGATG:4,GCACCACCAGGTGGCTATG:2	99001001	3.4664125	3.5377375	1.868475	2.11988125	NA	REF
2	241673433	241673451	-1	0.0345296562145825	TGTCCAGCAGGAGGCTCCC	TGCCCAGCAGGAGGCTCCC	9.85996230110948	8.76135001244137	1.09861228866811	TGTCCAGCAGGAGGCTCCC:7,TGCCCAGCAGGAGGCTCCC:5	01110110	0.55143125	0.1960875	0.31195	0.426025	NA	REF
3	8664771	8664789	-1	0.82523611635814	TGGCCACAAGGTGGCGGTG	TGGCCACAAGGTGGCAGTG	15.4358532376148	15.1240736135839	0.311779624030841	TGGCCACAAGGTGGCGGTG:3,TGGCCACAAGGTGGCAGTG:3	99110010	3.1807	2.796625	2.7953875	3.588875	-0.00123750000000022	REF
3	10780742	10780760	-1	0.404004533434076	TGGACACCAGGGGGCGCCA	TGGACACCAGGGGGCGCCT	15.1439157373138	13.1514855726236	1.99243016469021	TGGACACCAGGGGGCGCCT:11,TGGACACCAGGGGGCGCCA:1	11111011	2.257675	2.1433125	2.71245	2.2780625	NA	ALT
3	42141462	42141480	-1	0.94030978466188	GGCCCACTAGATGGTGCTG	GGCCCACTAGGTGGTGCTG	9.89867758777602	10.4148940601769	-0.516216472400867	GGCCCACTAGGTGGTGCTG:9,GGCCCACTAGATGGTGCTG:3	11001101	4.19525	3.2404125	4.722475	4.2369625	-1.21845	ALT
3	47563758	47563776	1	0.765772572723838	CACCCACCAGAGGGCAGCA	CACCCACCAGAGAGCAGCA	12.9126053770172	8.32763789834664	4.58496747867057	CACCCACCAGAGGGCAGCA:5,CACCCACCAGAGAGCAGCA:1	01999999	2.28415	2.9609125	2.768025	2.949725	NA	REF
3	55934022	55934040	-1	0.633094068757083	CTGCCGCCAGAGGGCCCCA	CTGCCGCCAGAGAGCCCCA	9.58216859496609	4.99720111629552	4.58496747867057	CTGCCGCCAGAGGGCCCCA:5,CTGCCGCCAGAGAGCCCCA:1	99010000	0.3748125	0.0093125	0.36679375	0.26379375	NA	REF
3	61922202	61922220	-1	0.0787306384586324	TGACCAGTAGGGGGCGGGT	TGACCAGCAGGGGGCGGGT	12.7432381543466	13.0098668176006	-0.26662866325395	TGACCAGTAGGGGGCGGGT:7,TGACCAGCAGGGGGCGGGT:5	01101011	1.0398375	2.3113375	1.97715	1.72595	NA	ALT
3	73557704	73557722	1	0.930789573101624	GGACCACTAGGGGGCGATT	GGACCACTAGGTGGCGATT	11.735793933459	11.3393786608707	0.396415272588246	GGACCACTAGGGGGCGATT:5,GGACCACTAGGTGGCGATT:1	99010000	1.1565625	1.0685625	1.47215	1.439425	NA	REF
3	97758623	97758641	1	0.382848507744617	CCACCACTAGATGGAAGCA	TCACCACTAGATGGAAGCA	11.9597738156956	12.406060918324	-0.446287102628419	TCACCACTAGATGGAAGCA:5,CCACCACTAGATGGAAGCA:1	10999999	1.0811125	1.5818375	1.225475	1.0744375	NA	REF
3	108125608	108125626	-1	0.458859085757461	GTACCACTAGATGGCAACA	GTACCACTAGATAGCAACA	11.4640409404841	6.87907346181349	4.58496747867057	GTACCACTAGATGGCAACA:4,GTACCACTAGATAGCAACA:2	01999999	0.4007875	2.6238875	0.7572875	0.508575	NA	REF
3	114759714	114759732	1	0.395919909331318	TGGGCACTAGATGGCGGCA	TGGGCACTAGATGGCAGCA	12.4221116514667	12.1103320274359	0.311779624030841	TGGGCACTAGATGGCGGCA:4,TGGGCACTAGATGGCAGCA:2	99100010	0.316425	0.2895375	0.390475	0.439975	NA	REF
3	118993958	118993976	1	0.94030978466188	TGCCCACTAGATGGCAAAC	TGCCCACTAGATGGCAAAA	10.5041472640055	11.2926046243698	-0.788457360364269	TGCCCACTAGATGGCAAAC:4,TGCCCACTAGATGGCAAAA:2	99001001	0.0295625	0.4864375	0.0120875	0.043975	NA	REF
3	124869553	124869571	1	0.145296562145825	TGTACACTAGGGGGTAGGA	TGTACACTAGAGGGTAGGA	9.01336043865796	8.4971439662571	0.516216472400867	TGTACACTAGGGGGTAGGA:5,TGTACACTAGAGGGTAGGA:1	99010000	1.28415625	1.4630375	1.1898625	0.6239125	NA	REF
3	128514058	128514076	-1	0	CTTCCACCAGGGGGCACTG	CTTCCACCAGGGGGCCCTG	14.888673811177	11.1751017444727	3.71357206670431	CTTCCACCAGGGGGCACTG:5,CTTCCACCAGGGGGCCCTG:1	01999999	1.77545	2.2889375	2.04005	1.6702625	NA	REF
3	129042926	129042944	-1	0.0184359652436721	TGAACACCAGGGGGCCCCT	TGAACACCAAGGGGCCCCT	8.668300788263	4.07318093812841	4.59511985013459	TGAACACCAGGGGGCCCCT:5,TGAACACCAAGGGGCCCCT:1	99010000	1.12063125	0.4147625	0.789375	1.0775125	NA	REF
3	132118342	132118360	-1	0.458859085757461	TGGACTGTAGATGGCAGAC	TGGACTGTAGATGGCTGAC	8.88869909213123	5.86827420598687	3.02042488614436	TGGACTGTAGATGGCAGAC:4,TGGACTGTAGATGGCTGAC:2	99100010	0.627925	0.3045625	0.6002	0.5072125	NA	REF
3	133540906	133540924	-1	0.458859085757461	GGGCCACAAAAGGGCACCA	GGGCCACAAGAGGGCACCA	9.20855472032731	13.8036745704619	-4.59511985013459	GGGCCACAAGAGGGCACCA:9,GGGCCACAAAAGGGCACCA:3	11111111	0.8784	0.51344375	0.869575	0.8259875	NA	ALT
3	136751447	136751465	1	0.126407253494522	ACGCCACTAGGTGACAATG	ACGCCACTAGGTGTCAATG	9.5991464877452	9.88682856019699	-0.287682072451783	ACGCCACTAGGTGTCAATG:7,ACGCCACTAGGTGACAATG:5	01101111	3.679575	2.694975	3.3141	3.83955	NA	REF
3	139239093	139239111	-1	0.0787306384586324	CCAACAGCAGGGGGCAGTA	CCAACAGCAGGGGACAGTA	12.2293272350892	9.57843544782698	2.65089178726226	CCAACAGCAGGGGGCAGTA:5,CCAACAGCAGGGGACAGTA:1	99010000	1.025825	0.6320375	1.1604875	1.10693125	NA	REF
3	143494394	143494412	1	1	TTCCCACCAGAGGGCATAA	TTCCCACCAGAGGGCACAA	10.3337881277793	12.9177856802115	-2.58399755243223	TTCCCACCAGAGGGCACAA:7,TTCCCACCAGAGGGCATAA:5	00110110	0.187575	0.515025	0.2411	0.3659	-0.32745	REF
3	150439265	150439283	1	0.797431054023423	CGAACACTAGAGGGAAGCA	TGAACACTAGAGGGAAGCA	10.7046855105642	11.1509726131927	-0.446287102628419	CGAACACTAGAGGGAAGCA:5,TGAACACTAGAGGGAAGCA:1	01999999	0.0295625	0.381775	0.1068	0.21605	NA	REF
3	171547902	171547920	-1	0.505477899508878	CTGCCTCCAGGTGGCCCTG	CTGCCTCCAGGTGGCCTTG	9.87059250721451	7.28659495478227	2.58399755243223	CTGCCTCCAGGTGGCCCTG:4,CTGCCTCCAGGTGGCCTTG:2	01999999	1.2225375	2.3259375	2.009275	1.6004875	NA	REF
3	178787126	178787144	1	0.0395919909331318	TCCCCCCCAGATGGCGCCG	TCCCCTCCAGATGGCGCCG	8.78906222576358	11.0916473187576	-2.30258509299405	TCCCCCCCAGATGGCGCCG:5,TCCCCTCCAGATGGCGCCG:1	99000100	0.86325	0.4525375	0.8741875	1.1842625	NA	REF
4	1009185	1009203	-1	0.0345296562145825	CCGCCTGCAGAGGGCAGCC	CCGCCTGCAGAGGGCGGCC	11.7473582070925	12.0591378311233	-0.311779624030841	CCGCCTGCAGAGGGCAGCC:4,CCGCCTGCAGAGGGCGGCC:2	99001001	0.30875	0.0294625	0.1222375	0.15755	NA	REF
4	24034130	24034148	-1	0.0787306384586324	AGGCCAGAAGGTGGAGCAG	AGTCCAGAAGGTGGAGCAG	10.6050274578837	9.42125736087523	1.18377009700842	AGGCCAGAAGGTGGAGCAG:4,AGTCCAGAAGGTGGAGCAG:2	99100010	0.55015	0.3175875	0.4770375	0.1513125	NA	REF
4	52709161	52709179	1	0	TGGCCAGTGGGGGGCGGGG	TGGCCCGTGGGGGGCGGGG	11.6303024766971	7.23585332202471	4.39444915467244	TGGCCAGTGGGGGGCGGGG:4,TGGCCCGTGGGGGGCGGGG:2	99100010	0.2959875	0.21325	0.2844125	0.209775	NA	REF
4	57167828	57167846	-1	0.481979599546657	CAGGCACTAGAGGGCAGCC	CAGGCACTAGAGGGCAACC	10.3557121051573	9.02657615787732	1.32913594727994	CAGGCACTAGAGGGCAACC:7,CAGGCACTAGAGGGCAGCC:5	00111111	3.609525	2.0542875	2.5792125	2.8056125	1.12982083333333	ALT
4	71371044	71371062	-1	0.0787306384586324	CCACCACCAGAGGGTGCCT	CCGCCACCAGAGGGTGCCT	10.9341134760713	11.3919465696968	-0.45783309362548	CCACCACCAGAGGGTGCCT:7,CCGCCACCAGAGGGTGCCT:5	10000100	4.3175625	4.4473	4.8904875	5.901075	NA	REF
4	76215194	76215212	-1	0.0787306384586324	CTTCCACTTGGGGGCAGAA	CTTCCGCTTGGGGGCAGAA	9.53631497386888	7.08777596825175	2.44853900561713	CTTCCACTTGGGGGCAGAA:5,CTTCCGCTTGGGGGCAGAA:1	99000100	1.0340125	1.2257875	0.69095	0.885475	NA	REF
4	77120871	77120889	-1	0.0649036645258784	TTTCCTCCAGATGGCACGG	TTTCCTCCAGATGGCATGG	10.6257170148995	8.0417194624673	2.58399755243223	TTTCCTCCAGATGGCACGG:5,TTTCCTCCAGATGGCATGG:1	99010000	0.5108125	0.16855625	0.50653125	0.4905	NA	REF
4	77654811	77654829	-1	0.661428031734038	GGACCACTAGATGCCACTG	GGACCACTAGATGCCACCG	9.41733500492303	9.18849343249418	0.228841572428848	GGACCACTAGATGCCACTG:7,GGACCACTAGATGCCACCG:5	11000100	0.27998125	0.977925	0.580525	1.12079375	0.769378125	REF
4	78161826	78161844	1	0	TGGCCAGGAGAGGGCAGTA	TGGCCAGGAGAGGGCAGCA	14.096172382447	13.8673308100182	0.228841572428848	TGGCCAGGAGAGGGCAGCA:7,TGGCCAGGAGAGGGCAGTA:5	00101011	3.0894875	3.6001875	3.360475	4.033325	-0.943837499999999	ALT
4	86048923	86048941	1	0.0395919909331318	CTGCCACCAGGTGGCTGCT	CTGCCACCAGGGGGCTGCT	10.4072944273296	10.8037096999179	-0.396415272588246	CTGCCACCAGGTGGCTGCT:5,CTGCCACCAGGGGGCTGCT:1	99010000	0.375725	0.796	0.52435	0.56375	NA	REF
4	88297026	88297044	1	0.551190026445032	TCTCCATTAGGTGGCAGTA	TCTCCCTTAGGTGGCAGTA	10.3612928310985	5.96684367642602	4.39444915467244	TCTCCATTAGGTGGCAGTA:5,TCTCCCTTAGGTGGCAGTA:1	99000100	0.4872375	0.335875	0.401525	0.6741875	NA	REF
4	96126206	96126224	-1	0.145296562145825	TCACCACTAGGGGATACCG	TCACCACTAGGGGATACCA	10.242853337312	10.6597471412438	-0.416893803931787	TCACCACTAGGGGATACCA:7,TCACCACTAGGGGATACCG:5	10001101	0.2187625	0.0093125	0.128425	0.02765	-0.1191125	REF
4	132351643	132351661	-1	0	TGGTCAGAAGGTGGAGCTG	TGGTCAAAAGGTGGAGCTG	10.3426631934162	8.11803964189182	2.22462355152433	TGGTCAGAAGGTGGAGCTG:4,TGGTCAAAAGGTGGAGCTG:2	99010100	0.1121625	0.0093125	0.1989125	0.16895625	NA	REF
4	139840454	139840472	-1	0.674272761616925	TGGACGGCAGAGGGCACTC	TGGACGGCAGAGAGCACTC	10.8582397494274	6.27327227075681	4.58496747867057	TGGACGGCAGAGAGCACTC:4,TGGACGGCAGAGGGCACTC:2	99110110	2.96705	0.50205	2.2973625	2.0791375	NA	ALT
4	144480231	144480249	1	0.103135625236116	CATCCGCGAGATGGCAGTG	TATCCGCGAGATGGCAGTG	8.73750146670105	9.18378856932947	-0.446287102628419	CATCCGCGAGATGGCAGTG:5,TATCCGCGAGATGGCAGTG:1	99000100	3.7739	3.2619	2.450225	3.2210125	NA	REF
5	10284283	10284301	1	0.376199471099358	CGGCCAGAAGGTGGCGCCG	CAGCCAGAAGGTGGCGCCG	14.7551308535913	13.8388401217171	0.916290731874156	CGGCCAGAAGGTGGCGCCG:5,CAGCCAGAAGGTGGCGCCG:1	99010000	3.5149875	3.82123125	3.659475	2.8332125	NA	REF
5	14648862	14648880	-1	0.841480921798262	TGGACACTAGGTGGCACCA	TGGACACTAGGTGTCACCA	14.1690921774408	11.8058824626303	2.36320971481048	TGGACACTAGGTGTCACCA:9,TGGACACTAGGTGGCACCA:3	11001101	1.286025	1.2212625	1.298925	1.76475	-0.0712125000000001	ALT
5	16690525	16690543	1	0.661428031734038	CACCCTCTAGGGGGAGCCA	TACCCTCTAGGGGGAGCCA	9.82948625557847	10.2757733582069	-0.446287102628419	CACCCTCTAGGGGGAGCCA:5,TACCCTCTAGGGGGAGCCA:1	99010000	0.6232375	0.5459375	0.8372625	0.2165875	NA	REF
5	17203629	17203647	-1	0.82523611635814	TAACCACAAGGTGGCAGGC	TAACCGCAAGGTGGCAGGC	11.6736381394134	9.22509913379627	2.44853900561712	TAACCACAAGGTGGCAGGC:9,TAACCGCAAGGTGGCAGGC:3	00010000	0.33725	0.5721375	0.5218375	0.5873875	NA	REF
5	21459487	21459505	1	0	TGTCCGGTAGGGGGCGCCG	TGTCCGGGAGGGGGCGCCG	13.0641364148505	11.0900553888285	1.97408102602201	TGTCCGGTAGGGGGCGCCG:5,TGTCCGGGAGGGGGCGCCG:1	99010000	4.62465	3.4563375	4.33405	4.5566	NA	REF
5	32329646	32329664	-1	0.519078201737816	CGTCCTGTAGAGGGCACAG	CGTCCTGTAGAGGGCATAG	11.1561294557012	8.57213190326901	2.58399755243223	CGTCCTGTAGAGGGCACAG:4,CGTCCTGTAGAGGGCATAG:2	99001001	2.941175	3.202475	2.725575	2.7991875	NA	REF
5	36507619	36507637	-1	0.391839818662637	TCACCACCAGGTGGCGCCC	TCACCACCAGATGGCGCCC	15.1527135884554	14.6364971160546	0.516216472400867	TCACCACCAGGTGGCGCCC:4,TCACCACCAGATGGCGCCC:2	00999999	2.0958875	1.78918125	2.3797625	2.5292625	NA	REF
5	38265834	38265852	1	0.730336229693993	CTGCCAGCAGAGGGCGCAC	CTGACAGCAGAGGGCGCAC	13.827678129024	11.1421007837739	2.68557734525015	CTGCCAGCAGAGGGCGCAC:4,CTGACAGCAGAGGGCGCAC:2	99001001	1.49294375	0.75509375	1.3516	1.7558625	NA	REF
5	41843796	41843814	-1	0.822440498677748	TTTCCACTAGGGGGTGCGG	TTTCCACTAGGGGGTGCAG	11.2268247767268	11.7123325925085	-0.4855078157817	TTTCCACTAGGGGGTGCGG:9,TTTCCACTAGGGGGTGCAG:3	10000100	0.3345	0.8216375	0.375775	0.553575	NA	REF
5	68344199	68344217	-1	0.842765394786551	AAACCACTAGAGGACGATA	AAACCACTAGAGGTCGATA	9.86796865792612	10.1556507303779	-0.28768207245178	AAACCACTAGAGGACGATA:4,AAACCACTAGAGGTCGATA:2	99100010	0.0295625	0.1871	0.035975	0.0465	NA	REF
5	112379434	112379452	1	0.472912731394031	TGGGCACCGGGTGGCGCCC	AGGGCACCGGGTGGCGCCC	9.71412568365984	8.10468777122574	1.6094379124341	TGGGCACCGGGTGGCGCCC:9,AGGGCACCGGGTGGCGCCC:3	00001001	0.541375	0.6699625	0.76425	0.647325	NA	ALT
5	118127907	118127925	-1	0.546354363430298	TGACCAGAAGGTGGCACTA	CGACCAGAAGGTGGCACTA	15.077540614924	14.6312535122956	0.446287102628421	TGACCAGAAGGTGGCACTA:3,CGACCAGAAGGTGGCACTA:3	99001101	0.6727875	0.9767375	1.1744	1.0417625	-0.1976625	REF
5	118670852	118670870	-1	1	GTTCCACTAGATGGCAACA	GTTCCACTAGATGTCAACA	10.7381039371011	8.37489422229064	2.36320971481048	GTTCCACTAGATGGCAACA:5,GTTCCACTAGATGTCAACA:1	01999999	0.401075	0.4515375	0.601625	0.2714125	NA	REF
5	119991711	119991729	1	0.403853418964866	TTGCCACCAGGTGGTGCCA	TTGCCACCTGGTGGTGCCA	14.1736085881423	10.334156275549	3.83945231259331	TTGCCACCAGGTGGTGCCA:4,TTGCCACCTGGTGGTGCCA:2	10999999	0.4118	0.63345625	0.8967	0.8968625	NA	REF
5	124748607	124748625	1	0.523460521344919	CAGCCAGCAGATGGCTGCG	CAGCCAGCAGATGGCTGTG	10.9117287021271	11.140570274556	-0.228841572428848	CAGCCAGCAGATGGCTGCG:7,CAGCCAGCAGATGGCTGTG:5	01001101	0.237225	0.8033125	0.41015	0.5078375	0.3931625	ALT
5	132623384	132623402	-1	0.427276161692482	CGGGCAGCAGGAGGCAGTG	CGGGCAGCAGGGGGCAGTG	9.99015428764095	12.2057280036454	-2.21557371600441	CGGGCAGCAGGGGGCAGTG:10,CGGGCAGCAGGAGGCAGTG:2	01111111	1.4576	2.1402375	1.868925	2.0120875	NA	ALT
5	135418316	135418334	-1	0	TCCCCACCAGGGGGAGCAC	TCCCCACCATGGGGAGCAC	10.7376269830907	6.14250713295611	4.59511985013459	TCCCCACCAGGGGGAGCAC:5,TCCCCACCATGGGGAGCAC:1	01999999	0.826575	1.830575	2.1535375	2.1413125	NA	REF
5	138730032	138730050	1	0.329958443520967	CGGCCTGCAGGGGGCCCAG	CGGCCCGCAGGGGGCCCAG	9.40917262166016	7.10658752866612	2.30258509299405	CGGCCTGCAGGGGGCCCAG:4,CGGCCCGCAGGGGGCCCAG:2	99001001	3.65785625	3.46625625	3.48311875	3.10684375	NA	REF
5	145826632	145826650	1	1	TTACCGCGAGAGGGCGCCG	TTACCGCGAGAGGGAGCCG	10.9383708014964	8.94181691962237	1.99655388187407	TTACCGCGAGAGGGCGCCG:4,TTACCGCGAGAGGGAGCCG:2	10999999	2.1227	2.2166125	2.7619375	2.680625	NA	REF
5	149924495	149924513	-1	0.519078201737816	CTGCCTCTAGGGGGCGAGC	GTGCCTCTAGGGGGCGAGC	10.1763518223971	8.79005746127725	1.38629436111989	CTGCCTCTAGGGGGCGAGC:4,GTGCCTCTAGGGGGCGAGC:2	99100010	3.97605625	3.08995625	2.9599875	3.88630625	NA	REF
5	169527540	169527558	1	1	CGGCCGCCAGAGGGGGGTA	TGGCCGCCAGAGGGGGGTA	9.80891153073802	10.2551986333664	-0.446287102628419	CGGCCGCCAGAGGGGGGTA:5,TGGCCGCCAGAGGGGGGTA:1	00999999	0.9429	0.28745	1.04495	1.307	NA	REF
5	172721111	172721129	1	0.600982244049868	TGGCCGCCAGGTGGCGATG	CGGCCGCCAGGTGGCGATG	13.0234192366398	12.5771321340113	0.446287102628421	TGGCCGCCAGGTGGCGATG:9,CGGCCGCCAGGTGGCGATG:3	01001001	2.419875	1.684	2.41525	3.1606875	NA	REF
5	176245243	176245261	-1	0	CGGCCTGCAGGAGGTGCTC	CGGACTGCAGGAGGTGCTC	9.61808831079801	6.93251096554786	2.68557734525015	CGGCCTGCAGGAGGTGCTC:4,CGGACTGCAGGAGGTGCTC:2	99100010	0.44005	0.7987375	0.783925	0.12903125	NA	REF
5	177707133	177707151	1	1	GGAACACTAGAGGGCGCGC	GGAACACTAGAGGGTGCGC	9.80629216411138	7.35775315849425	2.44853900561713	GGAACACTAGAGGGCGCGC:5,GGAACACTAGAGGGTGCGC:1	99010000	4.86935	2.9250125	3.87425	3.9824875	NA	REF
5	179297718	179297736	1	0.145296562145825	CAGCCTGCAGGGGGCAGAG	CAGCCTGCAGGGGGCCGAG	11.7625225675544	8.04895050085005	3.71357206670431	CAGCCTGCAGGGGGCAGAG:4,CAGCCTGCAGGGGGCCGAG:2	99100010	0.3410375	0.1021625	0.5315125	0.359875	NA	REF
5	180097737	180097755	-1	0.501246694370986	TGGCCACACGGTGTCGCCA	TGGCCACACGGTGTCACCA	9.17202765008994	8.8602480260591	0.311779624030841	TGGCCACACGGTGTCGCCA:5,TGGCCACACGGTGTCACCA:1	99000100	3.6169875	4.0067875	1.902575	3.3428625	NA	REF
6	797682	797700	1	0.747487721949377	CTGCCAGCAGGGGTCACAA	CTGCCAGCAGGGGTCAGAA	12.4573626229478	12.0134312340119	0.44393138893596	CTGCCAGCAGGGGTCACAA:5,CTGCCAGCAGGGGTCAGAA:1	01999999	0.4811875	0.593125	0.41675625	0.3527375	NA	REF
6	13455143	13455161	-1	0.0787306384586324	CAGCCAGGAGGTGATGCTA	CAGCCAGGAGGTGACGCTA	8.50967596784447	10.9582149734616	-2.44853900561712	CAGCCAGGAGGTGACGCTA:7,CAGCCAGGAGGTGATGCTA:5	11110110	1.215025	2.07030625	1.4626125	1.25464375	NA	ALT
6	15491794	15491812	-1	0.661428031734038	TCTCCACGAGAGGGAGCCG	TCTCCACGAGAGGGAGCCA	10.4412753705423	10.8581691744741	-0.416893803931787	TCTCCACGAGAGGGAGCCG:5,TCTCCACGAGAGGGAGCCA:1	99010000	1.5957375	0.9638875	1.9823375	2.4679125	NA	REF
6	15623940	15623958	-1	0.765772572723838	CTTCCACTAGAGGGTAGTA	CTTCCACTAGAGGGTAGTG	11.6302520849009	11.2133582809691	0.416893803931787	CTTCCACTAGAGGGTAGTA:4,CTTCCACTAGAGGGTAGTG:2	99001001	0.2955625	0.0614625	0.2144125	0.16684375	NA	REF
6	29618017	29618035	1	0	CTGCCGCTAGGTGGCGAAA	CTGCCGCTAGGTGGCAAAA	10.6972267820161	10.3854471579853	0.311779624030841	CTGCCGCTAGGTGGCGAAA:4,CTGCCGCTAGGTGGCAAAA:2	99100010	2.061825	1.34463125	2.189175	2.1826	NA	REF
6	29670462	29670480	1	0.0345296562145825	TGGCCACACGGGGGCGCCG	TGGCCACACGGGGGCGTCG	11.5147588335569	8.93076128112465	2.58399755243223	TGGCCACACGGGGGCGCCG:4,TGGCCACACGGGGGCGTCG:2	99010100	2.8894375	0.9906875	2.3589	2.2613625	NA	ALT
6	29673592	29673610	1	0	TCCCCAGCAGATGGCAGAG	TCCCCAGCAGATGGTAGAG	10.9878765655391	8.53933755992202	2.44853900561712	TCCCCAGCAGATGGCAGAG:4,TCCCCAGCAGATGGTAGAG:2	10999999	0.3345	0.5904625	0.6228375	0.4548875	NA	REF
6	31334841	31334859	-1	0.0184359652436721	CGACCACCAGGTGGCGCTG	CGACCACAAGGTGGCGCTG	16.3409053822189	14.9756644302968	1.36524095192206	CGACCACCAGGTGGCGCTG:4,CGACCACAAGGTGGCGCTG:2	10999999	5.0844875	5.0344625	5.187675	4.992775	NA	REF
6	32383393	32383411	1	0.509633547412165	TGGCCAGTAGATGACAGGT	TGGCCAGTAGATGACAGTT	9.32576809168988	11.0305161839283	-1.70474809223843	TGGCCAGTAGATGACAGGT:9,TGGCCAGTAGATGACAGTT:3	00010000	3.0635375	1.511925	3.2604375	4.05771875	NA	REF
6	32590400	32590418	1	0.0184359652436721	CCTCCAGCAGGGGGCTCTT	CCTCCAGCAGGAGGCTCTT	9.62004391505785	7.40447019905344	2.21557371600441	CCTCCAGCAGGGGGCTCTT:4,CCTCCAGCAGGAGGCTCTT:2	00999999	1.161875	0.457625	0.9509125	0.6942	NA	REF
6	32659991	32660009	-1	0	TGGACTGTAGAGGGCGTTG	TGGACTGTAGAGGGCATTG	9.04763165814326	8.73585203411242	0.311779624030841	TGGACTGTAGAGGGCATTG:8,TGGACTGTAGAGGGCGTTG:4	11111011	1.7614875	1.8656375	1.4819625	1.0721875	NA	ALT
6	33050665	33050683	-1	0.0184359652436721	TGACCTCCAGGGTGCGCTG	TGACCTCCAGGGGGCGCTG	10.5067762170866	15.0917436957572	-4.58496747867057	TGACCTCCAGGGGGCGCTG:8,TGACCTCCAGGGTGCGCTG:4	11101011	2.0759875	1.3983125	1.718125	2.10016875	NA	ALT
6	33736509	33736527	1	0.0787306384586324	TAGCCTGCAGGGGGCGGGG	TAGCCTGCAGGGGGTGGGG	12.0350814784319	9.58654247281479	2.44853900561713	TAGCCTGCAGGGGGCGGGG:4,TAGCCTGCAGGGGGTGGGG:2	99001001	2.9314625	2.6394375	1.7874375	1.52405	NA	REF
6	36819079	36819097	-1	0.444503211182471	TTGCCACTAGAGGCCGCTG	TTGCCACTAGAGGCCACTG	11.6050142426996	11.2932346186687	0.311779624030841	TTGCCACTAGAGGCCGCTG:4,TTGCCACTAGAGGCCACTG:2	99001001	0.30145	0.2134125	0.200525	0.340075	NA	REF
6	39315785	39315803	1	0.119758216849263	TAGCCACCAGGTGGCAGGC	TAGCCACAAGGTGGCAGGC	13.4967121849609	12.1314712330389	1.36524095192206	TAGCCACAAGGTGGCAGGC:7,TAGCCACCAGGTGGCAGGC:5	01111111	2.598	2.341725	2.8494625	2.7508625	NA	ALT
6	40276610	40276628	-1	0.661428031734038	TGACCACGAGGTGGAGGAG	TGACCACGAGGTGGAGAAG	10.8867572483046	9.55762130102466	1.32913594727994	TGACCACGAGGTGGAGGAG:4,TGACCACGAGGTGGAGAAG:2	99001001	2.63835	3.1136875	3.28825	2.63695	NA	REF
6	46378260	46378278	-1	0.94030978466188	TGGCCAGAAGGTGGAGAAA	TGGCCAGAAGGTGGAGACA	10.8582918380336	11.8486905420615	-0.990398704027877	TGGCCAGAAGGTGGAGAAA:5,TGGCCAGAAGGTGGAGACA:1	01999999	0.0295625	0.32595	0.0120875	0.1584375	NA	REF
6	53593563	53593581	-1	0.38058179070646	CCACCGCTAGAGGGCAGAG	CCACCGCTAGAGAGCAGAG	10.4969114565811	5.91194397791057	4.58496747867057	CCACCGCTAGAGGGCAGAG:8,CCACCGCTAGAGAGCAGAG:4	00010100	1.9959875	1.414725	1.8814875	2.5665625	NA	REF
6	53821066	53821084	-1	0.430525122780506	TAGCCACTGGGGGGAGCTG	TAGCCACTCGGGGGAGCTG	11.3156624420255	9.92936808090561	1.38629436111989	TAGCCACTGGGGGGAGCTG:8,TAGCCACTCGGGGGAGCTG:4	11010000	0.29015625	1.17185	2.471125	1.7097625	1.8002875	REF
6	80659035	80659053	1	0.362372497166604	TATTCACTAGGGGGTGCCA	TATTCACTAGGGGGCGCCA	9.92322213145202	12.3717611370691	-2.44853900561713	TATTCACTAGGGGGCGCCA:10,TATTCACTAGGGGGTGCCA:2	11110110	0.6888625	0.5758	0.281775	0.3776	NA	ALT
6	106892974	106892992	1	0.721571590479788	CAACCACTAGATGGCAGAG	CAACCACTAGATGGCAGGG	12.6668182252664	12.1813104094847	0.4855078157817	CAACCACTAGATGGCAGGG:4,CAACCACTAGATGGCAGAG:2	01999999	0.1300625	0.4194375	0.1228375	0.1316125	NA	REF
6	113627934	113627952	1	0.472837174159426	CTGCCAGCAGAGGGCAGTG	CTGCCAGCAAAGGGCAGTG	14.6627709489464	10.0676510988118	4.59511985013459	CTGCCAGCAGAGGGCAGTG:10,CTGCCAGCAAAGGGCAGTG:2	01000100	0.805575	2.2087625	1.0681	1.945575	NA	REF
6	116433265	116433283	1	0.11696259916887	CGCCCACTAGAGAGCGCCA	TGCCCACTAGAGAGCGCCA	9.73301097993365	10.1792980825621	-0.446287102628419	TGCCCACTAGAGAGCGCCA:7,CGCCCACTAGAGAGCGCCA:5	10100010	1.0249375	0.72900625	1.2003375	1.0175375	NA	ALT
6	128058254	128058272	1	0.490744238760861	TTCCCACCAGATGGCAGTC	TACCCACCAGATGGCAGTC	12.5082219347798	12.402861419122	0.105360515657825	TTCCCACCAGATGGCAGTC:5,TACCCACCAGATGGCAGTC:1	99010000	0.1205875	0.395725	0.22155	0.2723125	NA	REF
6	135203769	135203787	-1	0	ATCCCAGCAGGTGACGCTG	ATCCCAGCGGGTGACGCTG	9.44185817898139	6.29555304694802	3.14630513203337	ATCCCAGCGGGTGACGCTG:4,ATCCCAGCAGGTGACGCTG:2	01999999	1.902575	3.6484875	3.9940875	3.9047375	NA	REF
6	135857239	135857257	1	1	ATCCCACAAGAGGTCGCTA	AACCCACAAGAGGTCGCTA	9.11091700153247	9.00555648587464	0.105360515657825	ATCCCACAAGAGGTCGCTA:3,AACCCACAAGAGGTCGCTA:3	99110010	0.129425	0.04505	0.1169875	0.123025	0.0719375	REF
6	137982943	137982961	1	0.551190026445032	TAGCCACTAGGTGGAGCCG	TGGCCACTAGGTGGAGCCG	13.8367107290418	14.7530014609159	-0.916290731874154	TGGCCACTAGGTGGAGCCG:4,TAGCCACTAGGTGGAGCCG:2	10999999	0.4586125	0.2844875	1.0868125	0.83665	NA	REF
6	138266237	138266255	-1	0.781790706460143	ATTCCAGCAGGTGGAGCTA	ATTCCAGTAGGTGGAGCTA	11.6117021769695	11.3450735137155	0.266628663253949	ATTCCAGTAGGTGGAGCTA:4,ATTCCAGCAGGTGGAGCTA:2	10999999	0.3586125	0.9927875	0.580425	0.5650375	NA	REF
6	149753304	149753322	-1	1	CAACCATTAGGTGGCGCCG	CAACCATTAGGTGGCGCCA	10.8687014041155	11.2855952080473	-0.416893803931787	CAACCATTAGGTGGCGCCG:6,CAACCATTAGGTGGCGCCA:6	00101011	4.7315	5.060225	5.00995	4.612	0.119499999999999	ALT
6	161188595	161188613	-1	0.0582546278806196	AAGCCGGCAGGGGGCGGCA	GAGCCGGCAGGGGGCGGCA	11.9617689458004	11.7386253944862	0.223143551314209	GAGCCGGCAGGGGGCGGCA:11,AAGCCGGCAGGGGGCGGCA:1	11111011	2.380375	1.8461125	3.327275	3.0466375	NA	ALT
7	1209684	1209702	-1	0.0395919909331318	CTGCCGCCAGGGGGAGCTG	CTGCCGCCAGGGGGTGCTG	11.9391306447251	11.487145520982	0.451985123743057	CTGCCGCCAGGGGGAGCTG:4,CTGCCGCCAGGGGGTGCTG:2	99001001	3.798575	4.3100375	2.9161875	2.503175	NA	ALT
7	1852166	1852184	1	0.0582546278806196	GCCCCGGCAGGTGGCACTG	ACCCCGGCAGGTGGCACTG	8.88614423396726	9.10928778528147	-0.223143551314209	ACCCCGGCAGGTGGCACTG:7,GCCCCGGCAGGTGGCACTG:5	00110110	0.1534375	0.1723625	0.1268625	0.1333875	-0.018925	REF
7	6362787	6362805	-1	0.852512278050623	TGACCACAAGAGGGAGCCA	TGACCACAAGAGGGCGCCA	13.4936486827415	15.4902025646156	-1.99655388187407	TGACCACAAGAGGGAGCCA:4,TGACCACAAGAGGGCGCCA:2	99001001	3.369425	3.1766625	3.1588	4.4704625	NA	REF
7	14731433	14731451	-1	1	CGGCCGCTAGATGGCAGAG	TGGCCGCTAGATGGCAGAG	11.5924030451489	12.0386901477773	-0.446287102628418	CGGCCGCTAGATGGCAGAG:4,TGGCCGCTAGATGGCAGAG:2	99001001	0.4263625	0.6179	0.2474125	0.5331	NA	REF
7	21807071	21807089	-1	0.661428031734038	CATCCAGCAGATGTCAACG	CATCCAGCAGATGTCAACA	9.05603782917267	9.47293163310446	-0.416893803931787	CATCCAGCAGATGTCAACG:4,CATCCAGCAGATGTCAACA:2	99100010	1.53225	2.45075	1.0787625	2.0190875	NA	REF
7	22134366	22134384	1	0.145296562145825	TGGCCAGCAGGAGACAAAG	TGGCCAGCAGGTGACAAAG	9.0213630131887	10.8405214566049	-1.81915844341617	TGGCCAGCAGGTGACAAAG:11,TGGCCAGCAGGAGACAAAG:1	11111111	0.21405	0.095675	0.2197125	0.1420125	NA	ALT
7	23736763	23736781	1	0.131469588213071	CAGCCGCCAGAGGGCAGCA	CAGCCGCCAGAGGGCAGCG	12.7464487570766	12.3295549531448	0.416893803931787	CAGCCGCCAGAGGGCAGCG:4,CAGCCGCCAGAGGGCAGCA:2	99101011	1.7314375	1.4992125	1.6651125	1.4813375	NA	REF
7	25935144	25935162	-1	0.661428031734038	GGGCCAGCAGGGGGCGAGT	AGGCCAGCAGGGGGCGAGT	10.3059825001978	10.529126051512	-0.223143551314209	GGGCCAGCAGGGGGCGAGT:5,AGGCCAGCAGGGGGCGAGT:1	99000100	0.8355125	0.8569	1.152575	0.963825	NA	REF
7	34127912	34127930	-1	0.0787306384586324	TCACCAGCAGAGGGCAGGG	TCACCAGCAGAGGACAGGG	12.7233333143967	10.0724415271345	2.65089178726226	TCACCAGCAGAGGGCAGGG:4,TCACCAGCAGAGGACAGGG:2	99100010	1.13905	0.4656625	0.899575	0.3963	NA	REF
7	34360716	34360734	1	0.911975821684926	TGTCCACTAGGGGGAGACT	TGTCCACTAGAGGGAGACT	10.6170429395214	10.1008264671206	0.516216472400867	TGTCCACTAGGGGGAGACT:3,TGTCCACTAGAGGGAGACT:3	99001101	2.5583375	2.7702625	2.8552125	2.9287	-0.0849500000000001	REF
7	37221773	37221791	-1	0.659765772572724	TCGTCACCAGGGGGCAGCA	TCATCACCAGGGGGCAGCA	12.9486658487083	12.4908327550828	0.457833093625482	TCGTCACCAGGGGGCAGCA:4,TCATCACCAGGGGGCAGCA:2	99100010	3.096225	2.3675875	2.98465	2.72165	NA	REF
7	48464558	48464576	1	0.271401586701927	TTGCCACTTGATGGCACGC	TTGCCACTTGATGGCATGC	9.42370664130659	6.83970908887436	2.58399755243223	TTGCCACTTGATGGCACGC:4,TTGCCACTTGATGGCATGC:2	99001001	1.310375	0.81385	1.051825	0.9016125	NA	REF
7	50252398	50252416	1	0.145296562145825	TACCCAGCAGGGGACAGAG	TACCCAGCAGAGGACAGAG	9.36739955892238	8.85118308652151	0.516216472400867	TACCCAGCAGGGGACAGAG:4,TACCCAGCAGAGGACAGAG:2	99001001	0.46280625	0.9524125	0.192625	0.2844125	NA	REF
7	65305621	65305639	-1	0	GGGCCTGGAGAGGGAGCTA	GGGCCTGTAGAGGGAGCTA	8.93088398811304	10.904965014135	-1.97408102602201	GGGCCTGTAGAGGGAGCTA:4,GGGCCTGGAGAGGGAGCTA:2	10999999	1.8880625	0.14485	0.32214375	0.2420125	NA	REF
7	70294309	70294327	1	0.979523989421987	TGGACACCAGAGGGAGCCA	TGGACACCAGAGGGCGCCA	12.6311453830389	14.627699264913	-1.99655388187407	TGGACACCAGAGGGAGCCA:6,TGGACACCAGAGGGCGCCA:6	00101011	2.383125	1.2105625	1.9282875	1.6432875	0.7398375	REF
7	77669684	77669702	-1	0.145296562145825	GGGCCGCCAGGGGGCGCCC	GGGTCGCCAGGGGGCGCCC	12.7599152528343	9.66887279947596	3.09104245335832	GGGTCGCCAGGGGGCGCCC:5,GGGCCGCCAGGGGGCGCCC:1	99101111	1.3695375	2.8864375	2.1571	2.485625	NA	REF
7	94024934	94024952	-1	0.611484699659992	CTTCCTCCAGAGGGCGCCT	GTTCCTCCAGAGGGCGCCT	10.7879949679414	9.40170060682146	1.38629436111989	CTTCCTCCAGAGGGCGCCT:4,GTTCCTCCAGAGGGCGCCT:2	99001001	0.788175	0.9807375	0.939875	0.7519125	NA	REF
7	97798105	97798123	-1	0.613146958821307	AGGACACTAGATGGCAGCA	AGGACATTAGATGGCAGCA	11.5995064036699	7.53906339312345	4.06044301054642	AGGACATTAGATGGCAGCA:3,AGGACACTAGATGGCAGCA:3	00999999	1.4652	0.9011375	1.38415	1.7274	NA	REF
7	99728772	99728790	-1	0	CCTGCAGAAGGGGGCGCCA	ACTGCAGAAGGGGGCGCCA	9.56640643165409	8.40325562184841	1.16315080980568	CCTGCAGAAGGGGGCGCCA:3,ACTGCAGAAGGGGGCGCCA:3	11999999	3.2811875	3.581125	2.78035	3.324925	NA	REF
7	102107688	102107706	1	0.38927087268606	CTTCCAGCAGGTGGCGGGA	CTTCCAGCACGTGGCGGGA	12.6227273874748	8.02760753734025	4.59511985013459	CTTCCAGCACGTGGCGGGA:7,CTTCCAGCAGGTGGCGGGA:5	01110010	1.1954375	0.0093125	1.3222375	0.6209875	1.312925	REF
7	107519995	107520013	-1	0.326256139025312	TGCCCAGAAGAGGGCAACG	TGCCCAGAAGAGGGCAATG	10.7143874104838	10.9432289829127	-0.228841572428848	TGCCCAGAAGAGGGCAATG:6,TGCCCAGAAGAGGGCAACG:6	01100010	0.0295625	0.38440625	0.0120875	0.12921875	NA	REF
7	129650862	129650880	-1	1	CGGCCACTAGATGTCCCCC	TGGCCACTAGATGTCCCCC	9.0269268057826	9.47321390841102	-0.446287102628418	CGGCCACTAGATGTCCCCC:9,TGGCCACTAGATGTCCCCC:3	01100010	3.5336625	3.5569	3.43675	3.16990625	NA	ALT
7	134043171	134043189	-1	0.0582546278806196	TTGCCACCAGGTGGTGGTG	TTGCCACCAGGTGGTGGCG	13.5416249677034	13.3127833952745	0.228841572428848	TTGCCACCAGGTGGTGGTG:9,TTGCCACCAGGTGGTGGCG:3	01010100	0.6830125	0.8576375	0.822975	0.7406	NA	ALT
7	139330841	139330859	1	0.376199471099358	CTCCCACTAGGGGGCGCTG	CTCCCACTAGGGGGCGCCG	13.8352124832858	13.606370910857	0.228841572428848	CTCCCACTAGGGGGCGCTG:4,CTCCCACTAGGGGGCGCCG:2	99100010	2.214275	1.718125	2.044775	2.30315	NA	REF
7	142023638	142023656	1	0.119758216849263	TGGCCACTTGGGGGCGCTG	TGGCCACTTGGGGGCGCCG	13.5353598752138	13.3065183027849	0.228841572428848	TGGCCACTTGGGGGCGCCG:4,TGGCCACTTGGGGGCGCTG:2	01999999	0.882625	1.0197375	0.8924625	0.7796875	NA	REF
7	142699415	142699433	1	0.455534567434832	TAGCCAGAAGATGGAAGAT	TAGCCAGAAGACGGAAGAT	8.45071079231751	4.83979287967328	3.61091791264423	TAGCCAGAAGATGGAAGAT:4,TAGCCAGAAGACGGAAGAT:2	99100010	0.296575	0.12898125	0.30024375	0.24268125	NA	REF
8	11604016	11604034	-1	0.94030978466188	TAAACACTGGGTGGCGCTA	TAAACACTAGGTGGCGCTA	10.1892844163675	13.3355895484009	-3.14630513203337	TAAACACTGGGTGGCGCTA:7,TAAACACTAGGTGGCGCTA:5	01110010	2.5736	2.981975	1.78585	2.2440625	-1.196125	ALT
8	27713170	27713188	1	0.645561012466944	CTGCCACTAGGTGGTGGTG	TTGCCACTAGGTGGTGGTG	12.828709201821	13.2749963044494	-0.446287102628421	TTGCCACTAGGTGGTGGTG:11,CTGCCACTAGGTGGTGGTG:1	11101111	0.250125	0.1637875	0.1816375	0.2827875	NA	ALT
8	37709122	37709140	1	0.60173781639592	AGGCCAGAAGATGGCGCCC	AGGCCAGAAGATGGCACCC	12.7042000149522	12.3924203909214	0.311779624030841	AGGCCAGAAGATGGCGCCC:5,AGGCCAGAAGATGGCACCC:1	99010000	3.351325	1.955225	3.51875	3.4629	NA	REF
8	61145964	61145982	1	1	TGACCACTAGGGGGAGCTA	TGACCACTAGGGGGAGGTA	15.3373190162393	14.8933876273034	0.44393138893596	TGACCACTAGGGGGAGCTA:8,TGACCACTAGGGGGAGGTA:4	00001101	0.2397125	0.1186125	0.237825	0.248675	-0.0586625	REF
8	73067604	73067622	-1	0.103135625236116	CGGCCAGGAGGTGGCAGCA	CGGCCAGGAGGTGGCAGAA	13.5408449072024	12.5504462031745	0.990398704027877	CGGCCAGGAGGTGGCAGCA:5,CGGCCAGGAGGTGGCAGAA:1	01999999	1.7556125	1.990325	1.914925	2.24355	NA	REF
8	73199542	73199560	-1	0.0395919909331318	TGGCCAGGAGGTGGTAGCA	TGGCCAGGGGGTGGTAGCA	11.5385930042137	8.39228787218029	3.14630513203337	TGGCCAGGAGGTGGTAGCA:4,TGGCCAGGGGGTGGTAGCA:2	99001001	0.4453125	1.072025	0.54705	0.599525	NA	REF
8	87631405	87631423	1	0.822289384208538	ACGCCACTAGGTGGCGCAA	ACGCCACTAGGTGGCGCCA	13.5325387627293	14.5229374667571	-0.990398704027877	ACGCCACTAGGTGGCGCAA:4,ACGCCACTAGGTGGCGCCA:2	99100010	0.35223125	0.4794625	0.480075	0.6536625	NA	REF
8	96771060	96771078	-1	1	CCGCCACTAGAGGTCAGGG	CCACCACTAGAGGTCAGGG	10.5545660252316	10.0967329316061	0.457833093625478	CCGCCACTAGAGGTCAGGG:5,CCACCACTAGAGGTCAGGG:1	99000100	0.35005	0.27569375	0.2610125	0.4193	NA	REF
8	104137302	104137320	1	0.347865508122403	CCGGCACTAGGGGGTGCTG	CCGGCACTAGGGGGTGTTG	9.66172267811275	7.07772512568052	2.58399755243223	CCGGCACTAGGGGGTGTTG:3,CCGGCACTAGGGGGTGCTG:3	11999999	0.5645375	1.33615	1.3195125	1.40445	NA	ALT
8	119522906	119522924	-1	0.418738194182093	TGACCAACAGGTGCCACTC	TGACCGACAGGTGCCACTC	8.98704939846715	6.53851039285002	2.44853900561712	TGACCAACAGGTGCCACTC:4,TGACCGACAGGTGCCACTC:2	99100010	0.85825	0.5917375	0.9622375	0.5094375	NA	REF
8	126243087	126243105	1	0.519984888553079	TAGACAGCAGGGGGCAGCA	TAGACAGCAGGGGACAGCA	13.0223888945707	10.3714971073084	2.65089178726226	TAGACAGCAGGGGGCAGCA:4,TAGACAGCAGGGGACAGCA:2	00999999	0.27569375	0.3380875	0.3178125	0.3143875	NA	REF
8	133491058	133491076	-1	1	CGGCCACCAGGTGGGGGCG	CGGCCACCAGGTGGGGGCA	11.7315163598071	12.1484101637389	-0.416893803931787	CGGCCACCAGGTGGGGGCA:3,CGGCCACCAGGTGGGGGCG:3	99110010	0.6869	0.4222125	0.5935125	0.9185125	0.1713	REF
8	135732886	135732904	1	0	TGGCCGCAAGAGGGCACCT	TGGCCGCAAGAGGGTACCT	11.1952868639029	8.74674785828576	2.44853900561713	TGGCCGCAAGAGGGCACCT:4,TGGCCGCAAGAGGGTACCT:2	10999999	0.52679375	1.19149375	1.34630625	0.7612375	NA	REF
8	143864078	143864096	1	0.059841329807329	TGGCCACCAGAGGGCGCTC	TGGCCACCAGGGGGCGCTC	16.7536608222277	17.2698772946286	-0.516216472400867	TGGCCACCAGGGGGCGCTC:4,TGGCCACCAGAGGGCGCTC:2	99011101	1.965675	1.6634	1.7115	2.17505	NA	REF
8	144354826	144354844	1	0.0787306384586324	CAGCCAGCAGGTGGCAGGT	CAGCCAGCAGTTGGCAGGT	11.3969271801044	7.26979279505929	4.12713438504509	CAGCCAGCAGTTGGCAGGT:4,CAGCCAGCAGGTGGCAGGT:2	99101011	0.373	0.125625	0.2402125	0.00465	NA	REF
8	145501733	145501751	1	0.0184359652436721	AGTCCACCAGGGGGCGACA	AGTCCACCAGGGGGCGACG	13.2632177369056	12.8463239329738	0.416893803931787	AGTCCACCAGGGGGCGACA:4,AGTCCACCAGGGGGCGACG:2	99100010	1.3421125	2.421725	2.3755625	1.746575	NA	REF
8	145597594	145597612	1	0.572119380430676	GGGCCGCCAGGGGACGCTG	GGACCGCCAGGGGACGCTG	10.7094285944333	10.2515955008079	0.457833093625482	GGGCCGCCAGGGGACGCTG:3,GGACCGCCAGGGGACGCTG:3	99110010	3.3178125	3.2359875	2.9942	3.3873375	-0.2417875	REF
9	806741	806759	-1	0.0184359652436721	AATCCAGTAGGTGGCATAA	AATCCAGCAGGTGGCATAA	9.12124942701197	9.38787809026592	-0.26662866325395	AATCCAGTAGGTGGCATAA:8,AATCCAGCAGGTGGCATAA:4	00100010	0.20195	0.1753875	0.2282375	0.246925	NA	REF
9	1009271	1009289	-1	0.94030978466188	GCACCACTAGATGGCGCCA	GCACCACAAGATGGCGCCA	13.3257443494166	12.2271320607485	1.09861228866811	GCACCACAAGATGGCGCCA:7,GCACCACTAGATGGCGCCA:5	00110110	5.056375	4.564675	4.8532	4.8767125	0.4917	REF
9	1732867	1732885	-1	0.145296562145825	TTGCCCGTAGGTGGCACTC	TTGCCTGTAGGTGGCACTC	10.6401492659646	12.9427343589586	-2.30258509299405	TTGCCCGTAGGTGGCACTC:8,TTGCCTGTAGGTGGCACTC:4	00010100	0.0295625	0.1133	0.0120875	0.009625	NA	ALT
9	5186605	5186623	1	0.434756327918398	CGGCCACAAGAGGGCATTC	CGGCCACAAGACGGCATTC	12.0463555912141	8.03902240598167	4.00733318523247	CGGCCACAAGAGGGCATTC:4,CGGCCACAAGACGGCATTC:2	10999999	0.59528125	1.379475	0.9001875	1.0556875	NA	REF
9	6354283	6354301	1	0.278050623347185	TCAACACAAGGGGGTGCTA	TCAACACTAGGGGGTGCTA	10.0670704910475	11.1656827797156	-1.09861228866811	TCAACACTAGGGGGTGCTA:10,TCAACACAAGGGGGTGCTA:2	01111111	0.4306125	1.8338125	0.3651	0.435925	NA	ALT
9	7570304	7570322	1	0.573403853418965	TGACCACTAGGTGGCACAC	TGACCAGTAGGTGGCACAC	14.6179803646733	14.1684552667711	0.449525097902196	TGACCACTAGGTGGCACAC:4,TGACCAGTAGGTGGCACAC:2	99100010	1.60755	1.8484125	1.8484125	1.3076125	NA	REF
9	32069353	32069371	-1	0	TCACCTGTAGGGGGAGCCC	GCACCTGTAGGGGGAGCCC	10.7445571563351	8.91197569258678	1.83258146374831	GCACCTGTAGGGGGAGCCC:5,TCACCTGTAGGGGGAGCCC:1	99101111	0.210475	0.0997625	0.17868125	0.1231875	NA	ALT
9	34985487	34985505	-1	1	TGACCAGCAGAGGGCGTGC	TGACCAGCAGAGGGTGTGC	11.5575569860294	9.10901798041224	2.44853900561713	TGACCAGCAGAGGGTGTGC:4,TGACCAGCAGAGGGCGTGC:2	99101011	2.3051	1.905925	1.8730875	1.467375	NA	REF
9	72164520	72164538	-1	1	TTACCACGAGAGGTCACCT	TCACCACGAGAGGTCACCT	9.13638410751382	8.91324055619961	0.223143551314209	TTACCACGAGAGGTCACCT:8,TCACCACGAGAGGTCACCT:4	00100010	0.76895	0.899975	1.2999875	1.3757375	NA	REF
9	79611815	79611833	-1	0.0329429542878731	GGGCCAGCAGAGGGAGCAG	GAGCCAGCAGAGGGAGCAG	11.6273236586789	10.7110329268047	0.916290731874154	GGGCCAGCAGAGGGAGCAG:4,GAGCCAGCAGAGGGAGCAG:2	99001001	1.73325625	2.019975	0.885775	1.521625	NA	REF
9	82086675	82086693	1	1	CAGCCAGTAGATGTCTCTG	CAGCCAGCAGATGTCTCTG	8.95466328542753	9.22129194868148	-0.266628663253947	CAGCCAGCAGATGTCTCTG:3,CAGCCAGTAGATGTCTCTG:3	99001101	0.2095375	0.3159875	0.336275	0.3285625	-0.0202875	REF
9	88225175	88225193	-1	1	TTACCACCAGATGGCAGTC	TTACCACTAGATGGCAGTC	14.3327712268308	14.0661425635769	0.26662866325395	TTACCACTAGATGGCAGTC:5,TTACCACCAGATGGCAGTC:1	99101111	0.37815	0.793225	0.1427375	0.1898875	NA	ALT
9	94520868	94520886	1	0.145296562145825	CACACACTAGGGGGCACAC	CACACACTAGGGGGCATAC	9.14169116545779	6.55769361302556	2.58399755243223	CACACACTAGGGGGCACAC:4,CACACACTAGGGGGCATAC:2	99010100	0.97115	1.052	1.6797625	1.22625	NA	REF
9	95491842	95491860	1	0	GGGCCGGCAGAGGGAGCTC	GGGCCGGCGGAGGGAGCTC	10.026461373086	6.88015624105263	3.14630513203337	GGGCCGGCAGAGGGAGCTC:7,GGGCCGGCGGAGGGAGCTC:5	11001001	0.138625	1.8726	0.8883375	0.979675	1.733975	REF
9	100161597	100161615	-1	0.110313562523612	TGGCCACCAGGAGGCGGTC	TGGCCACCAGGCGGCGGTC	14.6103721896882	12.8186127204601	1.79175946922806	TGGCCACCAGGCGGCGGTC:7,TGGCCACCAGGAGGCGGTC:5	10001001	4.6866125	3.481275	5.1212375	4.78655	NA	ALT
9	101299272	101299290	1	0.0787306384586324	CCACCACCAGAGGGCGTCA	CCACCACCAGAGGGCATCA	12.7910850939464	12.4793054699156	0.311779624030841	CCACCACCAGAGGGCGTCA:5,CCACCACCAGAGGGCATCA:1	99010000	2.1672875	1.1602	1.91655	2.07014375	NA	REF
9	111945998	111946016	1	0.436720816018134	CCGCCAGCAGAGGGCTGCA	CCACCAGCAGAGGGCTGCA	11.6072547429908	11.1494216493653	0.457833093625478	CCGCCAGCAGAGGGCTGCA:4,CCACCAGCAGAGGGCTGCA:2	99001001	1.64295	2.0027375	1.2637	1.3315125	NA	REF
9	112980103	112980121	-1	0	TCCCCACTAGAGGGCAGGA	TCCCCACTAGAGGGCAGTA	11.4985742609257	13.2033223531641	-1.70474809223843	TCCCCACTAGAGGGCAGGA:5,TCCCCACTAGAGGGCAGTA:1	99000100	0.1907	0.0224625	0.1615875	0.2318375	NA	REF
9	118353953	118353971	1	0.345976577257272	TGACCACTAGAGGGAAGCA	TGACCACTAGAGGAAAGCA	13.8365499584428	11.1856581711806	2.65089178726226	TGACCACTAGAGGGAAGCA:5,TGACCACTAGAGGAAAGCA:1	01999999	0.35235	0.5423125	0.444575	0.58045	NA	REF
9	120407112	120407130	1	0.815715904797884	TGGCCACATGATGGCGGTG	TGGCCACATGATGGCGGCG	11.0801844526206	10.8513428801918	0.228841572428848	TGGCCACATGATGGCGGTG:4,TGGCCACATGATGGCGGCG:2	99001001	3.31075	3.753625	3.9679875	3.8574625	NA	REF
9	127082766	127082784	-1	0	CAACCACCAGAGGCCGATA	CAACCACCAGAGGCTGATA	9.50598866175769	7.05744965614056	2.44853900561712	CAACCACCAGAGGCCGATA:5,CAACCACCAGAGGCTGATA:1	99010000	1.7188375	1.248	2.4853125	2.04355	NA	REF
9	130568101	130568119	-1	0.397053267850397	AGACCAAGAGGGGGCGCTG	AGACCAAGAGGGGGCGCGG	10.659311506299	8.95456341406055	1.70474809223843	AGACCAAGAGGGGGCGCGG:3,AGACCAAGAGGGGGCGCTG:3	99001101	1.1722	0.9238125	0.0120875	0.5964875	0.911725	REF
9	131057783	131057801	1	0.528825085001889	CGGCCTCGAGGGGGCAGTG	TGGCCTCGAGGGGGCAGTG	12.1068689845115	12.5531560871399	-0.446287102628421	CGGCCTCGAGGGGGCAGTG:5,TGGCCTCGAGGGGGCAGTG:1	99000100	3.241275	3.889325	3.02425	3.1029625	NA	REF
9	135724161	135724179	1	0.0787306384586324	GGGCCTGCAGGGGGCACTC	GGGCCTGCAGGGGTCACTC	12.5841270472688	10.2209173324583	2.36320971481048	GGGCCTGCAGGGGGCACTC:9,GGGCCTGCAGGGGTCACTC:3	00100010	0.708675	0.5441375	0.9460625	0.4815875	NA	REF
9	136063794	136063812	1	0.0980732905175671	CTGCCATTAGGGGGCTCCA	TTGCCATTAGGGGGCTCCA	8.91299957974366	9.35928668237208	-0.446287102628421	CTGCCATTAGGGGGCTCCA:5,TTGCCATTAGGGGGCTCCA:1	99000100	0.5756125	0.279875	0.4369375	0.349475	NA	REF
9	136303116	136303134	-1	0	TCCCCTGCAGAGGGCACTG	TCCCCTGCAGACGGCACTG	10.9555994418417	6.94826625660921	4.00733318523247	TCCCCTGCAGAGGGCACTG:5,TCCCCTGCAGACGGCACTG:1	01999999	1.3756125	2.3247375	2.321675	1.702275	NA	REF
9	137673848	137673866	-1	0	CCTTCAGCAGAGGGCACGG	CCTTCCGCAGAGGGCACGG	8.90399814396302	4.50954898929059	4.39444915467244	CCTTCAGCAGAGGGCACGG:8,CCTTCCGCAGAGGGCACGG:4	10001001	0.93225625	0.6238125	0.6431625	0.8762625	NA	REF
9	137750464	137750482	-1	0.0184359652436721	TTGACACCAGGAGGCAGGC	TTGACACAAGGAGGCAGGC	9.09733691195244	7.73209596003038	1.36524095192206	TTGACACCAGGAGGCAGGC:4,TTGACACAAGGAGGCAGGC:2	99001001	1.72885	3.577325	1.3321625	1.30105	NA	REF
9	139526035	139526053	-1	0.395919909331318	CAGCCACAGGAGGGCAGCA	CAGCCACAGGGGGGCAGCA	10.6834416787383	11.1996581511392	-0.516216472400867	CAGCCACAGGGGGGCAGCA:11,CAGCCACAGGAGGGCAGCA:1	11111111	4.7452	6.2212125	4.664925	4.29015	NA	ALT
10	6128536	6128554	1	0.0395919909331318	CAGCCCCGAGGGGGCGCTC	CAGCCCCGAGGTGGCGCTC	9.27214061617759	8.87572534358934	0.396415272588246	CAGCCCCGAGGTGGCGCTC:7,CAGCCCCGAGGGGGCGCTC:5	11001101	3.7362	3.23375	3.8030125	4.16945	-0.53585625	REF
10	6709826	6709844	-1	0.80188893086513	GGGCCAGGAGGGGGAGCTA	GAGCCAGGAGGGGGAGCTA	11.5389645221923	10.6226737903181	0.916290731874154	GGGCCAGGAGGGGGAGCTA:5,GAGCCAGGAGGGGGAGCTA:1	99010000	0.587375	0.419025	0.449625	0.55325	NA	REF
10	11155315	11155333	1	0.0787306384586324	CCACCACTAGATGGTGCAT	CCACCACTAGATGGTGCGT	9.28067083620127	8.79516302041957	0.4855078157817	CCACCACTAGATGGTGCAT:5,CCACCACTAGATGGTGCGT:1	99010000	0.1744375	0.1798125	0.19525	0.06399375	NA	REF
10	13394711	13394729	-1	0	GGACCGGCAGAGGGCAGTC	GGACTGGCAGAGGGCAGTC	10.8094711483678	6.21435129823319	4.59511985013459	GGACCGGCAGAGGGCAGTC:4,GGACTGGCAGAGGGCAGTC:2	00999999	2.4229375	3.6509375	2.016625	2.4691875	NA	REF
10	21147400	21147418	1	0.950056667925954	GAGCCACTAGATGGTGCTG	GAGCCACTAGATGGTGCTA	11.2647692415784	11.6816630455102	-0.416893803931787	GAGCCACTAGATGGTGCTG:4,GAGCCACTAGATGGTGCTA:2	10999999	0.1240625	0.026875	0.09455	0.11065	NA	REF
10	28917229	28917247	1	0.485001888930865	TCAACACCAGGTGGCGGTG	TCAACACCAGGTGGTGGTG	12.6236099831307	10.1750709775135	2.44853900561712	TCAACACCAGGTGGCGGTG:4,TCAACACCAGGTGGTGGTG:2	99100010	3.478025	2.3434875	3.014825	2.5065375	NA	REF
10	43362283	43362301	1	0.46913486966377	TAGCCACGAGGTGGCACCG	TAGCCACGAGGTGGCGCCG	13.547403960863	13.8591835848938	-0.311779624030841	TAGCCACGAGGTGGCACCG:4,TAGCCACGAGGTGGCGCCG:2	99100010	2.69035	3.2751375	3.04413125	2.7872125	NA	REF
10	59825184	59825202	-1	0.418209293539856	TAGTCACTAGATGGCACTC	TAGTCACTAGATGGTACTC	11.7715040771222	9.32296507150506	2.44853900561712	TAGTCACTAGATGGTACTC:11,TAGTCACTAGATGGCACTC:1	11111011	0.109425	0.2353375	0.29219375	0.2332125	NA	ALT
10	71152456	71152474	-1	0.613146958821307	AGGCCACTAGGTGGTGCAG	AGACCACTAGGTGGTGCAG	11.7011797207109	11.2433466270854	0.45783309362548	AGGCCACTAGGTGGTGCAG:4,AGACCACTAGGTGGTGCAG:2	10999999	5.2566	4.3261125	5.9801875	5.7853625	NA	REF
10	73571880	73571898	-1	0.974461654703438	CGCCCACCAGGGGGCGCCC	CGCCCACCAGGGGGCGCTC	14.3123662338948	14.5412078063236	-0.228841572428848	CGCCCACCAGGGGGCGCCC:4,CGCCCACCAGGGGGCGCTC:2	10999999	2.43355	3.6745125	2.37654375	2.7944875	NA	REF
10	74124207	74124225	1	0.930789573101624	TTGCCAGCAGGTGGCACTT	GTGCCAGCAGGTGGCACTT	14.097254279565	12.2646728158167	1.83258146374831	GTGCCAGCAGGTGGCACTT:3,TTGCCAGCAGGTGGCACTT:3	11999999	3.789575	2.6676875	3.60045	3.89195	NA	REF
10	80141003	80141021	-1	0.48666414809218	TGGCCAACAGGGGGCCGCG	TGGCCAACAGGGGGCCGAG	10.2691675495346	9.27876884550668	0.990398704027877	TGGCCAACAGGGGGCCGCG:4,TGGCCAACAGGGGGCCGAG:2	99010100	0.165425	0.05215	0.13885	0.1298625	NA	REF
10	82204610	82204628	1	0.244654325651681	CTGCCTCTAGGTGGCAGTG	CTGCCTCTAGCTGGCAGTG	12.8736045217289	8.74647013668381	4.12713438504509	CTGCCTCTAGGTGGCAGTG:9,CTGCCTCTAGCTGGCAGTG:3	00010100	3.6192375	2.78215	3.54145	3.2467875	NA	ALT
10	87898988	87899006	-1	0	CAACCTGTAGGGGGAGACA	CAACCTGTGGGGGGAGACA	9.43144311351142	6.28513798147806	3.14630513203336	CAACCTGTGGGGGGAGACA:8,CAACCTGTAGGGGGAGACA:4	00111111	3.179225	0.16115	0.3175	0.322975	2.91201666666667	REF
10	98549573	98549591	1	0.496411031356252	TCACTACTAGGTGGCACTG	TCACCACTAGGTGGCACTG	10.5795905798974	15.174710430032	-4.59511985013459	TCACTACTAGGTGGCACTG:5,TCACCACTAGGTGGCACTG:1	99010000	0.5640125	3.4141625	0.49949375	0.3663375	NA	REF
10	99313438	99313456	-1	0.986173026067246	GAGCCAGCAGAGGGCAGCC	GAGCCAGCAGAGGGCAGCG	12.5707109433074	12.9422744997399	-0.371563556432482	GAGCCAGCAGAGGGCAGCC:5,GAGCCAGCAGAGGGCAGCG:1	99010000	3.6078625	1.451475	3.7142875	1.8141125	NA	REF
10	102810182	102810200	1	0.297922176048357	CCCCCACCGGGGGGCGCTT	CCCCCACAGGGGGGCGCTT	9.15685610243377	7.79161515051172	1.36524095192206	CCCCCACCGGGGGGCGCTT:4,CCCCCACAGGGGGGCGCTT:2	99001001	1.9913875	1.78918125	2.2355	2.3208375	NA	REF
10	103929348	103929366	1	0.0787306384586324	GGGCCAGTAGGTGGCGATG	GGGCCAGTAGGTGGCGATC	12.9232230173524	12.55165946092	0.371563556432482	GGGCCAGTAGGTGGCGATC:5,GGGCCAGTAGGTGGCGATG:1	99101111	3.555175	3.30955	3.6832375	4.0214625	NA	REF
10	118976279	118976297	1	0.82523611635814	CGGCCACCAGGTGGCGCGG	CGGCCACCAGGTGGCGGGG	15.0939903836059	14.65005899467	0.443931388935958	CGGCCACCAGGTGGCGGGG:9,CGGCCACCAGGTGGCGCGG:3	00111111	6.93729375	7.75399375	6.28215	6.3980375	0.125899983333333	ALT
10	122360580	122360598	-1	0.337136380808462	GGGCCACCAGGGGGTGGTC	GGGCCACCAGGGCGTGGTC	12.5448254363272	7.95985795765659	4.58496747867057	GGGCCACCAGGGGGTGGTC:4,GGGCCACCAGGGCGTGGTC:2	99010100	0.15829375	0.0093125	0.192925	0.0944875	NA	REF
10	123646698	123646716	-1	0.427276161692482	CCGCCACCAGGTGGTGGTG	CCGCCACCACGTGGTGGTG	12.8721943137608	8.27707446362616	4.59511985013459	CCGCCACCAGGTGGTGGTG:4,CCGCCACCACGTGGTGGTG:2	00999999	2.14705	2.6148875	3.0391125	2.390775	NA	REF
10	125319036	125319054	-1	0.930789573101624	GGACCACCAGGGAGCAGCC	GGACCACCAGGGGGCAGCC	9.40994267318855	13.9949101518591	-4.58496747867057	GGACCACCAGGGGGCAGCC:11,GGACCACCAGGGAGCAGCC:1	11111111	4.9918	5.2088375	5.291425	5.6504125	NA	ALT
10	127671066	127671084	1	0.483868530411787	TTGACGCTAGGTGGCAGAA	TTGACACTAGGTGGCAGAA	9.4752928626435	11.9238318682606	-2.44853900561713	TTGACGCTAGGTGGCAGAA:8,TTGACACTAGGTGGCAGAA:4	10001001	0.43685	0.6135125	0.52353125	0.49685	NA	REF
10	130062351	130062369	1	1	CCGCCACTTGGGGGCAGCA	CGGCCACTTGGGGGCAGCA	11.487340223591	12.5214139911215	-1.03407376753054	CCGCCACTTGGGGGCAGCA:4,CGGCCACTTGGGGGCAGCA:2	99001001	1.6767375	1.1722	1.7444875	1.7666	NA	REF
11	2449606	2449624	1	0.454023422742728	CAGCCACCAGAGGGCGCTA	CAGCCACCAGAGGGTGCTA	16.1795403480894	13.7310013424723	2.44853900561713	CAGCCACCAGAGGGCGCTA:4,CAGCCACCAGAGGGTGCTA:2	99100010	2.82795	3.4266875	2.205125	2.3103	NA	REF
11	8121033	8121051	-1	0.930789573101624	TGGTCAGCAGGTGGCACCA	TGGTCAGCAGGTGGCATCA	13.5807306346844	10.9967330822522	2.58399755243223	TGGTCAGCAGGTGGCACCA:4,TGGTCAGCAGGTGGCATCA:2	10999999	2.119375	2.3522875	1.908075	1.743375	NA	REF
11	11177701	11177719	1	0	GTGCCTGCAGGGGGCGTGA	GTGCCTGCAGAGGGCGTGA	8.58468817077695	8.06847169837608	0.516216472400867	GTGCCTGCAGGGGGCGTGA:5,GTGCCTGCAGAGGGCGTGA:1	99000100	1.405425	0.5498875	0.88245	1.0100625	NA	REF
11	11178925	11178943	-1	0	CTTCCAGCAGGGGGCTCCG	CTTCCAGCAGGGGGCTTCG	11.1898822547016	8.6058847022694	2.58399755243223	CTTCCAGCAGGGGGCTCCG:5,CTTCCAGCAGGGGGCTTCG:1	01999999	0.82955	0.15386875	0.6758375	0.8361125	NA	REF
11	12434008	12434026	1	0.933660748016623	GGACCACCAGGGGGCTCCG	GAACCACCAGGGGGCTCCG	11.7899802110832	10.873689479209	0.916290731874156	GGACCACCAGGGGGCTCCG:5,GAACCACCAGGGGGCTCCG:1	99010000	1.35405	0.22393125	0.82955	0.72155	NA	REF
11	21533577	21533595	-1	0.533811862485833	TCGCCACCAGGTGGCACCA	TTGCCACCAGGTGGCACCA	16.0872244184144	16.3103679697286	-0.223143551314212	TTGCCACCAGGTGGCACCA:4,TCGCCACCAGGTGGCACCA:2	10999999	2.3191	2.6437125	2.858525	1.505575	NA	REF
11	26298558	26298576	-1	0.707366830374008	CAGCCACTAGAGGGCAAGC	AAGCCACTAGAGGGCAAGC	11.334859271986	10.1717084621803	1.16315080980568	CAGCCACTAGAGGGCAAGC:4,AAGCCACTAGAGGGCAAGC:2	10999999	0.899575	2.8491	1.50485	1.29845	NA	REF
11	26775603	26775621	1	1	AGACCACCAGATGGCAGCC	AGGCCACCAGATGGCAGCC	13.3054219581842	13.7632550518097	-0.457833093625482	AGGCCACCAGATGGCAGCC:7,AGACCACCAGATGGCAGCC:5	00111111	0.1841125	0.2572625	0.273875	0.2843	-0.0877	ALT
11	31128707	31128725	1	1	TAACCAGCAGGGGGGGCCA	TAACCAGCAGGGGGTGCCA	11.6113950044897	13.557305153545	-1.94591014905531	TAACCAGCAGGGGGTGCCA:10,TAACCAGCAGGGGGGGCCA:2	11101011	1.6124	0.6995125	1.1011	1.4958	NA	ALT
11	33087313	33087331	-1	0.857650170003778	TGGCCAGCAGAGGGCGGGA	TGGCCAGCAGAGGACGGGA	14.9439136035154	12.2930218162531	2.65089178726226	TGGCCAGCAGAGGGCGGGA:4,TGGCCAGCAGAGGACGGGA:2	99100010	4.1833625	2.6165125	4.477025	2.1934875	NA	REF
11	35413948	35413966	-1	0.73449187759728	TGGACACATGGGGGCGCTG	TGCACACATGGGGGCGCTG	9.75117024129552	7.468787855619	2.28238238567653	TGCACACATGGGGGCGCTG:3,TGGACACATGGGGGCGCTG:3	11999999	4.78655	3.5900375	3.659925	4.61865	NA	REF
11	36694560	36694578	-1	0.103135625236116	CCTCCACTAGATGTCGCTG	CCTCCACTAGATGTTGCTG	11.4348397608401	8.986300755223	2.44853900561712	CCTCCACTAGATGTCGCTG:5,CCTCCACTAGATGTTGCTG:1	99010000	0.1815125	0.1865125	0.1815125	0.028725	NA	REF
11	44560194	44560212	-1	0.0329429542878731	TCTCCAGCAGGTGTCGCCC	TCTCCAGCAGGCGTCGCCC	11.6140417723598	8.00312385971561	3.61091791264423	TCTCCAGCAGGCGTCGCCC:4,TCTCCAGCAGGTGTCGCCC:2	11999999	5.2942625	4.72	5.373475	4.9270625	NA	REF
11	58969082	58969100	-1	0.0787306384586324	CCACCTGTAGGGGGAGACC	CCACCTGTAGGAGGAGACC	8.52520271749077	6.30962900148635	2.21557371600442	CCACCTGTAGGGGGAGACC:5,CCACCTGTAGGAGGAGACC:1	01999999	0.15476875	0.2294125	0.4816375	0.25045	NA	REF
11	59570218	59570236	-1	0.43203626747261	TCACCACATGGTGGCACCA	TTACCACATGGTGGCACCA	10.4246980602735	10.6478416115877	-0.223143551314209	TCACCACATGGTGGCACCA:5,TTACCACATGGTGGCACCA:1	99010000	0.0295625	0.1480625	0.0120875	0.1777875	NA	REF
11	62092574	62092592	-1	0.11696259916887	TGGCCCCAAGGAGGCGCTG	TGGCCCCAAGGAGGCGATG	9.66617702846213	7.89310969224623	1.7730673362159	TGGCCCCAAGGAGGCGCTG:4,TGGCCCCAAGGAGGCGATG:2	10999999	1.90160625	1.53566875	1.45558125	2.06950625	NA	REF
11	68593248	68593266	1	0.0184359652436721	TCCCCAGAAGAGGGCACAC	TCCCCAGAAGGGGGCACAC	10.0914187187088	10.6076351911097	-0.516216472400867	TCCCCAGAAGGGGGCACAC:5,TCCCCAGAAGAGGGCACAC:1	10999999	0.60085	0.6641375	0.6327375	0.4545375	NA	REF
11	68869033	68869051	1	1	AAGCCAGCGGAGGGCAGCA	AGGCCAGCGGAGGGCAGCA	10.4360067229525	11.3522974548267	-0.916290731874156	AGGCCAGCGGAGGGCAGCA:4,AAGCCAGCGGAGGGCAGCA:2	11999999	7.0356375	6.5183625	6.57535	6.009175	NA	ALT
11	70601863	70601881	1	0	AGGCCACAAGAGGGAAGAC	AGGCCACAAGAAGGAAGAC	9.80747678657394	7.59190307056953	2.21557371600442	AGGCCACAAGAGGGAAGAC:4,AGGCCACAAGAAGGAAGAC:2	99001001	4.3295875	3.82995	3.7051125	2.22625	NA	REF
11	72436435	72436453	1	0.48666414809218	TGGTCACTAGAGGGCGCAA	TAGTCACTAGAGGGCGCAA	12.965206789523	12.0489160576488	0.916290731874156	TGGTCACTAGAGGGCGCAA:4,TAGTCACTAGAGGGCGCAA:2	10999999	2.6068	1.9391	2.550375	2.65500625	NA	REF
11	72953830	72953848	-1	0.131469588213071	TGGCCACCAGGGGGAAGCA	TGGCCACCGGGGGGAAGCA	15.0772281877231	11.9309230556897	3.14630513203337	TGGCCACCGGGGGGAAGCA:4,TGGCCACCAGGGGGAAGCA:2	10999999	3.8185875	3.313675	4.1130125	5.0820625	NA	REF
11	74991373	74991391	1	0.682357385719683	TAGCCACCAGGTGGCAAAC	CAGCCACCAGGTGGCAAAC	12.6530840534627	12.2067969508343	0.446287102628418	TAGCCACCAGGTGGCAAAC:4,CAGCCACCAGGTGGCAAAC:2	99100010	4.9444875	4.522275	5.0436375	5.03565	NA	REF
11	88285770	88285788	-1	0.390404231205138	TGGCCAGTAGGTGGCAGGC	TGGCTAGTAGGTGGCAGGC	13.6968491556789	9.10172930554435	4.59511985013459	TGGCCAGTAGGTGGCAGGC:4,TGGCTAGTAGGTGGCAGGC:2	01999999	1.7666	1.849925	2.73895	3.5289125	NA	REF
11	94336426	94336444	-1	0.587910842463166	CGCCCAGCAGGTGACAGGA	CGCCCAGCAGGTGGCAGGA	9.37237390372996	12.0232656909922	-2.65089178726226	CGCCCAGCAGGTGGCAGGA:10,CGCCCAGCAGGTGACAGGA:2	11111011	1.34463125	0.885475	0.820175	1.59505	NA	REF
11	94630617	94630635	-1	0.404911220249339	GGGCCACTAGAGGGGGCTT	GGGCCACTAGAGGGGGCGT	9.05602873622706	7.35128064398863	1.70474809223843	GGGCCACTAGAGGGGGCTT:4,GGGCCACTAGAGGGGGCGT:2	99100010	1.4599	1.8215125	1.5575625	1.89215	NA	REF
11	110306156	110306174	1	0	AGGCCACCAGGTGGCGTTG	AGGCCACCAGGTGACGTTG	13.0515901136065	10.4006983263442	2.65089178726226	AGGCCACCAGGTGGCGTTG:5,AGGCCACCAGGTGACGTTG:1	99010000	0.176175	0.1152	0.09115	0.15958125	NA	REF
11	113160485	113160503	-1	0.418738194182093	CGGCCACTTGGTGGCAGTC	TGGCCACTTGGTGGCAGTC	11.5653829305978	12.0116700332263	-0.446287102628421	CGGCCACTTGGTGGCAGTC:8,TGGCCACTTGGTGGCAGTC:4	11010000	4.2144	3.1932375	3.6021125	3.4605625	-0.6830625	REF
11	114188646	114188664	1	0.94030978466188	GCGCCAGCAGAGGGTGCAC	TCGCCAGCAGAGGGTGCAC	9.7697012109728	11.6022826747211	-1.83258146374831	GCGCCAGCAGAGGGTGCAC:4,TCGCCAGCAGAGGGTGCAC:2	10999999	0.61625	0.18025	0.5886	0.45143125	NA	REF
11	116384802	116384820	1	0.138647525500567	ACGACAGCAGGGGGCGGCA	ATGACAGCAGGGGGCGGCA	11.606947570511	11.8300911218252	-0.223143551314209	ACGACAGCAGGGGGCGGCA:4,ATGACAGCAGGGGGCGGCA:2	99100010	2.1599875	1.8678	0.8990375	0.8216375	NA	REF
11	117678373	117678391	1	0.986173026067246	TGGCCAGCAGGTGTCGCCC	TGGCCAGCAAGTGTCGCCC	13.8318856368988	9.2367657867642	4.59511985013459	TGGCCAGCAGGTGTCGCCC:5,TGGCCAGCAAGTGTCGCCC:1	99010000	3.018125	1.36545	2.47195	3.0065	NA	REF
11	118016188	118016206	1	0.737438609746883	TGACCACCAGGGGTCACCC	TGACCACCAGGGGTCATCC	13.9082132897329	11.3242157373007	2.58399755243223	TGACCACCAGGGGTCACCC:4,TGACCACCAGGGGTCATCC:2	99001001	3.0410375	2.719625	2.8332125	2.74035	NA	REF
11	120173908	120173926	-1	0.94030978466188	CAACCACTAGATGGCGAGC	CAACCACCAGATGGCGAGC	10.7923905298031	11.0590191930571	-0.26662866325395	CAACCACTAGATGGCGAGC:5,CAACCACCAGATGGCGAGC:1	99010000	4.11594375	0.0093125	3.89721875	1.80543125	NA	REF
11	121065616	121065634	-1	0.857650170003778	CAGACACTAGAGGGCGCTG	AAGACACTAGAGGGCGCTG	12.8104405356535	11.6472897258478	1.16315080980568	CAGACACTAGAGGGCGCTG:5,AAGACACTAGAGGGCGCTG:1	99000100	0.998075	1.28575	0.85425	0.8927625	NA	REF
11	126310897	126310915	1	0	TATCCAGTAGAGGGCGCCC	TATCCAGTAGAGGGCGTCC	13.7086046597601	11.1246071073279	2.58399755243223	TATCCAGTAGAGGGCGCCC:5,TATCCAGTAGAGGGCGTCC:1	00999999	4.6621375	4.2078375	4.21643125	3.866375	NA	REF
11	133705264	133705282	-1	0.94030978466188	AAACCACCAGATGGTGACG	AAACCACCAGATGGTGCCG	9.29479945387632	11.0678667900922	-1.7730673362159	AAACCACCAGATGGTGCCG:3,AAACCACCAGATGGTGACG:3	00999999	1.8452	2.3957625	1.3771625	1.194525	NA	REF
12	1059127	1059145	-1	0.131469588213071	GGCCCACCAGGGGGCAGCA	GGTCCACCAGGGGGCAGCA	12.9588182201723	14.0574305088405	-1.09861228866811	GGTCCACCAGGGGGCAGCA:3,GGCCCACCAGGGGGCAGCA:3	99001101	3.9312	3.4745625	3.1403625	3.13035	0.3342	REF
12	1739309	1739327	-1	0.48160181337363	TCCCCGGGAGGGGGCGGCG	TCTCCGGGAGGGGGCGGCG	8.51343794369389	9.612050232362	-1.09861228866811	TCCCCGGGAGGGGGCGGCG:3,TCTCCGGGAGGGGGCGGCG:3	99110010	0.4601375	0.4861125	0.34129375	0.26379375	-0.14481875	ALT
12	2468301	2468319	1	0.551190026445032	TTGTCAGCAGGGGTCAGTG	TTGTCAGCAGGGGTCAGCG	10.1710223558069	9.94218078337807	0.228841572428848	TTGTCAGCAGGGGTCAGTG:4,TTGTCAGCAGGGGTCAGCG:2	99100010	0.1525875	0.05905	0.212925	0.13388125	NA	REF
12	6147415	6147433	-1	0.797431054023423	CAGCCACTAGGTGGTGGGC	CAGCCACTAGGTCGTGGGC	10.6470370374923	6.06206955882171	4.58496747867057	CAGCCACTAGGTGGTGGGC:4,CAGCCACTAGGTCGTGGGC:2	10999999	1.003375	2.99345	2.1755625	1.78665	NA	REF
12	7294840	7294858	1	0.853494522100491	AGGCCACCAGGGGGCAGAG	AGGCCACCAGGGAGCAGAG	14.0570516492034	9.47208417053285	4.58496747867057	AGGCCACCAGGGGGCAGAG:5,AGGCCACCAGGGAGCAGAG:1	99010000	0.9745875	0.3266875	0.852575	0.9147	NA	REF
12	12186450	12186468	-1	0.522856063468077	TGGTCACCAGGTGGCGCTA	TGGTCACCAGGTGGCACTA	14.5708769290463	14.2590973050154	0.311779624030841	TGGTCACCAGGTGGCACTA:4,TGGTCACCAGGTGGCGCTA:2	10999999	2.47515	2.3387375	2.4100375	2.808375	NA	ALT
12	14998390	14998408	1	0.519078201737816	AGACCACTGGAGGGCAGCA	AGAACACTGGAGGGCAGCA	11.0773607958494	8.39178345059927	2.68557734525015	AGACCACTGGAGGGCAGCA:5,AGAACACTGGAGGGCAGCA:1	99010000	0.086	0.1872125	0.1356625	0.1047625	NA	REF
12	15743455	15743473	1	1	GCACCACTAGATGTCAGTA	TCACCACTAGATGTCAGTA	10.4356651940682	12.2682466578165	-1.83258146374831	TCACCACTAGATGTCAGTA:3,GCACCACTAGATGTCAGTA:3	99110010	0.972925	0.9343	1.130725	0.8453375	0.196425	REF
12	38532686	38532704	1	0	TGTCCACTAGATGTCGCTC	TGTCCACTGGATGTCGCTC	12.5436370745666	9.39733194253323	3.14630513203337	TGTCCACTAGATGTCGCTC:4,TGTCCACTGGATGTCGCTC:2	99010100	0.6410875	2.0303875	0.7493625	0.8893125	NA	REF
12	48583474	48583492	-1	0.871099357763506	TTCCCGACAGGTGGCACCA	TCCCCGACAGGTGGCACCA	8.90529792900839	8.68215437769418	0.223143551314211	TCCCCGACAGGTGGCACCA:11,TTCCCGACAGGTGGCACCA:1	11111011	0.66615	1.19229375	0.76445	0.6479375	NA	ALT
12	48936275	48936293	1	0	TGGCCAGGAGACGGCGCTC	TGGCCAGGAGACGGCACTC	10.0560928498171	9.74431322578623	0.311779624030841	TGGCCAGGAGACGGCGCTC:4,TGGCCAGGAGACGGCACTC:2	99100010	2.2283625	0.5972	1.8986	1.304825	NA	REF
12	50464453	50464471	-1	0.658179070646014	TTCCCACTAGAGGGCACTG	TCCCCACTAGAGGGCACTG	13.4535034894825	13.2303599381683	0.223143551314212	TCCCCACTAGAGGGCACTG:4,TTCCCACTAGAGGGCACTG:2	01999999	3.9060625	3.480325	3.8655625	4.2682625	NA	REF
12	51441680	51441698	1	0.94030978466188	GCACCATTAGAGGGCGCCG	TCACCATTAGAGGGCGCCG	9.24482280752663	11.0774042712749	-1.83258146374831	GCACCATTAGAGGGCGCCG:5,TCACCATTAGAGGGCGCCG:1	99010000	4.0897625	3.342075	3.62805	3.680725	NA	REF
12	53273886	53273904	-1	0.533585190782017	CATCCACTAGGAGGCAGCA	TATCCACTAGGAGGCAGCA	12.0452317588278	12.4915188614562	-0.446287102628418	CATCCACTAGGAGGCAGCA:4,TATCCACTAGGAGGCAGCA:2	10999999	2.9696375	3.016025	3.2815125	2.69995	NA	REF
12	57521155	57521173	1	0.650925576123914	CGCCCAGAAGGGGGCAGTG	CGCCCAGAAGGGGGCAGTA	12.342294299965	12.7591881038968	-0.416893803931787	CGCCCAGAAGGGGGCAGTG:4,CGCCCAGAAGGGGGCAGTA:2	99100010	0.838775	1.17485	0.66955	1.2275625	NA	REF
12	65700492	65700510	1	0.88492633169626	TTGCCACTAGATGGAGCCC	TTGCCGCTAGATGGAGCCC	13.0542912158663	10.6057522102491	2.44853900561712	TTGCCACTAGATGGAGCCC:4,TTGCCGCTAGATGGAGCCC:2	99001001	0.15085	0.0093125	0.040375	0.009625	NA	REF
12	82921143	82921161	1	0.819871552701171	CAACCAGTAGAGGTCGCCA	TAACCAGTAGAGGTCGCCA	12.4135022060684	12.8597893086969	-0.446287102628418	CAACCAGTAGAGGTCGCCA:5,TAACCAGTAGAGGTCGCCA:1	99010000	0.1242125	0.550275	0.2033375	0.3889375	NA	REF
12	91775979	91775997	1	0.572119380430676	GTGCCTCTAGGGGTCGCTG	GTACCTCTAGGGGTCGCTG	10.2762267313536	9.8183936377281	0.45783309362548	GTGCCTCTAGGGGTCGCTG:5,GTACCTCTAGGGGTCGCTG:1	01999999	1.945575	1.1585375	1.8699	2.5739875	NA	REF
12	103096493	103096511	-1	0.145296562145825	CAGCCACCAGGGGGCGGGT	CAGCCACCAGGGGGTGGGT	12.5546471746257	10.1061081690085	2.44853900561713	CAGCCACCAGGGGGCGGGT:4,CAGCCACCAGGGGGTGGGT:2	00999999	0.4930625	0.4933125	0.565425	0.6665875	NA	REF
12	103277165	103277183	1	0.714771439365319	CGAACGCCAGAGGGCAGCA	TGAACGCCAGAGGGCAGCA	10.5193290500751	10.9656161527036	-0.446287102628418	TGAACGCCAGAGGGCAGCA:5,CGAACGCCAGAGGGCAGCA:1	10999999	3.0892625	3.03805	3.391425	3.576175	NA	REF
12	107528534	107528552	1	0.277446165470344	AGGCCACCAGGGGTAGGCA	AGGCCACCAGGGGTAGGGA	11.4163601845094	9.9404536646998	1.47590651980958	AGGCCACCAGGGGTAGGGA:11,AGGCCACCAGGGGTAGGCA:1	11111011	0.47324375	0.25010625	0.54215	0.518975	NA	ALT
12	108913528	108913546	-1	0.0736683037400831	TGGTCACATGGTGGCACTG	TGGTCACACGGTGGCACTG	8.63751023656827	7.94436305600833	0.693147180559945	TGGTCACATGGTGGCACTG:4,TGGTCACACGGTGGCACTG:2	10999999	0.8607625	0.3152875	0.6995125	0.504475	NA	REF
12	110869335	110869353	-1	0.103135625236116	CTGCCAGCAGGGGGCGCAC	CTGCCAGCAGGGGGCGCAA	14.3438946014249	15.1323519617892	-0.788457360364269	CTGCCAGCAGGGGGCGCAC:4,CTGCCAGCAGGGGGCGCAA:2	10999999	2.4576125	2.34815	2.4511375	3.5698875	NA	REF
12	113430819	113430837	1	0.686059690215338	CTGCCACTAGATGGTGGTA	CTGCCACTAGATGGTGGGA	12.7293865333519	11.0246384411135	1.70474809223843	CTGCCACTAGATGGTGGGA:7,CTGCCACTAGATGGTGGTA:5	01111111	1.74085625	1.185675	1.56789375	1.1830625	NA	ALT
12	115063177	115063195	1	0.971666037023045	TTGTCACCAGGGGGCAGCA	CTGTCACCAGGGGGCAGCA	13.1718094000225	12.7255222973941	0.446287102628421	TTGTCACCAGGGGGCAGCA:5,CTGTCACCAGGGGGCAGCA:1	99000100	1.7961125	1.7696	1.78415	1.9907375	NA	REF
12	117674460	117674478	1	0.798186626369475	GGGCCAGCAGGGGGCGCTG	TGGCCAGCAGGGGGCGCTG	15.3593342894105	17.1919157531588	-1.83258146374831	GGGCCAGCAGGGGGCGCTG:4,TGGCCAGCAGGGGGCGCTG:2	99001001	1.25965	0.5715	1.2621125	1.796325	NA	REF
12	119851163	119851181	-1	0.633094068757083	ATAACAGTAGGTGGCGCTA	AAAACAGTAGGTGGCGCTA	11.3819870537224	11.2766265380646	0.105360515657829	ATAACAGTAGGTGGCGCTA:4,AAAACAGTAGGTGGCGCTA:2	10999999	2.24825	2.251875	2.3434875	2.099375	NA	REF
12	121668254	121668272	-1	1	TCACCACTAGGGGGAGGCA	TCACCACTAGGGGGAGGCG	13.630472287344	13.2135784834122	0.416893803931787	TCACCACTAGGGGGAGGCA:9,TCACCACTAGGGGGAGGCG:3	00000100	2.1590375	3.1536125	3.6048625	3.1360625	NA	REF
12	123528164	123528182	1	0.455610124669437	CGGCCACCTGGGGGCACCG	CAGCCACCTGGGGGCACCG	12.8150802393796	11.8987895075055	0.916290731874156	CGGCCACCTGGGGGCACCG:4,CAGCCACCTGGGGGCACCG:2	99100010	2.530025	3.965725	2.9314625	2.51	NA	REF
12	124832598	124832616	1	0.278050623347185	CTACCTCCAGATGGAGCCT	CTACCTCCGGATGGAGCCT	9.12096281686197	5.97465768482861	3.14630513203337	CTACCTCCGGATGGAGCCT:8,CTACCTCCAGATGGAGCCT:4	11011101	1.0855	1.21205	0.9896125	1.1921375	NA	ALT
12	125383126	125383144	-1	0.0395919909331318	GTACCCGCAGGTGGCGCCA	GTACCCGCAGGTGGCTCCA	9.48775878381098	6.15555427363578	3.3322045101752	GTACCCGCAGGTGGCTCCA:4,GTACCCGCAGGTGGCGCCA:2	11999999	1.51106875	4.8764375	3.32011875	2.8072125	NA	REF
12	125383206	125383224	-1	0.0787306384586324	CAGCCACAAGGGGGAGTGG	CAGCCACAAGGGCGAGTGG	8.62832253809169	4.04335505942111	4.58496747867057	CAGCCACAAGGGGGAGTGG:5,CAGCCACAAGGGCGAGTGG:1	99000100	1.51106875	4.8764375	3.32011875	2.8072125	NA	REF
12	125721790	125721808	1	0.94030978466188	TGACCTCCAGGGGGCACCA	TGACCTCCACGGGGCACCA	14.9680163032293	10.3728964530947	4.59511985013459	TGACCTCCAGGGGGCACCA:4,TGACCTCCACGGGGCACCA:2	99001001	2.64235	3.4128125	0.999125	1.1886375	NA	REF
12	128744210	128744228	1	0.728976199471099	GGACCACCAGGGAGCGCTG	GGGCCACCAGGGAGCGCTG	10.7660588150167	11.2238919086422	-0.45783309362548	GGACCACCAGGGAGCGCTG:4,GGGCCACCAGGGAGCGCTG:2	01999999	0.3435625	0.31495	0.4556	0.37343125	NA	REF
12	131490135	131490153	-1	0	AAGTCAACAGGGGGCAGTG	AAGTCAACGGGGGGCAGTG	8.59481009100114	5.44850495896778	3.14630513203336	AAGTCAACAGGGGGCAGTG:5,AAGTCAACGGGGGGCAGTG:1	00999999	0.6628875	0.3431625	0.101775	0	NA	REF
13	25268399	25268417	1	0.811409142425387	ATGCCAGTAGGTGGCACTG	ATGCCAGTAGGTGGCACTA	13.7967240646354	14.2136178685672	-0.416893803931787	ATGCCAGTAGGTGGCACTG:7,ATGCCAGTAGGTGGCACTA:5	00110110	2.0614125	2.565675	1.8215125	1.44500625	-0.5042625	REF
13	42128878	42128896	1	0.0395919909331318	CAGCCAGGAGAAGGCACTG	CAGTCAGGAGAAGGCACTG	10.5450584169442	7.45401596358588	3.09104245335832	CAGCCAGGAGAAGGCACTG:9,CAGTCAGGAGAAGGCACTG:3	00001001	0.98745	1.0867	0.5410875	0.52006875	NA	REF
13	50244024	50244042	1	0.0787306384586324	CAACCACAGGATGGCACTG	CAACCACAGGATGGCACCG	10.0850724699576	9.85623089752876	0.228841572428848	CAACCACAGGATGGCACTG:9,CAACCACAGGATGGCACCG:3	00100010	2.9621625	3.3985375	3.0517125	1.440325	NA	ALT
13	51486341	51486359	-1	0.82523611635814	GAGCCTGCAGGTGGCGCTA	GAGCCTGCAAGTGGCGCTA	12.3716580272015	7.77653817706694	4.59511985013459	GAGCCTGCAGGTGGCGCTA:4,GAGCCTGCAAGTGGCGCTA:2	99100010	2.53943125	1.2947625	2.3296875	2.71245	NA	REF
13	98452730	98452748	-1	0.60173781639592	CGGCCAGCAGAGGGCAGGC	CAGCCAGCAGAGGGCAGGC	13.3973895164919	12.4810987846177	0.916290731874156	CGGCCAGCAGAGGGCAGGC:4,CAGCCAGCAGAGGGCAGGC:2	99001001	0.9319	0.40470625	0.9482875	0.93143125	NA	REF
13	107857838	107857856	1	0.82115602568946	TCGCCACCAGGGGGCGCCC	TCGCCACCAGGGGGCGACC	16.0069619546692	14.2338946184533	1.7730673362159	TCGCCACCAGGGGGCGCCC:4,TCGCCACCAGGGGGCGACC:2	10999999	2.694975	2.547475	3.5880625	3.35655	NA	REF
13	113597198	113597216	1	0.345976577257272	ATGCCAGCAGAGGGTGCTG	TTGCCAGCAGAGGGTGCTG	11.8067921464904	13.4162300589245	-1.6094379124341	ATGCCAGCAGAGGGTGCTG:4,TTGCCAGCAGAGGGTGCTG:2	99100010	5.5170375	6.91655	5.4027375	4.2824125	NA	REF
14	21325980	21325998	1	0.0787306384586324	TTGCCGGCAGGGGGCGCTC	TTGCCAGCAGGGGGCGCTC	13.5608829748929	16.00942198051	-2.44853900561712	TTGCCAGCAGGGGGCGCTC:5,TTGCCGGCAGGGGGCGCTC:1	10999999	1.602375	1.4631375	1.5486375	2.20055	NA	ALT
14	22370957	22370975	1	0.0787306384586324	TGGCCTCCAGAGAGCGATG	TGGCCTCCAGAGGGCGATG	8.67532550209531	13.2602929807659	-4.58496747867057	TGGCCTCCAGAGGGCGATG:7,TGGCCTCCAGAGAGCGATG:5	00011101	0.25725	0.5489375	1.0117	0.506125	-0.75445	REF
14	24058365	24058383	1	0.811409142425387	CAGCCACCAGGGGTCAGGA	CAGCCACCAGGGGTCAGTA	11.8720880004745	13.576836092713	-1.70474809223843	CAGCCACCAGGGGTCAGGA:5,CAGCCACCAGGGGTCAGTA:1	01999999	3.62455	5.2476375	3.6342625	4.0161125	NA	REF
14	24527660	24527678	1	0.769097091046468	TTTCCACCAGAGGGCAGGA	TTTCCACCAGAGAGCAGGA	13.086958764162	8.50199128549142	4.58496747867057	TTTCCACCAGAGAGCAGGA:3,TTTCCACCAGAGGGCAGGA:3	11999999	0.5649375	2.3555625	2.4646625	2.58134375	NA	REF
14	61928647	61928665	1	0.917340385341896	TGACCACAAGGTGGCAGTC	TGACCACAAGGTGACAGTC	14.294676963526	11.6437851762637	2.65089178726226	TGACCACAAGGTGGCAGTC:4,TGACCACAAGGTGACAGTC:2	99010100	0.0295625	0.18890625	0.0356875	0.0903375	NA	REF
14	66427911	66427929	1	0.415262561390253	CGGCCAGCAGGAGGCAGTG	TGGCCAGCAGGAGGCAGTG	13.7743439215592	14.2206310241876	-0.446287102628421	TGGCCAGCAGGAGGCAGTG:7,CGGCCAGCAGGAGGCAGTG:5	00101111	1.9523625	2.2070375	2.5597125	2.390375	-0.52268125	REF
14	66868353	66868371	1	1	TTGCCAGCAGGTGCTGCCA	TTGCCAGCAGATGCTGCCA	9.28143223374977	8.7652157613489	0.516216472400867	TTGCCAGCAGGTGCTGCCA:5,TTGCCAGCAGATGCTGCCA:1	01999999	0.1625625	0.5014875	0.2204125	0.26215	NA	REF
14	67894013	67894031	1	0.803173403853419	TTGCCACTAGAGGGTGACC	TTGCCACTAGAGGGTGGCC	11.2256540284955	12.5547899757755	-1.32913594727994	TTGCCACTAGAGGGTGGCC:7,TTGCCACTAGAGGGTGACC:5	00111111	1.96845	1.64155	1.8143875	2.2240625	0.0751166666666667	REF
14	68303923	68303941	1	0.11696259916887	CTGCCACCAGGTGGTGCCA	CTACCACCAGGTGGTGCCA	13.7273214855139	13.2694883918884	0.45783309362548	CTACCACCAGGTGGTGCCA:4,CTGCCACCAGGTGGTGCCA:2	11999999	0.0295625	1.3076125	0.2732125	0.2027625	NA	REF
14	70285590	70285608	1	0.971666037023045	CTACCACCAGAGGGCAGTA	CTACCACCAGAGGGAAGTA	15.0713567571549	13.0748028752809	1.99655388187407	CTACCACCAGAGGGCAGTA:5,CTACCACCAGAGGGAAGTA:1	99000100	1.6627625	2.9027	1.2971375	1.38415	NA	REF
14	76981138	76981156	1	0.0649036645258784	ACACCGGCAGGGGGTGCTG	ACACCGGCAGGGGTTGCTG	9.19349296833448	6.830283253524	2.36320971481048	ACACCGGCAGGGGGTGCTG:3,ACACCGGCAGGGGTTGCTG:3	99001101	0.22015	0.414225	0.0120875	0.1004	0.4021375	REF
14	77342527	77342545	1	0.917340385341896	TTCCCAGCAGAGGGTGCTC	TTCCCAGCAGAGGGTGTTC	10.7622841168155	8.17828656438329	2.58399755243223	TTCCCAGCAGAGGGTGCTC:5,TTCCCAGCAGAGGGTGTTC:1	99000100	3.362425	4.2614875	2.8724125	3.5082125	NA	REF
14	79426218	79426236	1	0.794182092935398	CAGCCACTAGATGGCGACC	CAGCCGCTAGATGGCGACC	12.7261301432382	10.277591137621	2.44853900561712	CAGCCGCTAGATGGCGACC:4,CAGCCACTAGATGGCGACC:2	99011101	2.0158125	1.441	2.1778875	2.3618875	NA	REF
14	87370024	87370042	-1	0.688099735549679	TTGCCACTAGGGGGCAGCA	TCGCCACTAGGGGGCAGCA	15.9962231901269	15.7730796388127	0.223143551314209	TTGCCACTAGGGGGCAGCA:4,TCGCCACTAGGGGGCAGCA:2	99100010	0.0295625	0.1857125	0.0385375	0.176425	NA	REF
14	96150341	96150359	-1	0.425009444654326	CCTCCAGCAGAGGGAGCCC	CCTCCCGCAGAGGGAGCCC	11.4146093028552	7.02016014818277	4.39444915467244	CCTCCAGCAGAGGGAGCCC:5,CCTCCCGCAGAGGGAGCCC:1	00999999	2.771125	2.9768875	2.2584125	3.4168875	NA	REF
14	100844351	100844369	-1	0.455610124669437	AGGACAGCAGAGGGCGCGG	AAGACAGCAGAGGGCGCGG	10.6759359308353	9.75964519896115	0.916290731874152	AAGACAGCAGAGGGCGCGG:4,AGGACAGCAGAGGGCGCGG:2	10999999	3.220175	2.7551875	3.33435	3.7496125	NA	REF
14	105363191	105363209	1	0.775292784284095	CTGCCACCAGGAGGCGGCC	CTGCCACCAGGGGGCGGCC	13.1243132984146	15.339887014419	-2.21557371600442	CTGCCACCAGGGGGCGGCC:8,CTGCCACCAGGAGGCGGCC:4	11100010	2.3919125	2.935225	2.40385	2.5644625	0.0119374999999997	ALT
14	106495826	106495844	-1	0	TGAGCTGCAGGGGGCGCTC	TGAGCTGCAGGGGGTGCTC	10.4864654075042	8.03792640188711	2.44853900561712	TGAGCTGCAGGGGGCGCTC:5,TGAGCTGCAGGGGGTGCTC:1	00999999	1.687675	1.789925	1.0752375	2.03665	NA	REF
14	106610235	106610253	-1	0	GGGCCACCAGGGGGCGCTC	GGGCCACCAGGGGGCGCTA	15.4372958308802	16.2257531912445	-0.788457360364269	GGGCCACCAGGGGGCGCTC:4,GGGCCACCAGGGGGCGCTA:2	99100010	2.9551625	2.2355	2.1973625	5.3538	NA	REF
14	107083154	107083172	-1	0	GCGCCAGCAGGGGGCGCGC	GAGCCAGCAGGGGGCGCGC	12.2489488732091	12.3667319088655	-0.11778303565638	GCGCCAGCAGGGGGCGCGC:4,GAGCCAGCAGGGGGCGCGC:2	01999999	4.9245125	5.7193	4.6352875	5.866025	NA	REF
14	107175342	107175360	-1	0	GGACCACCTGGGGGCGCTC	GGACCACTTGGGGGCGCTC	11.1400104246615	10.8733817614075	0.266628663253947	GGACCACCTGGGGGCGCTC:4,GGACCACTTGGGGGCGCTC:2	99010100	1.0956875	0.8212625	1.5391625	1.794675	NA	REF
14	107183320	107183338	-1	0	GGACCACCAGGGGGCGCCA	GGACCACCAGGGGGCGCCC	15.5390785251902	14.7506211648259	0.788457360364269	GGACCACCAGGGGGCGCCA:4,GGACCACCAGGGGGCGCCC:2	01999999	3.1233375	3.8331375	2.29695	3.9796625	NA	REF
15	21927419	21927437	1	0	GGGCCACGAGAAGGCAGCA	GGGCCACGAGAGGGCAGCA	10.2687007281676	12.484274444172	-2.21557371600442	GGGCCACGAGAGGGCAGCA:5,GGGCCACGAGAAGGCAGCA:1	10999999	0.0295625	0.340075	0.1734875	0.41688125	NA	REF
15	23061233	23061251	-1	0	AGGCCACTAGAGGGTGCAC	AGGCCACCAGAGGGTGCAC	11.2098149644658	11.4764436277197	-0.266628663253949	AGGCCACCAGAGGGTGCAC:5,AGGCCACTAGAGGGTGCAC:1	99101111	0.84873125	0.305325	0.1365	0.0909375	NA	REF
15	25955428	25955446	-1	0.0787306384586324	TGCCCAGCAGGGGGCGCCG	TGCCCAGCAGGGGGCGCAG	14.6806917950535	13.6902930910256	0.990398704027877	TGCCCAGCAGGGGGCGCCG:4,TGCCCAGCAGGGGGCGCAG:2	99001001	1.2871125	1.8705125	0.8771	0.9856125	NA	REF
15	31421663	31421681	-1	0.0649036645258784	CGGCCAGGTGGGGGCAGCA	CGGCCGGGTGGGGGCAGCA	10.0978078671973	7.64926886158017	2.44853900561713	CGGCCAGGTGGGGGCAGCA:6,CGGCCGGGTGGGGGCAGCA:6	00011101	3.3409875	3.7371	2.7405625	4.387925	0.600425	REF
15	34030079	34030097	-1	0.425462788061957	TCGCCAGTAGAGGGCAGAA	TTGCCAGTAGAGGGCAGAA	13.8169393644818	14.040082915796	-0.223143551314212	TCGCCAGTAGAGGGCAGAA:9,TTGCCAGTAGAGGGCAGAA:3	01010000	1.6717375	1.9278	2.2388	1.9959875	NA	REF
15	38983121	38983139	-1	0.726936154136758	CTGCCTGAAGGTGGCGCTC	CTGCCTCAAGGTGGCGCTC	11.7096145916929	12.1591396895951	-0.449525097902196	CTGCCTGAAGGTGGCGCTC:5,CTGCCTCAAGGTGGCGCTC:1	00999999	0.98266875	1.321025	1.023475	1.0811375	NA	REF
15	69794998	69795016	-1	0	GGACCTGCAGGGGGCAGCA	GGACCTGCAGCGGGCAGCA	12.2419783526428	8.11484396759771	4.12713438504509	GGACCTGCAGGGGGCAGCA:4,GGACCTGCAGCGGGCAGCA:2	99100010	0.251175	0.0093125	0.2887125	0.1781125	NA	REF
15	74010301	74010319	-1	0.293842085379675	AATCCACTAGGAGGCAGAC	AATCCACTAGGAGGCAGAT	9.10322488463	7.89925208030406	1.20397280432594	AATCCACTAGGAGGCAGAC:7,AATCCACTAGGAGGCAGAT:5	00010100	0.384275	0.025875	0.186175	0.0118625	NA	REF
15	74604267	74604285	1	0.389497544389875	TGGCCACCAGGGGCCGCTT	TGGCCACCAGGGGCTGCTT	11.6232532338123	9.17471422819518	2.44853900561713	TGGCCACCAGGGGCCGCTT:5,TGGCCACCAGGGGCTGCTT:1	99010000	1.61	0.300675	0.5721375	0.9999375	NA	REF
15	81567561	81567579	1	0.455610124669437	TGACCACGAGATGGCGCTG	TGACCACGAGATGGCACTG	14.0302663231705	13.7184866991397	0.311779624030841	TGACCACGAGATGGCGCTG:7,TGACCACGAGATGGCACTG:5	01001101	5.7275	5.95275	5.6532125	5.085225	0.2995375	REF
15	84403522	84403540	1	0.670646014355874	TTGCCCCCAGGGGTCACTC	CTGCCCCCAGGGGTCACTC	9.38950858489847	8.94322148227005	0.446287102628421	CTGCCCCCAGGGGTCACTC:10,TTGCCCCCAGGGGTCACTC:2	11111111	0.717525	0.467775	0.65925	1.269325	NA	ALT
15	85712268	85712286	-1	0.0395919909331318	CCTCCACTGGGGGGCGATG	CCTCCACTGGGGGGCAATG	9.79130875239045	9.47952912835961	0.311779624030841	CCTCCACTGGGGGGCGATG:4,CCTCCACTGGGGGGCAATG:2	10999999	0.76885	0.6209875	0.802125	0.7814875	NA	REF
15	91593238	91593256	-1	0.059841329807329	GTCCCAGCAGATGGCAGAA	GTCTCAGCAGATGGCAGAA	9.79533245703683	6.70429000367851	3.09104245335832	GTCCCAGCAGATGGCAGAA:5,GTCTCAGCAGATGGCAGAA:1	00999999	1.6398625	1.7014	1.8856125	1.6414	NA	REF
16	1351066	1351084	1	0.0184359652436721	GGGCCAGCAGGGGGCGGCA	GGGCAAGCAGGGGGCGGCA	15.1034551319775	10.5083352818429	4.59511985013459	GGGCCAGCAGGGGGCGGCA:4,GGGCAAGCAGGGGGCGGCA:2	99001001	4.425725	4.868125	2.0959625	1.541125	NA	REF
16	1614505	1614523	-1	0.0184359652436721	CGCCCAGCAGGGGGTGCCA	CACCCAGCAGGGGGTGCCA	12.2027594907397	11.2864687588656	0.916290731874154	CGCCCAGCAGGGGGTGCCA:4,CACCCAGCAGGGGGTGCCA:2	99100010	0.6176625	0.1724875	0.538125	0.356325	NA	REF
16	2969838	2969856	-1	0.0184359652436721	TGGCCACAAGATGGTGGTG	GGGCCACAAGATGGTGGTG	12.4710977595968	10.6385162958485	1.83258146374831	TGGCCACAAGATGGTGGTG:7,GGGCCACAAGATGGTGGTG:5	01110010	1.5208875	2.2129	1.751075	1.3638875	-0.461825	REF
16	5666288	5666306	-1	0.862334718549301	CGGCCACCAGGTGGCGTGT	CGGCCACTAGGTGGCGTGT	10.9344564704153	10.6678278071614	0.266628663253947	CGGCCACCAGGTGGCGTGT:6,CGGCCACTAGGTGGCGTGT:6	01111011	1.3016125	1.8913375	1.4250625	0.792025	NA	ALT
16	9254149	9254167	1	0.360105780128447	CAGCCAGCAGGGGGCAGCA	CAGCCAGCAGGGAGCAGCA	15.2616791371924	10.6767116585218	4.58496747867057	CAGCCAGCAGGGAGCAGCA:8,CAGCCAGCAGGGGGCAGCA:4	01101011	2.74745	2.5447875	2.4880875	1.3670375	NA	ALT
16	10615717	10615735	1	0.293842085379675	CCACCACTAGGGGGTGGTA	CCACCATTAGGGGGTGGTA	12.9610416334014	8.90059862285494	4.06044301054642	CCACCACTAGGGGGTGGTA:5,CCACCATTAGGGGGTGGTA:1	99010000	1.56364375	1.1981625	1.6850625	1.739375	NA	REF
16	13485365	13485383	-1	0.0184359652436721	TTGACTGCAGATGGCACGG	TTGACTACAGATGGCACGG	8.67438466875559	6.44976111723126	2.22462355152433	TTGACTGCAGATGGCACGG:5,TTGACTACAGATGGCACGG:1	99010000	0.12644375	0.0374625	0.1293375	0.01305	NA	REF
16	18980781	18980799	-1	0.0184359652436721	TGGCCACCAGAGGGCGCGC	TGGCCACCAGAGTGCGCGC	15.0489127299893	10.4639452513187	4.58496747867057	TGGCCACCAGAGGGCGCGC:5,TGGCCACCAGAGTGCGCGC:1	99010000	4.2078375	3.9964625	3.5350625	4.245	NA	REF
16	20371507	20371525	1	0.268303740083113	TGTCCAGCAGAGGGCCTCA	CGTCCAGCAGAGGGCCTCA	9.07063217208512	8.6243450694567	0.446287102628418	TGTCCAGCAGAGGGCCTCA:4,CGTCCAGCAGAGGGCCTCA:2	99001001	0.3922375	0.504475	0.3661	0.5029375	NA	REF
16	25119493	25119511	-1	0.0395919909331318	CTCCCACCTGGGGGCAGCA	CTCCCACCTGGGGGCAGCG	9.6947300524826	9.27783624855081	0.416893803931787	CTCCCACCTGGGGGCAGCA:4,CTCCCACCTGGGGGCAGCG:2	99001001	2.27885	1.4880625	1.3822125	1.6582375	NA	REF
16	66440534	66440552	1	0.797431054023423	TGACCACTAGGGGGCGCGC	TGAGCACTAGGGGGCGCGC	14.8406674455107	11.0564778115924	3.78418963391826	TGACCACTAGGGGGCGCGC:5,TGAGCACTAGGGGGCGCGC:1	01999999	3.57585	3.0462125	2.9424125	2.8597125	NA	REF
16	68295630	68295648	1	0.0395919909331318	GGGCCACAAGAGGGCGCCC	GTGCCACAAGAGGGCGCCC	13.3269968341285	12.5160666179121	0.810930216216327	GGGCCACAAGAGGGCGCCC:4,GTGCCACAAGAGGGCGCCC:2	99100010	3.122475	1.9073625	2.69745	3.10823125	NA	REF
16	77709802	77709820	1	0.546354363430298	TATCCAGCAGAGGGCAGGA	TACCCAGCAGAGGGCAGGA	12.532073150602	11.4334608619339	1.09861228866811	TACCCAGCAGAGGGCAGGA:7,TATCCAGCAGAGGGCAGGA:5	00111111	1.9051375	2.1740125	2.2215375	1.627475	-0.1025375	ALT
16	81238851	81238869	1	0.783075179448432	TTGCCAGAAGGTGGCGCTC	TTGTCAGAAGGTGGCGCTC	14.2477657559997	11.1567233026414	3.09104245335832	TTGCCAGAAGGTGGCGCTC:9,TTGTCAGAAGGTGGCGCTC:3	00010000	1.7046875	1.7650625	1.9008125	1.7353625	NA	ALT
16	81400127	81400145	1	0.610955799017756	CTACCAGAAGAGGGTGCCA	TTACCAGAAGAGGGTGCCA	11.3349211422515	11.7812082448799	-0.446287102628419	TTACCAGAAGAGGGTGCCA:8,CTACCAGAAGAGGGTGCCA:4	01111111	0.1131875	0.2483875	0.143475	0.09401875	NA	ALT
16	84311019	84311037	1	0.597657725727238	CTTCCAGCAGGGGGCGCTG	CTTCCAGCAGGGGGCGTTG	14.7509283373057	12.1669307848735	2.58399755243223	CTTCCAGCAGGGGGCGTTG:4,CTTCCAGCAGGGGGCGCTG:2	10999999	2.500425	2.3270375	2.182725	2.6496875	NA	REF
16	84545119	84545137	1	0	TGTCCACCAGGTGGCGCTC	TGTCCACGAGGTGGCGCTC	15.6896919250319	13.4489822357559	2.24070968927596	TGTCCACCAGGTGGCGCTC:4,TGTCCACGAGGTGGCGCTC:2	99001001	3.441175	2.886875	3.26555	3.38575	NA	REF
16	85120492	85120510	-1	0.0787306384586324	TGGCCACCAGGGGTCGTGT	TGGCCACCAGAGGTCGTGT	9.41394913082149	8.89773265842062	0.516216472400867	TGGCCACCAGGGGTCGTGT:4,TGGCCACCAGAGGTCGTGT:2	99010100	2.741775	3.019125	3.200625	3.0649125	NA	REF
16	85337058	85337076	1	0.569021533811862	TAGCCACCAGAGGGCGCCG	CAGCCACCAGAGGGCGCCG	15.9800920743572	15.5338049717288	0.446287102628418	CAGCCACCAGAGGGCGCCG:9,TAGCCACCAGAGGGCGCCG:3	11101111	3.1229125	3.0755125	3.3240125	2.3381125	NA	ALT
16	86021328	86021346	-1	0.94030978466188	AAGCCAGCAGGGGGCGCTG	AAGCCAGCAGGGGGCACTG	14.6661871088506	14.3544074848198	0.311779624030841	AAGCCAGCAGGGGGCACTG:4,AAGCCAGCAGGGGGCGCTG:2	99101011	1.05165	1.611275	1.3134625	1.2585125	NA	REF
16	87923552	87923570	-1	0.245032111824707	GCAACTCTAGGGGGCGCTG	GCAACTCTAGGGGGCTCTG	9.27288245597422	5.94067794579902	3.3322045101752	GCAACTCTAGGGGGCGCTG:4,GCAACTCTAGGGGGCTCTG:2	99100010	0.7550375	0.9887625	0.887	0.3162375	NA	REF
16	89682152	89682170	1	0.404004533434076	TGGCCACCAGAGGGCAGGA	TGGCCACCAGAGGGCAGCA	15.0816590773867	16.5575655971963	-1.47590651980958	TGGCCACCAGAGGGCAGGA:4,TGGCCACCAGAGGGCAGCA:2	99100010	0.410325	1.5636625	1.42	1.651425	NA	REF
17	603934	603952	-1	0.651001133358519	TGTCCATTAGGGGGCACCA	TGTCCATTAGGGGGCACCG	12.0068716877244	11.5899778837926	0.416893803931787	TGTCCATTAGGGGGCACCG:3,TGTCCATTAGGGGGCACCA:3	00999999	0.1172125	0.0858	0.133325	0.012825	NA	REF
17	1026468	1026486	1	0.794182092935398	AGTCCACTAGGTGGGGCCG	AGTCCACTAGGTGGGGCCA	9.56189817867504	9.97879198260683	-0.416893803931787	AGTCCACTAGGTGGGGCCG:5,AGTCCACTAGGTGGGGCCA:1	99010000	4.3154625	4.2351875	3.9747	3.7372375	NA	REF
17	3978315	3978333	-1	0.145296562145825	CAGCCTTCAGGGGGCAGTA	CATCCTTCAGGGGGCAGTA	9.78773873529864	8.60396863829022	1.18377009700842	CAGCCTTCAGGGGGCAGTA:5,CATCCTTCAGGGGGCAGTA:1	99010000	0.3800375	0.838275	0.50791875	0.477475	NA	REF
17	9672129	9672147	-1	1	TAGCCACAAGGGAGCACTG	TAGCCACAAGGGAACACTG	10.4631620645634	7.81227027730116	2.65089178726226	TAGCCACAAGGGAACACTG:4,TAGCCACAAGGGAGCACTG:2	99101011	0.2298625	0.1870375	0.21125	0.1664625	NA	REF
17	10220745	10220763	1	0.0787306384586324	CTGGCAGCAGGGGGCGCTG	CTGGCAGCAGGGGGCACTG	12.1505088003958	11.838729176365	0.311779624030841	CTGGCAGCAGGGGGCGCTG:5,CTGGCAGCAGGGGGCACTG:1	99000100	0.9524125	2.2695375	1.6589	2.22955	NA	REF
17	12935297	12935315	-1	0.661428031734038	CCACCACTAGGTGGCGGAC	CTACCACTAGGTGGCGGAC	13.0054677296092	13.2286112809235	-0.223143551314209	CCACCACTAGGTGGCGGAC:4,CTACCACTAGGTGGCGGAC:2	10999999	2.35774375	2.1410625	2.59190625	2.537425	NA	REF
17	16901038	16901056	1	0.0720816018133736	TCACCAGCATGTGGCACCC	TCACCAGCAGGTGGCACCC	9.79628901638782	14.3914088665224	-4.59511985013459	TCACCAGCATGTGGCACCC:3,TCACCAGCAGGTGGCACCC:3	99110010	0.4352375	5.41914375	0.259975	2.84478125	-5.1591687	REF
17	25660187	25660205	-1	0.145296562145825	TGCCCTCTAGGGGGTGACG	TGCCCTCTAGGGGGTGGCG	8.5501178261903	9.87925377347024	-1.32913594727994	TGCCCTCTAGGGGGTGGCG:8,TGCCCTCTAGGGGGTGACG:4	10011101	2.8184625	1.8976	2.2130625	2.461925	NA	ALT
17	33308217	33308235	-1	0.395919909331318	GGGCCACGAGGAGGCACAA	GGGCCACGAGGAGGAACAA	10.2384498854766	8.24189600360251	1.99655388187407	GGGCCACGAGGAGGCACAA:4,GGGCCACGAGGAGGAACAA:2	00999999	1.3851875	1.3915	1.0914	1.0950375	NA	REF
17	40558229	40558247	-1	0.734340763128069	GCGGCACCAGAGGGCGCTC	GCGGCACCAGAGGGCGCCC	10.1028159570306	9.87397438460173	0.228841572428848	GCGGCACCAGAGGGCGCCC:8,GCGGCACCAGAGGGCGCTC:4	11010100	3.4548625	3.5328875	3.8178375	5.00155	1.5466875	ALT
17	40679431	40679449	-1	0.0720816018133736	TGGCCACCAGAGAGCAGCC	TGGCCACCAGGGAGCAGCC	11.1841407581615	11.7003572305623	-0.516216472400867	TGGCCACCAGAGAGCAGCC:5,TGGCCACCAGGGAGCAGCC:1	00999999	4.6268875	4.12765	4.5012625	3.7072625	NA	REF
17	45393211	45393229	-1	0	TGGCCATTAGATGGCTCTG	TGGTCATTAGATGGCTCTG	9.06953292209636	5.97849046873804	3.09104245335832	TGGCCATTAGATGGCTCTG:4,TGGTCATTAGATGGCTCTG:2	99001001	0.1116	0.75903125	0.0887	0.25595	NA	REF
17	46891960	46891978	1	0.60173781639592	TGGCCACCAGGGGGAGGGA	TGCCCACCAGGGGGAGGGA	13.9131012919444	11.6307189062678	2.28238238567653	TGCCCACCAGGGGGAGGGA:5,TGGCCACCAGGGGGAGGGA:1	99101111	2.125875	1.8670375	1.93255	2.0808625	NA	ALT
17	47269298	47269316	-1	0.0649036645258784	AAACCACCAGGTGGGACTG	AAACCACCAGCTGGGACTG	9.55523506183578	5.42810067679069	4.12713438504509	AAACCACCAGGTGGGACTG:5,AAACCACCAGCTGGGACTG:1	01999999	1.48645	1.110175	1.1363625	1.3195125	NA	REF
17	47633862	47633880	-1	0	TGGCCAACAGAGGGCGCTG	TGGCCAACAGAGGGCGCTC	14.4510757292336	14.0795121728012	0.371563556432482	TGGCCAACAGAGGGCGCTG:4,TGGCCAACAGAGGGCGCTC:2	99100010	4.59754375	3.5293	4.510325	4.3161875	NA	REF
17	48157200	48157218	1	0.0395919909331318	TGGCCGGCAGGAGGCGGTG	TGGCCGGCAGGAGGCAGTG	12.0838716426013	11.7720920185705	0.311779624030841	TGGCCGGCAGGAGGCGGTG:5,TGGCCGGCAGGAGGCAGTG:1	99010000	3.3508125	3.06749375	1.78339375	2.40046875	NA	REF
17	53591550	53591568	-1	0.291273139403098	TGGCCACTAGATGGCACCA	TGGCCACTAGATGGCGCCA	16.3384530502901	16.6502326743209	-0.311779624030844	TGGCCACTAGATGGCACCA:4,TGGCCACTAGATGGCGCCA:2	00999999	0.45915	0.6840125	0.6038875	0.782275	NA	REF
17	55994651	55994669	1	0.0329429542878731	GGCCCAGCAGATGGCAGCG	GGCCCAGCAGATGGCAGTG	11.1797675733492	11.4086091457781	-0.228841572428848	GGCCCAGCAGATGGCAGCG:5,GGCCCAGCAGATGGCAGTG:1	99010000	0.335225	0.4730375	0.5702625	0.4503	NA	REF
17	56655159	56655177	1	0.871099357763506	CAGACGCCAGGGGGCGTTG	CAGATGCCAGGGGGCGTTG	8.56074911325896	3.96562926312437	4.59511985013459	CAGACGCCAGGGGGCGTTG:5,CAGATGCCAGGGGGCGTTG:1	99000100	0.8871	0.4793625	0.4393125	1.0435	NA	REF
17	62770685	62770703	-1	0	TGCCCAGGAGAGGGCAGAA	TGCCCAGTAGAGGGCAGAA	10.5945497203138	12.5686307463358	-1.97408102602201	TGCCCAGGAGAGGGCAGAA:5,TGCCCAGTAGAGGGCAGAA:1	99010000	0.56118125	0.64955	0.631175	0.48214375	NA	REF
17	71187777	71187795	1	0	CTGCCAACAGAGGGTGCTC	CCGCCAACAGAGGGTGCTC	10.3737558483393	10.1506122970251	0.223143551314209	CCGCCAACAGAGGGTGCTC:8,CTGCCAACAGAGGGTGCTC:4	10001101	1.4483875	1.5821	1.4809125	1.8739875	0.1011875	ALT
17	71706477	71706495	-1	0.821080468454854	TGGCCAGAAGGGGTCACTG	TGGCCAGTAGGGGTCACTG	13.1516854623955	14.2502977510636	-1.09861228866811	TGGCCAGAAGGGGTCACTG:5,TGGCCAGTAGGGGTCACTG:1	99010000	2.7068125	3.1727375	2.77123125	2.16260625	NA	REF
17	73746130	73746148	-1	0.546354363430298	TCACCACCAGGGGGCGCCA	TCGCCACCAGGGGGCGCCA	16.337586221408	16.7954193150334	-0.457833093625482	TCGCCACCAGGGGGCGCCA:7,TCACCACCAGGGGGCGCCA:5	11010000	3.0962875	3.1184	3.38205	3.5928625	0.39116875	ALT
17	78170060	78170078	1	0.709331318473744	TGGCCACCAGGGGGCGCAA	TGGCCACCAGGAGGCGCAA	16.8390943785361	14.6235206625317	2.21557371600442	TGGCCACCAGGGGGCGCAA:4,TGGCCACCAGGAGGCGCAA:2	99001001	3.2660375	3.553	2.212075	2.5895625	NA	REF
17	80452726	80452744	-1	0.11696259916887	TGGCCAGTAGGGGTCGCCG	TGGCCAGTAGGGGTCGCCA	14.3332358026656	14.7501296065974	-0.416893803931787	TGGCCAGTAGGGGTCGCCG:4,TGGCCAGTAGGGGTCGCCA:2	99001001	4.3795625	3.9796625	6.01705	4.8185875	NA	REF
17	80873045	80873063	1	0.0787306384586324	AGGCCAGAGGATGGCGCCC	AGGCCAGAGGATGGTGCCC	9.55789488291888	7.10935587730175	2.44853900561712	AGGCCAGAGGATGGTGCCC:4,AGGCCAGAGGATGGCGCCC:2	99110110	0.62345	0.7274875	1.5475125	0.4491625	NA	REF
18	3998926	3998944	-1	0.394559879108425	TGTCCAGTAGGTGGCAGAA	TGTCCAGTAGATGGCAGAA	13.7870442348165	13.2708277624156	0.516216472400867	TGTCCAGTAGATGGCAGAA:7,TGTCCAGTAGGTGGCAGAA:5	11001101	0.0295625	0.196	0.0120875	0.0549125	0.175175	REF
18	5073441	5073459	1	0.445032111824707	CGGTCACCAGGTGACAGCA	CTGTCACCAGGTGACAGCA	10.4891454537599	9.67821523754361	0.810930216216329	CTGTCACCAGGTGACAGCA:4,CGGTCACCAGGTGACAGCA:2	99110110	1.175175	1.5924	1.04778125	0.6631375	NA	REF
18	49936307	49936325	-1	0.596297695504345	GAACCACCAGAGGGTGCCC	GAATCACCAGAGGGTGCCC	10.8695749549338	7.77853250157546	3.09104245335832	GAACCACCAGAGGGTGCCC:4,GAATCACCAGAGGGTGCCC:2	10999999	0.1542125	1.16545	0.3679875	0.3066875	NA	REF
18	61603565	61603583	-1	0.0787306384586324	TCACCAGGAGGTGGCAGCC	TCTCCAGGAGGTGGCAGCC	11.7067677883105	10.9808307849276	0.725937003382938	TCTCCAGGAGGTGGCAGCC:5,TCACCAGGAGGTGGCAGCC:1	99111011	3.6686	3.444	3.2244625	2.578225	NA	REF
19	506862	506880	-1	0.517793728749528	TGACCGCCAGAGGGAGCTT	TGACCGCTAGAGGGAGCTT	10.6467620367851	10.3801333735311	0.266628663253949	TGACCGCCAGAGGGAGCTT:5,TGACCGCTAGAGGGAGCTT:1	99010000	4.0026375	4.145525	3.6908625	4.163275	NA	REF
19	862006	862024	1	0.0329429542878731	GGGCCTGCAGAGGGAGCGC	GGGCCTGCAGAGGGAGCGG	8.6783882247863	9.04995178121879	-0.371563556432482	GGGCCTGCAGAGGGAGCGC:3,GGGCCTGCAGAGGGAGCGG:3	99001101	0.55924375	0.83925	0.5057375	0.220625	0.3335125	ALT
19	4352760	4352778	-1	0.0345296562145825	TGACCACTAGAGGGAGGGA	TGACCACTAGAGGGAAGGA	12.6724230626641	12.3606434386332	0.311779624030841	TGACCACTAGAGGGAGGGA:5,TGACCACTAGAGGGAAGGA:1	99000100	1.6782125	2.7953875	2.2167375	2.565175	NA	ALT
19	7149302	7149320	1	0.32738949754439	TGGCCACTAGAGGGCAGAT	CGGCCACTAGAGGGCAGAT	13.3081080652243	12.8618209625959	0.446287102628418	TGGCCACTAGAGGGCAGAT:3,CGGCCACTAGAGGGCAGAT:3	99001101	0.704575	0.998075	0.84455	0.8871	0.153525	REF
19	7746759	7746777	1	0.0184359652436721	ACTCCTGTAGGTGGCGGAG	ACTCCTGTAGGTGGTGGAG	8.94655431327252	6.49801530765539	2.44853900561713	ACTCCTGTAGGTGGCGGAG:5,ACTCCTGTAGGTGGTGGAG:1	99010000	3.7181375	4.0594	3.5539	3.0897625	NA	REF
19	11354132	11354150	1	0.519078201737816	CGGCCAGCAGAGGGCGCAC	CGGCCAGCAGAGGGGGCAC	14.6386083452404	10.2441591905679	4.39444915467244	CGGCCAGCAGAGGGCGCAC:4,CGGCCAGCAGAGGGGGCAC:2	99001001	2.01224375	2.9376375	0.9942875	1.0884	NA	REF
19	12943620	12943638	1	0.533811862485833	CGTCCAGCAGGGGTCGCTG	CGTCCAGCAGGGGTCGCTC	13.1986488387115	12.8270852822791	0.371563556432482	CGTCCAGCAGGGGTCGCTC:7,CGTCCAGCAGGGGTCGCTG:5	00101111	2.452075	2.06735	2.0282625	2.07585	0.40001875	REF
19	16032679	16032697	-1	0.0184359652436721	AGGCCAGCAGGGGATGGTT	CGGCCAGCAGGGGATGGTT	8.46357929815098	9.62673010795666	-1.16315080980568	CGGCCAGCAGGGGATGGTT:8,AGGCCAGCAGGGGATGGTT:4	11100010	0.08944375	0.0093125	0.0120875	0.011375	-0.07735625	REF
19	17316246	17316264	1	0.131469588213071	CAGCCAGTAGGGGGCGGCT	CAGCCAGCAGGGGGCGGCT	13.3143999332791	13.581028596533	-0.266628663253947	CAGCCAGCAGGGGGCGGCT:9,CAGCCAGTAGGGGGCGGCT:3	00111111	1.1065375	2.28118125	1.869475	1.6498625	-0.826968733333333	ALT
19	19754823	19754841	-1	0.111900264450321	CCTCCACCAGGGGGCGCCA	CCTCCACCAGGGGGCACCA	15.1653621153966	14.8535824913658	0.311779624030841	CCTCCACCAGGGGGCGCCA:4,CCTCCACCAGGGGGCACCA:2	99001001	1.868475	1.492925	1.572225	2.233825	NA	REF
19	35130577	35130595	1	0.0184359652436721	ACACCACCAGGAGGCGCTC	ACACCACCAGGTGGCGCTC	11.952958805034	13.7721172484502	-1.81915844341617	ACACCACCAGGAGGCGCTC:5,ACACCACCAGGTGGCGCTC:1	01999999	0.80936875	0.6321875	0.657975	0.9846	NA	REF
19	36184895	36184913	1	0.523460521344919	TGACCAGCAGGTGGCTGCT	TGACCAGCAGGTGGCTGCC	10.7571535546467	11.9611263589726	-1.20397280432594	TGACCAGCAGGTGGCTGCT:5,TGACCAGCAGGTGGCTGCC:1	99000100	7.3863625	8.2554	6.5968125	6.887575	NA	REF
19	38042813	38042831	-1	0.0395919909331318	GGACCACAAGAGGGCGCAT	GGACCACAAGAGGGCGCGT	10.6747922321492	10.1892844163675	0.4855078157817	GGACCACAAGAGGGCGCGT:4,GGACCACAAGAGGGCGCAT:2	10999999	0.190825	0.15340625	0.9392625	0.8177625	NA	REF
19	43033585	43033603	-1	0	TGCCCTCCAGGGGGAGACA	TCCCCTCCAGGGGGAGACA	9.68562541711909	8.65155164958855	1.03407376753054	TGCCCTCCAGGGGGAGACA:4,TCCCCTCCAGGGGGAGACA:2	99001001	5.0636875	4.6282625	5.131425	4.39659375	NA	REF
19	46513172	46513190	1	0	TGGCCACAAGGGGGCGCCC	TGGCCACAAGGTGGCGCCC	15.6757947702777	15.2793794976894	0.396415272588246	TGGCCACAAGGGGGCGCCC:5,TGGCCACAAGGTGGCGCCC:1	99000100	1.8620375	1.779075	2.33705	2.4595125	NA	REF
19	47016892	47016910	-1	0	TCCCCACCAGGGGGCGCTG	TCCCCACCAAGGGGCGCTG	14.324984697854	9.72986484771939	4.59511985013459	TCCCCACCAGGGGGCGCTG:5,TCCCCACCAAGGGGCGCTG:1	99000100	3.31591875	2.82179375	1.991925	3.3638625	NA	REF
19	50366233	50366251	1	0.322931620702682	CGGCCACCGGAGGGCACCC	CGGCCACCGGAGGACACCC	12.6204473911062	9.96955560384396	2.65089178726226	CGGCCACCGGAGGGCACCC:4,CGGCCACCGGAGGACACCC:2	99001001	0.345475	0.369575	0.3364875	0.15015	NA	REF
19	50755753	50755771	1	0.280015111446921	TGGACACAAGGTGGCACCA	TGGACACAAGGTGACACCA	13.0704798887727	10.4195881015104	2.65089178726226	TGGACACAAGGTGGCACCA:4,TGGACACAAGGTGACACCA:2	00999999	2.0086625	2.4783125	1.12875625	1.989025	NA	REF
19	51111484	51111502	1	0	CAATCGCCAGGGGGCGCTC	CAAGCGCCAGGGGGCGCTC	9.90988490752506	9.21673772696512	0.693147180559945	CAATCGCCAGGGGGCGCTC:5,CAAGCGCCAGGGGGCGCTC:1	99010000	0.5282	1.4472625	0.7784375	0.48885	NA	REF
19	51911201	51911219	-1	0.291273139403098	TGGCCACCAGACGTCGGTA	TGGCCACCAGACGTTGGTA	10.7276438936131	8.27910488799593	2.44853900561712	TGGCCACCAGACGTCGGTA:4,TGGCCACCAGACGTTGGTA:2	99001001	0.945175	0.7953875	0.375725	0.0953125	NA	REF
19	51925346	51925364	1	0	CCGCCCCCAGGGGGCGCTC	CCGCCACCAGGGGGCGCTC	11.3950672697972	15.7895164244696	-4.39444915467244	CCGCCCCCAGGGGGCGCTC:5,CCGCCACCAGGGGGCGCTC:1	00999999	4.0272125	3.1911625	3.4468875	3.52144375	NA	REF
19	52164418	52164436	-1	0	TGTCCAGCAGGGGGCACAA	TCTCCAGCAGGGGGCACAA	14.8940195595947	13.8599457920641	1.03407376753054	TGTCCAGCAGGGGGCACAA:10,TCTCCAGCAGGGGGCACAA:2	00010000	2.1029875	1.8077875	2.12525	2.7012625	NA	REF
19	54527325	54527343	-1	0.597431054023423	TCGCCGCTAGGTGGCGGCT	TTGCCGCTAGGTGGCGGCT	11.247474819948	11.4706183712622	-0.223143551314209	TCGCCGCTAGGTGGCGGCT:5,TTGCCGCTAGGTGGCGGCT:1	99000100	1.1120625	3.417975	2.0647125	2.6810375	NA	REF
19	55803489	55803507	1	0.582848507744616	TGGCCTCTAGGGGGAGATA	TGGACTCTAGGGGGAGATA	11.9302207119705	9.24464336672037	2.68557734525015	TGGCCTCTAGGGGGAGATA:5,TGGACTCTAGGGGGAGATA:1	99000100	0.3768625	0.5795375	0.23033125	0.4922	NA	REF
20	719836	719854	-1	0.661428031734038	AGGCCAGTAGGTGGTGGTG	GGGCCAGTAGGTGGTGGTG	12.0269635103295	11.8038199590153	0.223143551314211	GGGCCAGTAGGTGGTGGTG:8,AGGCCAGTAGGTGGTGGTG:4	11111011	2.3133625	2.4796125	3.168025	2.022375	NA	ALT
20	2668801	2668819	1	0.360936909709105	GGGCCTCCGGGGGGCGCTA	GGGCCTCCGGGAGGCGCTA	10.9875839975328	8.77201028152835	2.21557371600442	GGGCCTCCGGGAGGCGCTA:5,GGGCCTCCGGGGGGCGCTA:1	99111011	1.181575	1.8844875	1.1819125	0.8050125	NA	REF
20	3799182	3799200	-1	0.145296562145825	TGACCACTAGAGGGCTGGC	TGACCACTACAGGGCTGGC	10.5483150739987	5.95319522386408	4.59511985013459	TGACCACTAGAGGGCTGGC:5,TGACCACTACAGGGCTGGC:1	99000100	1.226	1.5039	0.7012125	1.3120375	NA	REF
20	4270703	4270721	1	0	TCTCCAGCAGGGGACGCCA	TCTCCAGCAGGGGATGCCA	12.5112323328606	10.0626933272434	2.44853900561712	TCTCCAGCAGGGGACGCCA:4,TCTCCAGCAGGGGATGCCA:2	01999999	0.22769375	0.346375	0.2270625	0.31275	NA	REF
20	8703143	8703161	-1	0.661428031734038	TTGCCACTAGATGGCAGAA	TTGCCACTAGATGGCACAA	14.0931927411099	14.5371241300459	-0.44393138893596	TTGCCACTAGATGGCACAA:10,TTGCCACTAGATGGCAGAA:2	11110110	1.1350875	1.356525	1.1201625	0.9592	NA	ALT
20	9893677	9893695	-1	0.797431054023423	TGGCCGACAGGTGGAGCAC	TGGCAGACAGGTGGAGCAC	8.53498020866587	3.93986035853128	4.59511985013459	TGGCCGACAGGTGGAGCAC:5,TGGCAGACAGGTGGAGCAC:1	99000100	0.73621875	1.932175	0.8865375	1.1201625	NA	REF
20	13283460	13283478	-1	0.60173781639592	CAGCCACTAGAGGGCCGTG	CAGCCACTAGAGGGCCTTG	11.0267348012325	8.88666863773627	2.14006616349627	CAGCCACTAGAGGGCCTTG:10,CAGCCACTAGAGGGCCGTG:2	01111111	1.8941375	1.5843875	2.046	1.7115	NA	ALT
20	17485635	17485653	1	1	AAACCACTAGATGGTGCTA	AAATCACTAGATGGTGCTA	11.4469735031989	8.35593104984059	3.09104245335832	AAACCACTAGATGGTGCTA:4,AAATCACTAGATGGTGCTA:2	99001001	0.2457625	0.1520125	0.18005	0.1246375	NA	REF
20	21674149	21674167	-1	0	GAACCAGGAGGGGGTGCTG	GAATCAGGAGGGGGTGCTG	9.29596176901782	6.2049193156595	3.09104245335832	GAACCAGGAGGGGGTGCTG:4,GAATCAGGAGGGGGTGCTG:2	10999999	0.4303375	0.83946875	0.7144875	0.6197125	NA	REF
20	37419277	37419295	-1	0.797431054023423	TGGCCACCAAGTGGCAGTA	TGGCCACCAGGTGGCAGTA	12.3110885193032	16.9062083694378	-4.59511985013459	TGGCCACCAAGTGGCAGTA:5,TGGCCACCAGGTGGCAGTA:1	00999999	0.35774375	0.0221875	0.18215	0.1865125	NA	REF
20	37554771	37554789	1	0.326256139025312	CGACCGGCAGGGGGCGCGC	CGACCGGCAGTGGGCGCGC	11.7629449026169	7.63581051757182	4.12713438504509	CGACCGGCAGGGGGCGCGC:5,CGACCGGCAGTGGGCGCGC:1	01999999	3.066125	2.89645	3.437375	3.19085	NA	REF
20	44399970	44399988	-1	0.366754816773706	TGCCCACCAGAGGGCAGCA	TGCCCACCAGAGAGCAGCA	14.2751832115198	9.69021573284922	4.58496747867057	TGCCCACCAGAGGGCAGCA:5,TGCCCACCAGAGAGCAGCA:1	99010000	2.0979375	1.20305	2.0628625	2.694175	NA	REF
20	45834495	45834513	1	0.430525122780506	TGGCCACCAGATAGCGAGC	TGGCCACCAGATGGCGAGC	8.29446264251455	12.8794301211851	-4.58496747867057	TGGCCACCAGATGGCGAGC:3,TGGCCACCAGATAGCGAGC:3	99001101	1.8610875	1.1120625	4.0442875	2.3864875	-2.932225	REF
20	46415410	46415428	1	0.0395919909331318	TGGACTCAAGGGGGTGCTG	TCGACTCAAGGGGGTGCTG	9.05021948659331	8.01614571906278	1.03407376753054	TCGACTCAAGGGGGTGCTG:4,TGGACTCAAGGGGGTGCTG:2	11999999	1.38555	1.0930375	1.1476625	0.9824375	NA	ALT
20	47252500	47252518	1	0.0345296562145825	CAGCCAGCAGAGGGCGCTC	CAGCCAGCAGAGGGTGCTC	14.9415578898229	12.4930188842058	2.44853900561712	CAGCCAGCAGAGGGTGCTC:7,CAGCCAGCAGAGGGCGCTC:5	10110010	2.865825	1.968225	4.19205	3.3472625	2.223825	REF
20	49942960	49942978	-1	0.0649036645258784	TGGCCACCAGGGGTCACTG	TGGCCACCAGGGGACACTG	14.9664515122197	14.6787694397679	0.28768207245178	TGGCCACCAGGGGTCACTG:3,TGGCCACCAGGGGACACTG:3	00999999	1.78435	1.528625	1.3782	1.2275625	NA	ALT
21	22372074	22372092	1	0.533811862485833	GGTCCAGCAGGGGGTGGTA	GGTCCAGCAGGCGGTGGTA	11.6999876017808	7.69265441654835	4.00733318523247	GGTCCAGCAGGGGGTGGTA:8,GGTCCAGCAGGCGGTGGTA:4	01100010	0.149625	0.2415875	0.340775	0.165925	NA	ALT
21	43528068	43528086	-1	0	TGGCCAGGCGAGGGCGCAG	TGGCCAGGCGAGGGTGCAG	8.68314982187204	6.23461081625492	2.44853900561712	TGGCCAGGCGAGGGCGCAG:4,TGGCCAGGCGAGGGTGCAG:2	10999999	2.3541875	4.9535875	2.2106	3.8435625	NA	REF
21	44238529	44238547	-1	0	ATGCCACCAGGGGGCCCAC	ATGCCACCAGAGGGCCCAC	9.60491719878626	9.08870072638539	0.516216472400867	ATGCCACCAGGGGGCCCAC:4,ATGCCACCAGAGGGCCCAC:2	10999999	1.499225	1.4201125	2.2746	2.3805875	NA	REF
21	47573329	47573347	1	0.0184359652436721	AGGCCAAGAGGGGGCGCTC	AGGCCAAGACGGGGCGCTC	10.745581043492	6.15046119335738	4.59511985013459	AGGCCAAGAGGGGGCGCTC:4,AGGCCAAGACGGGGCGCTC:2	99010100	1.1533375	1.051475	0.541375	1.03345	NA	REF
22	19949951	19949969	1	0.0787306384586324	CAAACACAAGGGGGCGATG	CGAACACAAGGGGGCGATG	9.99714428954488	10.913435021419	-0.916290731874156	CGAACACAAGGGGGCGATG:4,CAAACACAAGGGGGCGATG:2	99101011	1.2281625	1.08990625	1.0924375	1.57246875	NA	REF
22	20246326	20246344	1	0.0184359652436721	CTGCCTGCAGGGGGCAGTA	CTGCCTGCGGGGGGCAGTA	13.5040171636007	10.3577120315673	3.14630513203337	CTGCCTGCAGGGGGCAGTA:4,CTGCCTGCGGGGGGCAGTA:2	99100010	1.1431375	0.4621	1.2874625	0.7647125	NA	REF
22	20273423	20273441	-1	0	CGGCCGGCAGAGGGCAGCA	TGGCCGGCAGAGGGCAGCA	13.2132143910486	13.659501493677	-0.446287102628418	TGGCCGGCAGAGGGCAGCA:4,CGGCCGGCAGAGGGCAGCA:2	10999999	4.774025	6.69755	4.3274	4.2529125	NA	REF
22	20772593	20772611	1	0.126407253494522	CAGCCGCCAGATGGCAGCA	CAGCCACCAGATGGCAGCA	12.3500334844884	14.7985724901055	-2.44853900561712	CAGCCACCAGATGGCAGCA:11,CAGCCGCCAGATGGCAGCA:1	10111111	2.5023	2.383125	2.192075	3.2815125	NA	ALT
22	21052004	21052022	-1	0	CAGCCACCTGAGGGCGCCC	CAGCCACCCGAGGGCGCCC	11.322789102703	10.629641922143	0.693147180559944	CAGCCACCTGAGGGCGCCC:4,CAGCCACCCGAGGGCGCCC:2	10999999	1.89925	2.226075	1.974175	2.6260875	NA	REF
22	22555664	22555682	1	0.0395919909331318	AGACCAGCAGGGGACGCGG	AGACCAGCAGGGGGCGCGG	10.7690048675986	13.4198966548608	-2.65089178726226	AGACCAGCAGGGGGCGCGG:6,AGACCAGCAGGGGACGCGG:6	01110110	1.6039125	2.1406375	2.2320875	1.9008125	NA	REF
22	22763817	22763835	1	0	TGGACACTAGAGGGCACTT	TGGACACTAGAGGGCACGT	12.2857023853668	10.5809542931284	1.70474809223843	TGGACACTAGAGGGCACTT:5,TGGACACTAGAGGGCACGT:1	00999999	2.0559375	2.7801625	2.308275	1.5839125	NA	REF
22	23152641	23152659	1	0	CCACCAGCAAGGGGCAGCA	CCACCAGCAGGGGGCAGCA	10.090943157776	14.6860630079105	-4.59511985013459	CCACCAGCAGGGGGCAGCA:4,CCACCAGCAAGGGGCAGCA:2	01999999	2.153675	0.1484	0.26435	0.2999875	NA	ALT
22	25164953	25164971	1	0.0736683037400831	GAGCCGCAAGGTGGTGCTA	GAGCCGCGAGGTGGTGCTA	8.65072822362581	7.77525948627191	0.875468737353899	GAGCCGCGAGGTGGTGCTA:10,GAGCCGCAAGGTGGTGCTA:2	11110110	1.308975	0.394275	1.56445	1.2905125	NA	ALT
22	35340019	35340037	1	0.43203626747261	TGTCCAGCAGAGGGTGTCA	TGTCCAGCAGAGGGTGTAA	10.6474448572031	9.65704615317527	0.990398704027877	TGTCCAGCAGAGGGTGTAA:8,TGTCCAGCAGAGGGTGTCA:4	00111111	0.1033875	0.2877125	0.0120875	0.0101875	5.83333333333269e-05	REF
22	43058144	43058162	1	0.0345296562145825	CGGCCTCCAGGGGGCGCGC	CGACCTCCAGGGGGCGCGC	13.0269780380833	12.5691449444578	0.457833093625482	CGGCCTCCAGGGGGCGCGC:5,CGACCTCCAGGGGGCGCGC:1	99010000	3.0114875	3.0778	2.1021875	2.5162125	NA	REF
22	43670076	43670094	1	0.94030978466188	TGGTCACTAGGTGTCACCG	TGGTCACTAGGTGTCACCA	10.9835235505904	11.4004173545222	-0.416893803931787	TGGTCACTAGGTGTCACCA:11,TGGTCACTAGGTGTCACCG:1	11101111	2.2366125	2.04415	2.2108625	2.2023	NA	ALT
22	45216668	45216686	1	0.730336229693993	CGTCCACTAGGGGGAGCCA	TGTCCACTAGGGGGAGCCA	13.9362533377991	14.3825404404275	-0.446287102628419	CGTCCACTAGGGGGAGCCA:8,TGTCCACTAGGGGGAGCCA:4	00100010	2.3197125	3.1690875	2.5580125	2.4346	NA	REF
22	45497894	45497912	1	0	CTGCCACCGGGTGGCGCAA	CTGCCACCGGGCGGCGCAA	12.0391566550697	8.42823874242552	3.61091791264422	CTGCCACCGGGCGGCGCAA:5,CTGCCACCGGGTGGCGCAA:1	10999999	2.5514375	4.6967375	3.30855	2.7597625	NA	REF
22	46402387	46402405	1	0.769097091046468	CAGCCACCAGGGGGCAGCA	CTGCCACCAGGGGGCAGCA	15.7112042350946	15.8165647507524	-0.105360515657825	CAGCCACCAGGGGGCAGCA:4,CTGCCACCAGGGGGCAGCA:2	99001001	3.5340375	4.0466	3.32773125	3.6934125	NA	REF
22	50936798	50936816	-1	0	TTTCCAGAAGGGGGCACTG	TTTCCAGAAGAGGGCACTG	13.5201948639812	13.0039783915803	0.516216472400867	TTTCCAGAAGGGGGCACTG:5,TTTCCAGAAGAGGGCACTG:1	99010000	2.240475	2.470375	2.1490375	2.298425	NA	REF
