# Supplementary material for: Analysis of variation at transcription factor binding sites in Drosophila and humans
Source: Genome Biol. 2012 Sep 5;13(9):R49. doi: 10.1186/gb-2012-13-9-r49 (PMC3491393; doi:10.1186/gb-2012-13-9-r49)
Supplement: Additional file 6 — CTCF binding and TFBS variation properties for three individuals from Maurano et al. A plain text table listing the position, sequence properties and ChIP binding signals at CTCF binding sites with detected variation in three individuals from [44]. [file gb-2012-13-9-r49-S6.txt]

# Spivakov et al. Analysis of variation at transcription factor binding sites in Drosophila and humans
# Additional file 6. Relationship between CTCF binding and motif conservation 
#           and variation in three individuals from Maurano et al., 2012 [44].
#
# ALLELES - a codified string indicating whether the CTCF binding site on
#           each strand of each profiled individual corresponds to the reference (0) or alternative (1) allele. 
#           9 indicates undetected sequence.
#           Individuals are listed in the following order: GM12872, GM12873, GM12874.
#           (the same as the order of their ChIP signals in subsequent columns) 
# SEQ:COUNT - the number of detected strands corresponding to each allele (max 12)
# REF_ALT_HOMOZ_ChIP_DELTA - the difference between the ChIP signals in
#           homozygous individuals with the reference and alternative alleles, respectively
#	    (mean values are used if the number of individuals of either type is higher than one).
#           NA indicates that no homozygous individuals for either (or both)
#           alleles have been detected.
# WHICH_MAJOR - specifies whether the REF or ALT variant of the polymorphic SNP mapping to the binding site
#	    is globally the most frequent based on the data from ref 77.
CHR	START	END	STRAND	BLS	REF	ALT	REF_PWM_SCORE	ALT_PWM_SCORE	REF_ALT_SCORE_DELTA	SEQ:COUNT	ALLELES	GM12872_norm_ChIP_signal	GM12873_norm_ChIP_signal	GM12874_norm_ChIP_signal	REF_ALT_HOMOZ_ChIP_DELTA	WHICH_MAJOR
1	3481967	3481985	1	0.834302984510767	AGGCCACCAGGGGGTGCCA	AGCCCACCAGGGGGTGCCA	13.7715161645128	11.4891337788362	2.28238238567653	AGGCCACCAGGGGGTGCCA:3,AGCCCACCAGGGGGTGCCA:3	101100	238.523205761237	186.340881414467	251.855333517059	65.51445	REF
1	8435045	8435063	1	0.278050623347185	CCACCACTGGATGGCATCA	CAACCACTGGATGGCATCA	8.66995640204004	8.78773943769643	-0.11778303565638	CCACCACTGGATGGCATCA:4,CAACCACTGGATGGCATCA:2	101000	51.8287499735804	48.5621937275193	72.238064704577	NA	REF
1	15455191	15455209	1	0.51681148469966	TCGCCACTAGATGGCAGGA	TTGCCACTAGATGGCAGGA	13.384541374014	13.6076849253282	-0.223143551314209	TCGCCACTAGATGGCAGGA:4,TTGCCACTAGATGGCAGGA:2	100001	262.021376989514	237.620878427272	250.39601413473	NA	REF
1	20539507	20539525	1	1	CTTCCACTAGATGGCGCTG	CTTCCACTAGATGGCGCTG	14.0211930269648	12.2481256907489	1.7730673362159	CTTCCACTAGATGGCGATG:5,CTTCCACTAGATGGCGCTG:1	101111	221.25953537491	143.184669520964	132.581458420283	NA	REF
1	20901907	20901925	1	0.145296562145825	GGTCCAGTAGGGGGCGCAC	GGTCCAGTAGGGGGCACAC	12.318131696259	12.0063520722281	0.311779624030841	GGTCCAGTAGGGGGCGCAC:5,GGTCCAGTAGGGGGCACAC:1	000010	188.243544662443	112.231075448177	114.056191044579	NA	REF
1	28417892	28417910	1	0.0184359652436721	CCTCCACCAGAGGGAGCCC	CCTCCACCAGAAGGAGCCC	11.8641344007574	9.64856068475299	2.21557371600442	CCTCCACCAGAGGGAGCCC:4,CCTCCACCAGAAGGAGCCC:2	001001	138.794233723185	101.040944524556	109.161111952012	NA	REF
1	38455881	38455899	1	0.838685304117869	ATGCCTCCAGGGGGCATAG	ATGCCTCCAGCGGGCATAG	9.01419120781243	4.88705682276733	4.12713438504509	ATGCCTCCAGGGGGCATAG:4,ATGCCTCCAGCGGGCATAG:2	000110	536.112695711158	443.958705261057	397.343728258506	NA	REF
1	40138497	40138515	1	0.99335096335474	TGGTCAGCAGAGGGCGCGC	TGGTCAGCAGAGGGCGCGC	11.5083451787288	12.0245616511296	-0.516216472400867	TGGTCAGCAGGGGGCGCGC:4,TGGTCAGCAGAGGGCGCGC:2	001111	0	140.82785708683	191.422182571698	-166.12502	REF
1	41898566	41898584	-1	0.926482810729127	GGGCCAGCAGGGGGCGCTG	GGGACAGCAGGGGGCGCTG	15.3593342894105	12.6737569441604	2.68557734525015	GGGCCAGCAGGGGGCGCTG:4,GGGACAGCAGGGGGCGCTG:2	001100	343.282719461098	244.864761672439	327.495246073637	90.524225	REF
1	54535909	54535927	1	0.876463921420476	TAATCACTAGGGGGCAATA	TAATCACTAGAGGGCAATA	11.2416927526342	10.7254762802333	0.516216472400867	TAATCACTAGGGGGCAATA:5,TAATCACTAGAGGGCAATA:1	000010	78.259627281781	52.8938368917076	59.3813348856731	NA	REF
1	55257756	55257774	-1	0.857650170003778	GTGCCACCAGGTGGTGGTA	CTGCCACCAGGTGGTGGTA	12.1259373078869	13.5122316690067	-1.38629436111989	GTGCCACCAGGTGGTGGTA:4,CTGCCACCAGGTGGTGGTA:2	101000	141.579859277391	156.047614620254	139.212468150857	NA	REF
1	78580218	78580236	-1	0	CAGCCTCCAGAGGGCAGTT	CAGCCTCCAGAGGGCAGTT	11.339535108754	11.6513147327848	-0.311779624030841	CAGCCTCCAGAGGGCGGTT:4,CAGCCTCCAGAGGGCAGTT:2	011101	80.334208395382	73.6896058215063	90.5004935628272	NA	REF
1	85219364	85219382	1	0.553456743483189	TCACCAGCGGGGGACAGCG	TCACCAGCGGGGGACAGCG	8.91825938731155	6.82639532563316	2.09186406167839	TCACCTGCGGGGGACAGCG:5,TCACCAGCGGGGGACAGCG:1	101111	299.98572497449	343.913468557271	313.220532181855	NA	REF
1	85219407	85219425	-1	0.418738194182093	TGGCCACTTGGTGTCGCTG	TGGCCACTTGGTGTCGCTG	10.7757348878151	8.94315342406674	1.83258146374831	GGGCCACTTGGTGTCGCTG:5,TGGCCACTTGGTGTCGCTG:1	101111	299.98572497449	343.913468557271	313.220532181855	NA	REF
1	85238204	85238222	-1	0.602720060445788	CCACCACTAGGTGGCGCAA	CCACCACTAGGTGGCGCAA	14.2378564789095	13.9260768548786	0.311779624030841	CCACCACTAGGTGGCACAA:3,CCACCACTAGGTGGCGCAA:3	010101	310.342776694841	287.003798360447	231.262285856559	NA	REF
1	93770369	93770387	1	0.145296562145825	CAGCCACTAGAGGGTGCCA	CAGGCACTAGAGGGTGCCA	13.2355311067895	9.4513414728712	3.78418963391826	CAGCCACTAGAGGGTGCCA:4,CAGGCACTAGAGGGTGCCA:2	101000	131.487001489116	141.754862041566	123.512709710763	NA	REF
1	110075084	110075102	-1	0.652058934642992	CAACCACAAGGGGGCAGTG	AAACCACAAGGGGGCAGTG	13.7000779580441	12.5369271482384	1.16315080980568	CAACCACAAGGGGGCAGTG:4,AAACCACAAGGGGGCAGTG:2	011000	409.774501616311	445.779325821986	407.045162875604	NA	REF
1	111765655	111765673	1	0.11696259916887	CAACCACGAGAGGGCGCCC	CAACCACGAGAGGGCGACC	12.4636986323948	10.6906312961789	1.7730673362159	CAACCACGAGAGGGCGCCC:5,CAACCACGAGAGGGCGACC:1	000001	319.591600799045	365.489926509812	302.761215174579	NA	REF
1	153590248	153590266	-1	0.573403853418965	CCACCACCAGAGGGAGCAG	CCACCACCAGAGTGAGCAG	11.9712362565449	7.38626877787437	4.58496747867057	CCACCACCAGAGGGAGCAG:4,CCACCACCAGAGTGAGCAG:2	000011	287.11963415535	246.936501423991	11.2948873951811	255.733175	REF
1	156326888	156326906	1	0	CCGCCGCTAGGTGGCGGGC	CCGCCGCTAGGTGGCGGGC	10.5292540018359	9.43064171316779	1.09861228866811	CCGCCGCAAGGTGGCGGGC:5,CCGCCGCTAGGTGGCGGGC:1	011111	347.541283074673	165.008193718715	223.453861143037	NA	REF
1	157281101	157281119	1	0.0787306384586324	CTCCCACTAGGGGTCATCA	CTCCCACTAGGGGTCATCA	8.76427782351521	4.63714343847012	4.12713438504509	CTCCCACTAGTGGTCATCA:4,CTCCCACTAGGGGTCATCA:2	011011	174.669567842854	109.954289181274	221.15805868099	NA	REF
1	158087740	158087758	1	0.391839818662637	TCTCCCCCAGGGGGAGCTG	TCTCCCCCATGGGGAGCTG	9.03259394997558	4.43747409984099	4.59511985013459	TCTCCCCCAGGGGGAGCTG:4,TCTCCCCCATGGGGAGCTG:2	011000	63.2609801281242	0	115.746850043883	NA	REF
1	159791457	159791475	-1	0	GCGCCACCAGACGGCAGCC	GCGCCACCAGAGGGCAGCC	8.89511982032072	12.9024530055532	-4.00733318523247	GCGCCACCAGACGGCAGCC:5,GCGCCACCAGAGGGCAGCC:1	000100	0	138.487993129	11.2948873951811	NA	REF
1	160070943	160070961	1	0	CGGCCAGCAGAGGGAGCCC	TGGCCAGCAGAGGGAGCCC	13.6324531673942	14.0787402700226	-0.446287102628419	CGGCCAGCAGAGGGAGCCC:5,TGGCCAGCAGAGGGAGCCC:1	000100	376.80361629624	360.370227262852	356.846371890921	NA	REF
1	160804931	160804949	1	0.288779750661126	TGGCCACCAGGAGGCAGTG	TGGCCACCAGGAGGCAGTG	14.6701561220898	10.8859664881716	3.78418963391826	TGGGCACCAGGAGGCAGTG:5,TGGCCACCAGGAGGCAGTG:1	111011	72.2690070986968	91.0455495096513	46.9569496672787	NA	REF
1	167509787	167509805	-1	0.408915753683415	TAGCCACTAGGGGGCACTG	TAGCCCCTAGGGGGCACTG	16.1467418319021	11.7522926772297	4.39444915467244	TAGCCACTAGGGGGCACTG:5,TAGCCCCTAGGGGGCACTG:1	001000	111.441786744541	106.777845873368	107.733036841706	NA	REF
1	205110938	205110956	-1	0.293842085379675	TAGCCAGCAGATGGCAGCA	TAGCCAGCAGATGGCAGCA	14.7953344948317	15.3115509672326	-0.516216472400867	TAGCCAGCAGGTGGCAGCA:4,TAGCCAGCAGATGGCAGCA:2	010111	191.773201514456	190.53904829263	148.380475092584	NA	REF
1	211526412	211526430	-1	0.319607102380053	CTGCCACTAGGGGGCTCCG	CTGCCACTAGGGGGCTCCA	12.5565487863583	12.9734425902901	-0.416893803931787	CTGCCACTAGGGGGCTCCG:5,CTGCCACTAGGGGGCTCCA:1	010000	253.52107729991	264.155072695609	182.077835042537	NA	REF
1	212955961	212955979	-1	0.32550056667926	TATGCAGCAGGTGGCAGTA	TATGCAGCAGGTGGCAGTA	10.5724328087348	10.3058041454808	0.266628663253947	TATGCAGTAGGTGGCAGTA:4,TATGCAGCAGGTGGCAGTA:2	111100	43.8320260401241	51.314196751695	42.6353583840547	-4.937755	REF
1	237725707	237725725	-1	0.794182092935398	ATGCCACTAGAGGGCAGTC	ACGCCACTAGAGGGCAGTC	13.3109530173565	13.0878094660423	0.223143551314209	ATGCCACTAGAGGGCAGTC:4,ACGCCACTAGAGGGCAGTC:2	000011	47.003702594606	23.3802513268826	61.3803443615034	-26.188365	REF
2	3427846	3427864	1	0.0395919909331318	CCTCCACTAGGTGGCGCAT	CCTCCGCTAGGTGGCGCAT	11.5194893108363	9.0709503052192	2.44853900561712	CCTCCACTAGGTGGCGCAT:5,CCTCCGCTAGGTGGCGCAT:1	000010	378.812188638128	430.359961383128	351.990668189513	NA	REF
2	7184589	7184607	-1	0.11696259916887	GCACCACAAGAGGGAGCCA	GCACCACAAGAGGGAGCGA	10.6269934514627	9.15108693165308	1.47590651980958	GCACCACAAGAGGGAGCCA:5,GCACCACAAGAGGGAGCGA:1	000100	360.123627537289	311.537957251734	229.734694809001	NA	REF
2	17852497	17852515	-1	1	TAACCACTAGGTGTCACTA	TAACCGCTAGGTGTCACTA	13.3461775548097	10.8976385491926	2.44853900561712	TAACCACTAGGTGTCACTA:5,TAACCGCTAGGTGTCACTA:1	000100	39.0855653187658	21.5317064768107	11.2948873951811	NA	REF
2	20595941	20595959	1	0.418738194182093	AGCCCAGCAGGTGGCTCTC	AGCCCAGCAGGTGGCTCTC	9.19991211585229	8.97107054342344	0.228841572428848	AGCCCAGCAGGTGGCTCCC:3,AGCCCAGCAGGTGGCTCTC:3	111000	68.996900161402	96.2451268511604	56.0703481845866	-12.92655	REF
2	38104813	38104831	-1	0	TTGACAGTAGATGGCGCTG	TTGACAGTAGATGGCGCTG	12.5161477834493	12.9330415873811	-0.416893803931787	TTGACAGTAGATGGCGCTA:4,TTGACAGTAGATGGCGCTG:2	100111	53.9490672933702	74.5389371166494	63.4142566552721	NA	REF
2	42316647	42316665	-1	0.343785417453721	CGCCCGCTAGGGGGCAGCA	CGCCCGGTAGGGGGCAGCA	11.6299449124212	11.180419814519	0.449525097902193	CGCCCGCTAGGGGGCAGCA:5,CGCCCGGTAGGGGGCAGCA:1	000100	187.609812766495	157.945338517829	252.635121081897	NA	REF
2	43419493	43419511	1	0.278050623347185	TCCCCTGTAGGAGGCAGCA	TCCCCTGTAGGAGGCAGCA	8.73373437755116	8.28744727492274	0.446287102628419	CCCCCTGTAGGAGGCAGCA:3,TCCCCTGTAGGAGGCAGCA:3	001101	67.8804400545829	11.035977099323	83.8694367075426	56.84446	REF
2	65396612	65396630	-1	0.404986777483944	CAGCCAGAAGGGGGCGTGC	TAGCCAGAAGGGGGCGTGC	9.80378776563108	10.2500748682595	-0.446287102628421	CAGCCAGAAGGGGGCGTGC:5,TAGCCAGAAGGGGGCGTGC:1	100000	45.0035457293063	46.792635175164	75.0942362199866	NA	REF
2	69603067	69603085	1	0.11696259916887	TAAACACTAGAGGGCAGCA	TAAACACTAGAGGGCAGCA	12.2312357631926	12.4600773356214	-0.228841572428848	TAAACACTAGAGGGCAGTA:5,TAAACACTAGAGGGCAGCA:1	011111	73.0651393023155	72.3870830509382	67.1815960580653	NA	REF
2	71299198	71299216	1	0.0787306384586324	GGACCACCTGGGGGCGGTG	GGACCACCTGGGGGCGTTG	11.067642592158	8.92757642866171	2.14006616349627	GGACCACCTGGGGGCGGTG:4,GGACCACCTGGGGGCGTTG:2	000110	44.7334621523459	53.2490735945392	73.3324250635175	NA	REF
2	72343423	72343441	-1	0.138647525500567	TGGCCTGCAGGTGGCCCTG	TGGCTTGCAGGTGGCCCTG	10.6782847281571	6.08316487802247	4.59511985013459	TGGCCTGCAGGTGGCCCTG:5,TGGCTTGCAGGTGGCCCTG:1	000100	23.618645253373	0	11.2948873951811	NA	REF
2	73847253	73847271	1	0	TGGCCTCCAGGGGGCACTC	TGGCCTCTAGGGGGCACTC	14.8662336089193	14.5996049456654	0.266628663253947	TGGCCTCCAGGGGGCACTC:5,TGGCCTCTAGGGGGCACTC:1	100000	46.9416640347056	0	11.2948873951811	NA	REF
2	98391102	98391120	1	0.326256139025312	TGGCCACTGGGGGCCGCTG	TGGCCACTGGGGGCCACTG	9.78585579928341	9.47407617525257	0.311779624030841	TGGCCACTGGGGGCCGCTG:4,TGGCCACTGGGGGCCACTG:2	101000	54.1065652540523	0	91.5479633856614	NA	REF
2	100877359	100877377	-1	0.94030978466188	TGGCCACATGGGGTCACTG	TGGCCACGTGGGGTCACTG	9.76175824770435	8.88628951035045	0.8754687373539	TGGCCACATGGGGTCACTG:4,TGGCCACGTGGGGTCACTG:2	010100	0	52.9212739539565	97.0587901372152	NA	REF
2	103089566	103089584	1	0.852512278050623	TGCCCACTAGGTGTCAGCA	TGCCCACCAGGTGTCAGCA	11.765146033268	12.0317746965219	-0.266628663253947	TGCCCACTAGGTGTCAGCA:4,TGCCCACCAGGTGTCAGCA:2	000011	200.662290348626	144.952381882254	156.403825667149	16.403505	REF
2	119250115	119250133	1	0.327993955421232	CTTCCACAAGGTGGTAGTT	CTTCCACAAGGTGATAGTT	8.65901083135523	6.00811904409296	2.65089178726226	CTTCCACAAGGTGGTAGTT:5,CTTCCACAAGGTGATAGTT:1	000010	23.9004699005873	0	11.2948873951811	NA	REF
2	120048628	120048646	-1	0.871099357763506	CAGCCACCAGGTGGCAGCA	CAGCCACCAGGTGGTAGCA	15.3147889625064	12.8662499568892	2.44853900561713	CAGCCACCAGGTGGCAGCA:4,CAGCCACCAGGTGGTAGCA:2	000110	420.312462330738	222.692581654083	208.44540645599	NA	ALT
2	122288656	122288674	1	0.819871552701171	AAACCAGTAGAGGGTGCAC	GAACCAGTAGAGGGTGCAC	9.38616604106397	9.16302248974976	0.223143551314211	AAACCAGTAGAGGGTGCAC:5,GAACCAGTAGAGGGTGCAC:1	100000	69.9680248424974	38.768252321784	44.0172346836808	NA	REF
2	133408857	133408875	1	0.0395919909331318	TGTCCACCAGAGGGCTCTA	TGTCCACCAGAGGGCTCTA	13.0261435754083	9.01881039017587	4.00733318523247	TGTCCACCAGACGGCTCTA:4,TGTCCACCAGAGGGCTCTA:2	100111	52.4067083909156	0	11.2948873951811	NA	REF
2	161851096	161851114	-1	0.445032111824707	TTGTCACTAGGGGGCAGCC	TTGTCACTAGGGGGCAGCC	12.1167233764043	12.5606547653403	-0.44393138893596	TTGTCACTAGGGGGCACCC:4,TTGTCACTAGGGGGCAGCC:2	111100	147.357054947659	131.411208560435	109.299897335042	-30.08423	REF
2	182438058	182438076	1	1	TAACCACCAGGGGTCAGAG	TAACCACCAGGGGTCAGAG	11.9291560213274	11.4796309234252	0.449525097902193	TAACCAGCAGGGGTCAGAG:3,TAACCACCAGGGGTCAGAG:3	110001	46.5024188306121	41.5046689917467	11.2948873951811	-4.99775	REF
2	189848337	189848355	1	0.0184359652436721	TGACCACTAGGCGGCAAAA	TGACCACTAGGTGGCAAAA	10.0224524761775	13.6333703888217	-3.61091791264423	TGACCACTAGGCGGCAAAA:5,TGACCACTAGGTGGCAAAA:1	100000	42.5526309074272	0	11.2948873951811	NA	REF
2	200604717	200604735	-1	0.94030978466188	TCGCCAGCAGGGGGCAGTG	TTGCCAGCAGGGGGCAGTG	15.4021309726615	15.6252745239757	-0.223143551314209	TCGCCAGCAGGGGGCAGTG:4,TTGCCAGCAGGGGGCAGTG:2	010100	229.504380747463	190.055356685404	135.984518041447	NA	REF
2	218899631	218899649	-1	0	TCGCCACCAGGGGGCACAG	TCGCCACCAGGGGGCAGAG	15.0763471830429	14.632415794107	0.44393138893596	TCGCCACCAGGGGGCACAG:4,TCGCCACCAGGGGGCAGAG:2	100001	204.031718623355	205.141820009591	184.052477702874	NA	ALT
2	228904656	228904674	1	0.437400831129581	CGTCCACTAGGGGGAAATC	TGTCCACTAGGGGGAAATC	11.291790589617	11.7380776922454	-0.446287102628419	CGTCCACTAGGGGGAAATC:4,TGTCCACTAGGGGGAAATC:2	101000	97.0018765833954	78.7956158534501	76.569635558502	NA	REF
2	236655148	236655166	-1	0.436720816018134	TGAACACTAGAGGGTGCAT	TGAACACTAGAGGGTGCAT	8.47186963369833	10.9204086393155	-2.44853900561712	TGAACACTAGAGGGCGCAT:4,TGAACACTAGAGGGTGCAT:2	101101	129.4392865325	176.227915063447	100.875124372632	NA	REF
2	236675029	236675047	1	0.430071779372875	CCGCCACTAGGGGGCATTG	CCACCACTAGGGGGCATTG	12.9986741411851	12.5408410475596	0.457833093625478	CCGCCACTAGGGGGCATTG:4,CCACCACTAGGGGGCATTG:2	001100	191.490626641146	171.358487498453	144.166422072858	-3.52996499999998	REF
2	241673433	241673451	-1	0.0345296562145825	TGTCCAGCAGGAGGCTCCC	TGCCCAGCAGGAGGCTCCC	9.85996230110948	8.76135001244137	1.09861228866811	TGTCCAGCAGGAGGCTCCC:5,TGCCCAGCAGGAGGCTCCC:1	000010	43.9223037233898	48.7048548986745	69.6756507593087	NA	REF
3	27722856	27722874	-1	0.661428031734038	TGCCCACTAGAGGGCAGGC	TGCCCACTAGGGGGCAGGC	11.744190668092	12.2604071404929	-0.516216472400867	TGCCCACTAGAGGGCAGGC:5,TGCCCACTAGGGGGCAGGC:1	000100	75.5902343441442	41.7355478854658	77.7945871433004	NA	REF
3	42141462	42141480	-1	0.94030978466188	GGCCCACTAGATGGTGCTG	GGCCCACTAGATGGTGCTG	9.89867758777602	10.4148940601769	-0.516216472400867	GGCCCACTAGGTGGTGCTG:5,GGCCCACTAGATGGTGCTG:1	111110	283.688504574639	347.733744536408	300.976696035609	NA	REF
3	45698444	45698462	-1	0.769097091046468	CCGCCACTAGGTGGTGCCA	CCACCACTAGGTGGTGCCA	13.2375492709457	12.7797161773202	0.45783309362548	CCGCCACTAGGTGGTGCCA:3,CCACCACTAGGTGGTGCCA:3	011010	268.079441191393	274.843583631552	231.322827509747	NA	REF
3	46890127	46890145	1	0.761390253116736	AGTCCAACAGGGGGCAGCG	AGTCCAACAGGGGGCAGCA	11.1895316067963	11.6064254107281	-0.416893803931787	AGTCCAACAGGGGGCAGCG:5,AGTCCAACAGGGGGCAGCA:1	000100	99.0696621406967	127.245745844265	114.715317645821	NA	REF
3	108125608	108125626	-1	0.458859085757461	GTACCACTAGATGGCAACA	GTACCACTAGATAGCAACA	11.4640409404841	6.87907346181349	4.58496747867057	GTACCACTAGATGGCAACA:5,GTACCACTAGATAGCAACA:1	000100	149.598787045877	89.2891449712029	136.181564877169	NA	REF
3	115538773	115538791	-1	0.145296562145825	TTACCACAAGATGGCAACA	TTACCACAAGATGGCAGCA	12.1980101155643	13.5271460628442	-1.32913594727994	TTACCACAAGATGGCAACA:5,TTACCACAAGATGGCAGCA:1	000100	263.891407495659	262.519574747407	185.000542919392	NA	REF
3	133540906	133540924	-1	0.458859085757461	GGGCCACAAAAGGGCACCA	GGGCCACAAAAGGGCACCA	9.20855472032731	13.8036745704619	-4.59511985013459	GGGCCACAAGAGGGCACCA:4,GGGCCACAAAAGGGCACCA:2	011101	46.0200351149275	70.1462200171898	11.2948873951811	NA	REF
3	136751447	136751465	1	0.126407253494522	ACGCCACTAGGTGACAATG	ACGCCACTAGGTGTCAATG	9.5991464877452	9.88682856019699	-0.287682072451783	ACGCCACTAGGTGACAATG:3,ACGCCACTAGGTGTCAATG:3	011010	496.464009102224	512.508036971562	402.233186861295	NA	REF
3	137787597	137787615	1	0.857650170003778	CTGCCACCAGAGGTCGCCG	CTGCCACCAGAGGTCGCCG	13.2759557725761	13.6928495765079	-0.416893803931787	CTGCCACCAGAGGTCGCCA:5,CTGCCACCAGAGGTCGCCG:1	111011	556.045518210484	519.18158337788	501.883769421946	NA	REF
3	139239093	139239111	-1	0.0787306384586324	CCAACAGCAGGGGGCAGTA	CCAACAGCAGGGGACAGTA	12.2293272350892	9.57843544782698	2.65089178726226	CCAACAGCAGGGGGCAGTA:5,CCAACAGCAGGGGACAGTA:1	000010	114.370784915427	92.1801964728805	56.491740635187	NA	REF
3	143494394	143494412	1	1	TTCCCACCAGAGGGCATAA	TTCCCACCAGAGGGCACAA	10.3337881277793	12.9177856802115	-2.58399755243223	TTCCCACCAGAGGGCATAA:5,TTCCCACCAGAGGGCACAA:1	010000	52.2691449117256	48.8534012145248	56.824441585352	NA	REF
3	150439265	150439283	1	0.797431054023423	CGAACACTAGAGGGAAGCA	TGAACACTAGAGGGAAGCA	10.7046855105642	11.1509726131927	-0.446287102628419	CGAACACTAGAGGGAAGCA:5,TGAACACTAGAGGGAAGCA:1	001000	55.8731650134575	79.3487019883816	76.78207607361	NA	REF
3	171547902	171547920	-1	0.505477899508878	CTGCCTCCAGGTGGCCCTG	CTGCCTCCAGGTGGCCTTG	9.87059250721451	7.28659495478227	2.58399755243223	CTGCCTCCAGGTGGCCCTG:4,CTGCCTCCAGGTGGCCTTG:2	100001	190.359422153844	136.080261155112	217.113010284884	NA	REF
3	178787126	178787144	1	0.0395919909331318	TCCCCCCCAGATGGCGCCG	TCCCCTCCAGATGGCGCCG	8.78906222576358	11.0916473187576	-2.30258509299405	TCCCCCCCAGATGGCGCCG:5,TCCCCTCCAGATGGCGCCG:1	000100	23.8852918341224	41.1143938011962	47.0975364547358	NA	REF
4	3882501	3882519	-1	0	TGGACAGCAGGTGGCAGCA	TGGTCAGCAGGTGGCAGCA	13.5422643538566	13.1367992457484	0.405465108108164	TGGACAGCAGGTGGCAGCA:5,TGGTCAGCAGGTGGCAGCA:1	001000	117.463758576614	121.168480764132	119.312600367941	NA	REF
4	4184781	4184799	-1	0	CAACCAGCAGGGGGCGCCA	CAACCAGCAGGGGGCGGCA	15.5595570565337	15.1156256675978	0.44393138893596	CAACCAGCAGGGGGCGCCA:4,CAACCAGCAGGGGGCGGCA:2	100010	186.941216138683	147.826334825818	169.67684375471	NA	REF
4	20396982	20397000	1	0.340460899131092	GTACCTGCAGGGGGCAGAG	TTACCTGCAGGGGGCAGAG	10.0237556284668	11.8563370922151	-1.83258146374831	GTACCTGCAGGGGGCAGAG:5,TTACCTGCAGGGGGCAGAG:1	000001	107.752734071106	130.635487743084	106.181056470211	NA	REF
4	27320564	27320582	-1	0	TAGCCACACGGTGTCGCTA	TAGCCACACGGTGTAGCTA	8.48457849064464	6.48802460877057	1.99655388187407	TAGCCACACGGTGTCGCTA:5,TAGCCACACGGTGTAGCTA:1	010000	0	81.3830012240073	100.726479209146	NA	REF
4	44929574	44929592	1	0.470041556479033	TGTCCACCTGGTGGCACTA	TGTCCACCTGGTGGCACTA	12.326917348772	11.2283050601039	1.09861228866811	TGCCCACCTGGTGGCACTA:3,TGTCCACCTGGTGGCACTA:3	001101	45.5740107131618	43.8531646270867	11.2948873951811	1.72085	REF
4	57167828	57167846	-1	0.481979599546657	CAGGCACTAGAGGGCAGCC	CAGGCACTAGAGGGCAGCC	10.3557121051573	9.02657615787732	1.32913594727994	CAGGCACTAGAGGGCAACC:4,CAGGCACTAGAGGGCAGCC:2	111010	190.350581084115	221.652545334647	173.12305498501	NA	REF
4	70183815	70183833	1	0	ATGACAGCAGAGGGAGCAA	ATGACAGCAGAGGGAGCCA	8.77085345245839	9.76125215648627	-0.990398704027877	ATGACAGCAGAGGGAGCAA:5,ATGACAGCAGAGGGAGCCA:1	100000	85.5218444694919	75.1679152806953	69.9680248424974	NA	REF
4	71371044	71371062	-1	0.0787306384586324	CCACCACCAGAGGGTGCCT	CCGCCACCAGAGGGTGCCT	10.9341134760713	11.3919465696968	-0.45783309362548	CCACCACCAGAGGGTGCCT:5,CCGCCACCAGAGGGTGCCT:1	000001	387.861788308633	314.054626986948	302.611231556203	NA	REF
4	77654811	77654829	-1	0.661428031734038	GGACCACTAGATGCCACTG	GGACCACTAGATGCCACCG	9.41733500492303	9.18849343249418	0.228841572428848	GGACCACTAGATGCCACTG:4,GGACCACTAGATGCCACCG:2	100100	44.5130172617235	21.0462596193763	11.2948873951811	NA	REF
4	78161826	78161844	1	0	TGGCCAGGAGAGGGCAGTA	TGGCCAGGAGAGGGCAGTA	14.096172382447	13.8673308100182	0.228841572428848	TGGCCAGGAGAGGGCAGCA:4,TGGCCAGGAGAGGGCAGTA:2	011110	219.069872743459	298.495021041336	229.476028281142	NA	REF
4	84566016	84566034	1	0.761390253116736	TTGCCAGTAGGGGGTGCTG	TTGCCAGTAGGTGGTGCTG	13.6658178680714	13.2694025954832	0.396415272588246	TTGCCAGTAGGGGGTGCTG:4,TTGCCAGTAGGTGGTGCTG:2	000110	125.54893549424	135.021312265678	111.743197571141	NA	ALT
4	85892675	85892693	-1	0.496411031356252	TAGTCAGCAGATGGCAGTG	TACTCAGCAGATGGCAGTG	11.5162398099705	9.23385742429394	2.28238238567653	TAGTCAGCAGATGGCAGTG:4,TACTCAGCAGATGGCAGTG:2	000011	25.3783311250837	0	11.2948873951811	1.394275	REF
4	86048923	86048941	1	0.0395919909331318	CTGCCACCAGGTGGCTGCT	CTGCCACCAGGGGGCTGCT	10.4072944273296	10.8037096999179	-0.396415272588246	CTGCCACCAGGTGGCTGCT:4,CTGCCACCAGGGGGCTGCT:2	010100	123.783554807234	113.353485433321	136.227945714453	NA	REF
4	96126206	96126224	-1	0.145296562145825	TCACCACTAGGGGATACCG	TCACCACTAGGGGATACCG	10.242853337312	10.6597471412438	-0.416893803931787	TCACCACTAGGGGATACCA:5,TCACCACTAGGGGATACCG:1	110111	0	0	55.8409853270991	NA	REF
4	123835653	123835671	-1	0.950056667925954	TGACCAGCAGAGGTCGCTC	TGACCAGCAGAGGTCTCTC	13.4830929158895	10.1508884057143	3.3322045101752	TGACCAGCAGAGGTCGCTC:3,TGACCAGCAGAGGTCTCTC:3	001110	62.0030135141638	0	50.582357209267	62.00301	ALT
4	128886743	128886761	-1	0.0184359652436721	TGGCCGCCAGGTGGAAGCC	TGGCCGCCAGGTGGAACCC	11.4438165491535	11.8877479380894	-0.44393138893596	TGGCCGCCAGGTGGAAGCC:5,TGGCCGCCAGGTGGAACCC:1	000001	63.5924811271837	41.0548972966898	107.541223392924	NA	REF
4	132351643	132351661	-1	0	TGGTCAGAAGGTGGAGCTG	TGGTCAAAAGGTGGAGCTG	10.3426631934162	8.11803964189182	2.22462355152433	TGGTCAGAAGGTGGAGCTG:5,TGGTCAAAAGGTGGAGCTG:1	000100	0	0	88.6727247855694	NA	REF
4	143761868	143761886	-1	1	TTAGCACTAGGTGGCAGTG	TTAGCACTAGGTGGCAGTG	11.169732958492	11.5866267624238	-0.416893803931787	TTAGCACTAGGTGGCAGTA:3,TTAGCACTAGGTGGCAGTG:3	101010	25.0459300284331	22.773968344615	11.2948873951811	NA	REF
4	144480231	144480249	1	0.103135625236116	CATCCGCGAGATGGCAGTG	TATCCGCGAGATGGCAGTG	8.73750146670105	9.18378856932947	-0.446287102628419	CATCCGCGAGATGGCAGTG:5,TATCCGCGAGATGGCAGTG:1	000001	172.059608653398	167.087017108394	113.474708857705	NA	REF
4	183727677	183727695	-1	0.971666037023045	GCGTCACTAGGGGGCGCCG	GCGTCACTAGGGGGCGCCA	11.1882729307411	11.6051667346729	-0.416893803931787	GCGTCACTAGGGGGCGCCG:5,GCGTCACTAGGGGGCGCCA:1	010000	206.250674356716	181.567977397758	294.108399768637	NA	REF
4	185021624	185021642	-1	0.790782017378164	ATGTCACTAGGTGGCGCTG	ATGTCACTAGGTGGCTCTG	11.4669863332101	8.1347818230349	3.3322045101752	ATGTCACTAGGTGGCGCTG:5,ATGTCACTAGGTGGCTCTG:1	010000	120.419255203404	287.458184674591	259.42550442306	NA	REF
5	17203629	17203647	-1	0.82523611635814	TAACCACAAGGTGGCAGGC	TAACCGCAAGGTGGCAGGC	11.6736381394134	9.22509913379627	2.44853900561712	TAACCACAAGGTGGCAGGC:5,TAACCGCAAGGTGGCAGGC:1	000010	77.4291794650048	114.289480348943	86.7537916483163	NA	REF
5	18466383	18466401	1	0.775292784284095	CTGCCAGCAGAGGGCAGTA	CTGCCAGCAGAGGACAGTA	15.0796647528782	12.428772965616	2.65089178726226	CTGCCAGCAGAGGGCAGTA:4,CTGCCAGCAGAGGACAGTA:2	001010	89.6751104462885	38.8019809274419	42.0008583913871	NA	REF
5	36507619	36507637	-1	0.391839818662637	TCACCACCAGGTGGCGCCC	TCACCACCAGATGGCGCCC	15.1527135884554	14.6364971160546	0.516216472400867	TCACCACCAGGTGGCGCCC:5,TCACCACCAGATGGCGCCC:1	000100	227.361656479645	181.977878870817	174.752153539283	NA	REF
5	73944798	73944816	-1	0.533811862485833	TAGCCAGAAGAGGGCACTA	TAACCAGAAGAGGGCACTA	14.4992817768627	14.0414486832372	0.457833093625482	TAGCCAGAAGAGGGCACTA:5,TAACCAGAAGAGGGCACTA:1	010000	64.3226346000366	86.3865148732087	90.7125898732476	NA	REF
5	94304384	94304402	1	0.686437476388364	AAACCACAAGATGGCAATA	AAACCACAAGATGGCAATA	10.7120532599012	10.5942702242448	0.117783035656384	ACACCACAAGATGGCAATA:4,AAACCACAAGATGGCAATA:2	111100	92.4305082561642	78.6918932729536	57.4221644295026	-28.13904	REF
5	102307590	102307608	-1	0.872383830751794	AGACCACTAGATGGCTATC	AGACCACTAGATGGCTGTC	8.91807403393481	10.2472099812148	-1.32913594727994	AGACCACTAGATGGCTATC:5,AGACCACTAGATGGCTGTC:1	000100	21.1551249416257	38.8802219380496	11.2948873951811	NA	REF
5	112379434	112379452	1	0.472912731394031	TGGGCACCGGGTGGCGCCC	TGGGCACCGGGTGGCGCCC	9.71412568365984	8.10468777122574	1.6094379124341	AGGGCACCGGGTGGCGCCC:4,TGGGCACCGGGTGGCGCCC:2	101110	25.2297358898531	0	11.2948873951811	NA	REF
5	119991711	119991729	1	0.403853418964866	TTGCCACCAGGTGGTGCCA	TTGCCACCTGGTGGTGCCA	14.1736085881423	10.334156275549	3.83945231259331	TTGCCACCAGGTGGTGCCA:4,TTGCCACCTGGTGGTGCCA:2	000011	93.4911824896116	86.3621879831114	11.2948873951811	78.631795	REF
5	132623384	132623402	-1	0.427276161692482	CGGGCAGCAGGAGGCAGTG	CGGGCAGCAGGAGGCAGTG	9.99015428764095	12.2057280036454	-2.21557371600441	CGGGCAGCAGGGGGCAGTG:4,CGGGCAGCAGGAGGCAGTG:2	011011	46.4502120496767	52.8556569240649	99.7321735556713	NA	REF
5	134540200	134540218	-1	0.343785417453721	CTTCCACCAGGGGGCATTT	CTTCCACCAGGGGGAATTT	10.7291398979864	8.73258601611232	1.99655388187407	CTTCCACCAGGGGGCATTT:4,CTTCCACCAGGGGGAATTT:2	110000	0	0	39.8477622451128	19.92388	REF
5	145826632	145826650	1	1	TTACCGCGAGAGGGCGCCG	TTACCGCGAGAGGGAGCCG	10.9383708014964	8.94181691962237	1.99655388187407	TTACCGCGAGAGGGCGCCG:4,TTACCGCGAGAGGGAGCCG:2	010010	149.862641378704	177.809607071823	167.328434832249	NA	REF
5	159626515	159626533	1	0.794182092935398	CGGCCACCAGAGGGCGCGC	CAGCCACCAGAGGGCGCGC	14.6026256273608	13.6863348954867	0.916290731874152	CGGCCACCAGAGGGCGCGC:5,CAGCCACCAGAGGGCGCGC:1	100000	194.71941424292	210.619973360275	268.903576975345	NA	REF
5	169527540	169527558	1	1	CGGCCGCCAGAGGGGGGTA	TGGCCGCCAGAGGGGGGTA	9.80891153073802	10.2551986333664	-0.446287102628419	CGGCCGCCAGAGGGGGGTA:5,TGGCCGCCAGAGGGGGGTA:1	000100	87.6838960378789	78.3833305438105	88.927171526193	NA	REF
5	172721111	172721129	1	0.600982244049868	TGGCCGCCAGGTGGCGATG	CGGCCGCCAGGTGGCGATG	13.0234192366398	12.5771321340113	0.446287102628421	TGGCCGCCAGGTGGCGATG:5,CGGCCGCCAGGTGGCGATG:1	001000	169.52900317955	177.058923470318	183.282819678629	NA	REF
5	179297718	179297736	1	0.145296562145825	CAGCCTGCAGGGGGCAGAG	CAGCCTGCAGGGGGCCGAG	11.7625225675544	8.04895050085005	3.71357206670431	CAGCCTGCAGGGGGCAGAG:5,CAGCCTGCAGGGGGCCGAG:1	010000	48.5247229812131	0	78.9626227702755	NA	REF
6	797682	797700	1	0.747487721949377	CTGCCAGCAGGGGTCACAA	CTGCCAGCAGGGGTCAGAA	12.4573626229478	12.0134312340119	0.44393138893596	CTGCCAGCAGGGGTCACAA:5,CTGCCAGCAGGGGTCAGAA:1	010000	124.858635632982	92.0115148831995	78.8877306699755	NA	REF
6	13455143	13455161	-1	0.0787306384586324	CAGCCAGGAGGTGATGCTA	CAGCCAGGAGGTGACGCTA	8.50967596784447	10.9582149734616	-2.44853900561712	CAGCCAGGAGGTGATGCTA:3,CAGCCAGGAGGTGACGCTA:3	100011	25.6351556819884	0	11.2948873951811	-11.29489	ALT
6	29670462	29670480	1	0.0345296562145825	TGGCCACACGGGGGCGCCG	TGGCCACACGGGGGCGTCG	11.5147588335569	8.93076128112465	2.58399755243223	TGGCCACACGGGGGCGCCG:3,TGGCCACACGGGGGCGTCG:3	100011	202.544157014068	316.908868816489	112.118759741772	204.79011	ALT
6	31334841	31334859	-1	0.0184359652436721	CGACCACCAGGTGGCGCTG	CGACCACAAGGTGGCGCTG	16.3409053822189	14.9756644302968	1.36524095192206	CGACCACCAGGTGGCGCTG:3,CGACCACAAGGTGGCGCTG:3	011010	362.562523459562	337.614399727673	356.038843319852	NA	REF
6	32383393	32383411	1	0.509633547412165	TGGCCAGTAGATGACAGGT	TGGCCAGTAGATGACAGTT	9.32576809168988	11.0305161839283	-1.70474809223843	TGGCCAGTAGATGACAGGT:5,TGGCCAGTAGATGACAGTT:1	100000	468.224618197902	496.464009102224	407.997214462777	NA	REF
6	32590400	32590418	1	0.0184359652436721	CCTCCAGCAGGGGGCTCTT	CCTCCAGCAGGAGGCTCTT	9.62004391505785	7.40447019905344	2.21557371600441	CCTCCAGCAGGGGGCTCTT:5,CCTCCAGCAGGAGGCTCTT:1	100000	0	170.228642636769	141.068442726518	NA	REF
6	32659991	32660009	-1	0	TGGACTGTAGAGGGCGTTG	TGGACTGTAGAGGGCATTG	9.04763165814326	8.73585203411242	0.311779624030841	TGGACTGTAGAGGGCGTTG:3,TGGACTGTAGAGGGCATTG:3	010011	122.469386163076	185.693580655507	66.6330454498032	119.06053	ALT
6	33050665	33050683	-1	0.0184359652436721	TGACCTCCAGGGTGCGCTG	TGACCTCCAGGGGGCGCTG	10.5067762170866	15.0917436957572	-4.58496747867057	TGACCTCCAGGGTGCGCTG:5,TGACCTCCAGGGGGCGCTG:1	000001	159.232584187396	101.620346325188	155.632093223321	NA	ALT
6	39315785	39315803	1	0.119758216849263	TAGCCACCAGGTGGCAGGC	TAGCCACAAGGTGGCAGGC	13.4967121849609	12.1314712330389	1.36524095192206	TAGCCACCAGGTGGCAGGC:5,TAGCCACAAGGTGGCAGGC:1	001000	268.690547789624	300.409472740007	234.655071749473	NA	ALT
6	53593563	53593581	-1	0.38058179070646	CCACCGCTAGAGGGCAGAG	CCACCGCTAGAGAGCAGAG	10.4969114565811	5.91194397791057	4.58496747867057	CCACCGCTAGAGGGCAGAG:4,CCACCGCTAGAGAGCAGAG:2	010010	244.533443611108	251.146385973948	204.05500457004	NA	REF
6	53821066	53821084	-1	0.430525122780506	TAGCCACTGGGGGGAGCTG	TAGCCACTCGGGGGAGCTG	11.3156624420255	9.92936808090561	1.38629436111989	TAGCCACTGGGGGGAGCTG:4,TAGCCACTCGGGGGAGCTG:2	001010	206.325196866472	58.2531880401058	140.019159581885	NA	REF
6	87987042	87987060	1	0.661428031734038	AGGCCACAAGATGGCAAAC	AGGCCACAAGATGGCAAAT	10.0784794485798	8.87450664425389	1.20397280432594	AGGCCACAAGATGGCAAAC:5,AGGCCACAAGATGGCAAAT:1	100000	0	11.0506848002496	11.2948873951811	NA	REF
6	105131100	105131118	1	0.533811862485833	TCACCAGCAGAGGGCGCCA	TTACCAGCAGAGGGCGCCA	15.3718446511049	15.5949882024191	-0.223143551314209	TCACCAGCAGAGGGCGCCA:5,TTACCAGCAGAGGGCGCCA:1	100000	202.682215931136	226.962069894522	224.934378134471	NA	REF
6	106892974	106892992	1	0.721571590479788	CAACCACTAGATGGCAGAG	CAACCACTAGATGGCAGGG	12.6668182252664	12.1813104094847	0.4855078157817	CAACCACTAGATGGCAGAG:4,CAACCACTAGATGGCAGGG:2	000101	109.327747226523	95.2036841794731	139.904234873867	NA	REF
6	114417912	114417930	1	0.936154136758594	GTGCCACTAGGGGGCTCTC	GTGCCACTAGGGGGCTCTC	11.0275324412348	14.35973695141	-3.3322045101752	GTGCCACTAGGGGGCGCTC:4,GTGCCACTAGGGGGCTCTC:2	111010	49.5578444147794	49.3331946343007	60.6634225669807	NA	REF
6	116433265	116433283	1	0.11696259916887	CGCCCACTAGAGAGCGCCA	CGCCCACTAGAGAGCGCCA	9.73301097993365	10.1792980825621	-0.446287102628419	TGCCCACTAGAGAGCGCCA:4,CGCCCACTAGAGAGCGCCA:2	100111	145.054461618276	137.266803245393	147.147220089993	NA	REF
6	135203769	135203787	-1	0	ATCCCAGCAGGTGACGCTG	ATCCCAGCGGGTGACGCTG	9.44185817898139	6.29555304694802	3.14630513203337	ATCCCAGCAGGTGACGCTG:5,ATCCCAGCGGGTGACGCTG:1	001000	287.022784530129	155.602891900424	262.928406918603	NA	REF
6	135857239	135857257	1	1	ATCCCACAAGAGGTCGCTA	AACCCACAAGAGGTCGCTA	9.11091700153247	9.00555648587464	0.105360515657825	ATCCCACAAGAGGTCGCTA:5,AACCCACAAGAGGTCGCTA:1	000001	88.7711402083468	75.3452755924429	54.0053748045479	NA	REF
6	137982943	137982961	1	0.551190026445032	TAGCCACTAGGTGGAGCCG	TAGCCACTAGGTGGAGCCG	13.8367107290418	14.7530014609159	-0.916290731874154	TGGCCACTAGGTGGAGCCG:4,TAGCCACTAGGTGGAGCCG:2	110110	148.962612484779	100.436396242698	53.4354850530396	NA	REF
6	138266237	138266255	-1	0.781790706460143	ATTCCAGCAGGTGGAGCTA	ATTCCAGCAGGTGGAGCTA	11.6117021769695	11.3450735137155	0.266628663253949	ATTCCAGTAGGTGGAGCTA:5,ATTCCAGCAGGTGGAGCTA:1	011111	148.497077021949	161.714178274671	131.487001489116	NA	REF
6	148786061	148786079	-1	0.815715904797884	ATGCCAGCAGATGGCACTG	ATGCCAGCAGATGGCACCG	13.5471362554885	13.3182946830596	0.228841572428848	ATGCCAGCAGATGGCACTG:5,ATGCCAGCAGATGGCACCG:1	100000	136.421650112199	186.809113339373	128.506168746344	NA	REF
6	149753304	149753322	-1	1	CAACCATTAGGTGGCGCCG	CAACCATTAGGTGGCGCCG	10.8687014041155	11.2855952080473	-0.416893803931787	CAACCATTAGGTGGCGCCA:4,CAACCATTAGGTGGCGCCG:2	101101	252.816773847874	303.411827592897	271.227768819997	NA	REF
6	161188595	161188613	-1	0.0582546278806196	AAGCCGGCAGGGGGCGGCA	AAGCCGGCAGGGGGCGGCA	11.9617689458004	11.7386253944862	0.223143551314209	GAGCCGGCAGGGGGCGGCA:4,AAGCCGGCAGGGGGCGGCA:2	111100	261.425745130797	248.807738863385	142.91419151995	-112.202555	REF
7	1209684	1209702	-1	0.0395919909331318	CTGCCGCCAGGGGGAGCTG	CTGCCGCCAGGGGGTGCTG	11.9391306447251	11.487145520982	0.451985123743057	CTGCCGCCAGGGGGAGCTG:4,CTGCCGCCAGGGGGTGCTG:2	110000	199.305590622353	339.584571914462	304.35182042586	122.662605	ALT
7	1852166	1852184	1	0.0582546278806196	GCCCCGGCAGGTGGCACTG	ACCCCGGCAGGTGGCACTG	8.88614423396726	9.10928778528147	-0.223143551314209	GCCCCGGCAGGTGGCACTG:4,ACCCCGGCAGGTGGCACTG:2	010001	52.4899336059234	61.165418357757	65.8575932346097	NA	REF
7	8317200	8317218	1	0.343785417453721	TTTCCATCAGGTGGCAGTA	TTTCCATCAGGTTGCAGTA	10.8510650456666	6.26609756699604	4.58496747867057	TTTCCATCAGGTGGCAGTA:5,TTTCCATCAGGTTGCAGTA:1	000001	0	24.9879009808226	11.2948873951811	NA	REF
7	22134366	22134384	1	0.145296562145825	TGGCCAGCAGGAGACAAAG	TGGCCAGCAGGAGACAAAG	9.0213630131887	10.8405214566049	-1.81915844341617	TGGCCAGCAGGTGACAAAG:5,TGGCCAGCAGGAGACAAAG:1	110111	0	23.0022084769577	11.2948873951811	NA	REF
7	25935144	25935162	-1	0.661428031734038	GGGCCAGCAGGGGGCGAGT	AGGCCAGCAGGGGGCGAGT	10.3059825001978	10.529126051512	-0.223143551314209	GGGCCAGCAGGGGGCGAGT:5,AGGCCAGCAGGGGGCGAGT:1	001000	147.735185561382	150.559763357381	174.613792650408	NA	REF
7	26416801	26416819	1	0.345976577257272	AGGACAGAAGGGGGCGCTG	AGGACAGAAGGGGGCGCTG	11.5316595435525	9.31608582754812	2.21557371600442	AGGACAGAAGGAGGCGCTG:4,AGGACAGAAGGGGGCGCTG:2	101110	335.613717789115	328.864771592036	408.659614024605	NA	REF
7	26721610	26721628	1	1	GAGCCACTAGATGGCGTAA	GAGTCACTAGATGGCGTAA	10.3269642222383	7.23592176888003	3.09104245335832	GAGCCACTAGATGGCGTAA:4,GAGTCACTAGATGGCGTAA:2	101000	86.1135534284437	99.8457359810278	68.2972928519882	NA	ALT
7	31174255	31174273	1	0.815715904797884	CGGCCACTAGATGGCACTA	TGGCCACTAGATGGCACTA	16.1210075200905	16.5672946227189	-0.446287102628418	CGGCCACTAGATGGCACTA:5,TGGCCACTAGATGGCACTA:1	010000	104.383210234227	118.942168286543	104.150478253106	NA	REF
7	33756394	33756412	1	1	CAGCCAGTAGAGGGCAACA	CATCCAGTAGAGGGCAACA	13.1496980542577	11.9659279572492	1.18377009700842	CAGCCAGTAGAGGGCAACA:5,CATCCAGTAGAGGGCAACA:1	001000	39.0435580769232	22.9443779726888	41.4966631080086	NA	REF
7	38451223	38451241	-1	0	TCCCCTACAGGTGGCAGTG	TCCCCTGCAGGTGGCAGTG	8.40684570119401	10.6314692527183	-2.22462355152433	TCCCCTACAGGTGGCAGTG:5,TCCCCTGCAGGTGGCAGTG:1	100000	69.20774509049	48.3706950752938	11.2948873951811	NA	REF
7	48464558	48464576	1	0.271401586701927	TTGCCACTTGATGGCACGC	TTGCCACTTGATGGCATGC	9.42370664130659	6.83970908887436	2.58399755243223	TTGCCACTTGATGGCACGC:5,TTGCCACTTGATGGCATGC:1	000001	69.9543568246636	48.7491756671476	91.5804971684431	NA	REF
7	62476199	62476217	-1	0.0184359652436721	CGGCCACAAGAGGGAGATG	CGGCCACAAGAGGGGGATG	11.5440751060197	9.14617983322136	2.39789527279837	CGGCCACAAGAGGGAGATG:3,CGGCCACAAGAGGGGGATG:3	100101	209.401097240606	193.901187202246	197.051559952119	NA	REF
7	70294309	70294327	1	0.979523989421987	TGGACACCAGAGGGAGCCA	TGGACACCAGAGGGCGCCA	12.6311453830389	14.627699264913	-1.99655388187407	TGGACACCAGAGGGAGCCA:5,TGGACACCAGAGGGCGCCA:1	000100	338.135395000594	242.01457965803	303.285660843295	NA	REF
7	73831891	73831909	1	0.727691726482811	TTACCAGCAGGTGTCACCC	TTACCAGCAGGTGTCACCC	12.2513427030261	12.0281991517119	0.223143551314209	TCACCAGCAGGTGTCACCC:5,TTACCAGCAGGTGTCACCC:1	101111	467.935566252528	536.762007847106	527.050877159224	NA	REF
7	77669684	77669702	-1	0.145296562145825	GGGCCGCCAGGGGGCGCCC	GGGCCGTCAGGGGGCGCCC	12.7599152528343	8.69947224228786	4.06044301054642	GGGCCGCCAGGGGGCGCCC:4,GGGCCGTCAGGGGGCGCCC:2	010100	123.934134062828	220.594448953433	308.176381212103	NA	REF
7	97798105	97798123	-1	0.613146958821307	AGGACACTAGATGGCAGCA	AGGACATTAGATGGCAGCA	11.5995064036699	7.53906339312345	4.06044301054642	AGGACACTAGATGGCAGCA:4,AGGACATTAGATGGCAGCA:2	000101	106.570097910183	68.1089725081332	83.3484768110599	NA	REF
7	99728772	99728790	-1	0	CCTGCAGAAGGGGGCGCCA	ACTGCAGAAGGGGGCGCCA	9.56640643165409	8.40325562184841	1.16315080980568	CCTGCAGAAGGGGGCGCCA:5,ACTGCAGAAGGGGGCGCCA:1	000010	234.54132822045	221.714483620494	254.280259112399	NA	REF
7	101054669	101054687	-1	0.51681148469966	CTACCACCAGAGGGCGCGC	CTACCACCAGAGGGCGCCC	13.333862317519	14.8097688373286	-1.47590651980958	CTACCACCAGAGGGCGCGC:5,CTACCACCAGAGGGCGCCC:1	000100	169.918800823893	266.31456994448	248.647876373738	NA	REF
7	102107688	102107706	1	0.38927087268606	CTTCCAGCAGGTGGCGGGA	CTTCCAGCAGGTGGCGGGA	12.6227273874748	8.02760753734025	4.59511985013459	CTTCCAGCACGTGGCGGGA:5,CTTCCAGCAGGTGGCGGGA:1	110111	0	58.9876970726597	11.2948873951811	NA	REF
7	107519995	107520013	-1	0.326256139025312	TGCCCAGAAGAGGGCAACG	TGCCCAGAAGAGGGCAATG	10.7143874104838	10.9432289829127	-0.228841572428848	TGCCCAGAAGAGGGCAACG:4,TGCCCAGAAGAGGGCAATG:2	101000	96.5128828197253	129.598199666701	83.0182107167298	NA	REF
7	128101605	128101623	-1	0	GGTCCACTAGGTGGCACTA	GGTCCACTAGGTGGTACTA	14.0671595343631	11.6186205287459	2.44853900561712	GGTCCACTAGGTGGCACTA:4,GGTCCACTAGGTGGTACTA:2	001001	66.4313033875525	20.6714206161891	39.4334825231665	NA	REF
7	129650862	129650880	-1	1	CGGCCACTAGATGTCCCCC	CGGCCACTAGATGTCCCCC	9.0269268057826	9.47321390841102	-0.446287102628418	TGGCCACTAGATGTCCCCC:4,CGGCCACTAGATGTCCCCC:2	110101	301.781223669615	379.056619838804	290.064638040603	NA	REF
7	134043171	134043189	-1	0.0582546278806196	TTGCCACCAGGTGGTGGTG	TTGCCACCAGGTGGTGGCG	13.5416249677034	13.3127833952745	0.228841572428848	TTGCCACCAGGTGGTGGTG:5,TTGCCACCAGGTGGTGGCG:1	010000	146.264339225606	144.47647939239	151.136800155897	NA	ALT
7	142023638	142023656	1	0.119758216849263	TGGCCACTTGGGGGCGCTG	TGGCCACTTGGGGGCGCCG	13.5353598752138	13.3065183027849	0.228841572428848	TGGCCACTTGGGGGCGCTG:4,TGGCCACTTGGGGGCGCCG:2	000101	94.0119841004335	85.270819623785	74.9501075468941	NA	REF
8	3142279	3142297	1	0.661428031734038	GCCCCGCTAGGTGGCAGCA	GCCCCACTAGGTGGCAGCA	8.81316151118249	11.2617005167996	-2.44853900561713	GCCCCGCTAGGTGGCAGCA:4,GCCCCACTAGGTGGCAGCA:2	100010	161.107784301095	219.918709318596	177.098734146914	NA	REF
8	6188966	6188984	-1	0.293842085379675	GAGCCAGCAGAGGGGGCTG	GAGCCAGCAGAAGGGGCTG	9.53237793046308	7.31680421445866	2.21557371600442	GAGCCAGCAGAGGGGGCTG:5,GAGCCAGCAGAAGGGGCTG:1	010000	49.3029704147244	111.574414363437	101.175056326057	NA	REF
8	27713170	27713188	1	0.645561012466944	CTGCCACTAGGTGGTGGTG	CTGCCACTAGGTGGTGGTG	12.828709201821	13.2749963044494	-0.446287102628421	TTGCCACTAGGTGGTGGTG:5,CTGCCACTAGGTGGTGGTG:1	110111	49.5052229197212	53.9678595724515	52.9324174378104	NA	REF
8	28491404	28491422	1	0	AGACCTCCAGGGGCCGCTA	AGACCTCCAGGGGCTGCTA	9.45654833076454	7.00800932514741	2.44853900561712	AGACCTCCAGGGGCCGCTA:4,AGACCTCCAGGGGCTGCTA:2	001010	48.066752341898	23.647161159741	45.2148313842054	NA	REF
8	29504988	29505006	1	0.145296562145825	CTATCAGCAGGGGGCAGCA	CTATCAGCAGGGGGCAGCA	11.8181641058664	14.9092065592248	-3.09104245335832	CTACCAGCAGGGGGCAGCA:4,CTATCAGCAGGGGGCAGCA:2	110011	148.573037830486	82.6674357186337	150.388186596782	-66.813175	REF
8	61145964	61145982	1	1	TGACCACTAGGGGGAGCTA	TGACCACTAGGGGGAGCTA	15.3373190162393	14.8933876273034	0.44393138893596	TGACCACTAGGGGGAGGTA:3,TGACCACTAGGGGGAGCTA:3	011010	24.5474760478306	50.8162374082357	44.1462810374601	NA	REF
8	66474443	66474461	-1	0.94030978466188	AATCCACGAGATGGCAGCA	AACCCACGAGATGGCAGCA	10.2109418940154	9.11232960534733	1.09861228866811	AATCCACGAGATGGCAGCA:4,AACCCACGAGATGGCAGCA:2	010100	52.8654029243443	39.5090326998717	11.2948873951811	NA	REF
8	90629445	90629463	-1	0.950056667925954	ATAACAGTAGGTGTCGCTA	ATAACAGTAGGTGTCGCCA	9.0187773389119	8.78993576648305	0.228841572428847	ATAACAGTAGGTGTCGCTA:5,ATAACAGTAGGTGTCGCCA:1	100000	46.312959023573	39.0855653187658	42.7728750616972	NA	REF
8	96771060	96771078	-1	1	CCGCCACTAGAGGTCAGGG	CCACCACTAGAGGTCAGGG	10.5545660252316	10.0967329316061	0.457833093625478	CCGCCACTAGAGGTCAGGG:4,CCACCACTAGAGGTCAGGG:2	001010	99.9730185331897	78.7822875920776	76.7335985170856	NA	REF
8	104137302	104137320	1	0.347865508122403	CCGGCACTAGGGGGTGCTG	CCGGCACTAGGGGGTGCTG	9.66172267811275	7.07772512568052	2.58399755243223	CCGGCACTAGGGGGTGTTG:3,CCGGCACTAGGGGGTGCTG:3	110010	0	163.758827403833	108.108897281789	163.75883	REF
8	107775457	107775475	1	1	CATCCACTAGATGGCGAAC	CATCCACTAGATGGCGATC	10.5519613422019	11.7712016186586	-1.21924027645673	CATCCACTAGATGGCGAAC:5,CATCCACTAGATGGCGATC:1	010000	67.4583390946189	55.3423976804649	11.2948873951811	NA	REF
8	133491058	133491076	-1	1	CGGCCACCAGGTGGGGGCG	CGGCCACCAGGTGGGGGCA	11.7315163598071	12.1484101637389	-0.416893803931787	CGGCCACCAGGTGGGGGCG:5,CGGCCACCAGGTGGGGGCA:1	000100	25.5022230340119	87.3152129310456	63.5739089057911	NA	REF
8	143864078	143864096	1	0.059841329807329	TGGCCACCAGAGGGCGCTC	TGGCCACCAGAGGGCGCTC	16.7536608222277	17.2698772946286	-0.516216472400867	TGGCCACCAGGGGGCGCTC:4,TGGCCACCAGAGGGCGCTC:2	111001	260.654154318651	257.531106288321	271.389837982345	NA	REF
9	1009271	1009289	-1	0.94030978466188	GCACCACTAGATGGCGCCA	GCACCACAAGATGGCGCCA	13.3257443494166	12.2271320607485	1.09861228866811	GCACCACTAGATGGCGCCA:3,GCACCACAAGATGGCGCCA:3	011100	409.944051456662	359.206279486329	343.812472447081	-15.39381	REF
9	1732867	1732885	-1	0.145296562145825	TTGCCCGTAGGTGGCACTC	TTGCCCGTAGGTGGCACTC	10.6401492659646	12.9427343589586	-2.30258509299405	TTGCCTGTAGGTGGCACTC:4,TTGCCCGTAGGTGGCACTC:2	011101	44.7239310091264	85.9264965411974	40.6005326934615	NA	REF
9	19174434	19174452	-1	0.373932754061201	TGGCCATTAGATGTCGCTC	TGGCCATTAGATGTCGCTC	9.6669641610286	8.46299135670266	1.20397280432594	TGGCCATTAGATGTCGCTT:4,TGGCCATTAGATGTCGCTC:2	011101	74.2180798895277	47.0204362526558	60.1411335204841	NA	REF
9	35604040	35604058	1	0.788439743105402	CCGCCGCTAGGTGGCAGGC	CCGCCACTAGGTGGCAGGC	10.2174743778051	12.6660133834222	-2.44853900561712	CCGCCGCTAGGTGGCAGGC:5,CCGCCACTAGGTGGCAGGC:1	010000	280.510992514746	171.290236467363	229.945179933078	NA	REF
9	72164520	72164538	-1	1	TTACCACGAGAGGTCACCT	TCACCACGAGAGGTCACCT	9.13638410751382	8.91324055619961	0.223143551314209	TTACCACGAGAGGTCACCT:3,TCACCACGAGAGGTCACCT:3	110100	164.91024807656	150.388186596782	129.246504623583	-35.66375	REF
9	88225175	88225193	-1	1	TTACCACCAGATGGCAGTC	TTACCACTAGATGGCAGTC	14.3327712268308	14.0661425635769	0.26662866325395	TTACCACCAGATGGCAGTC:5,TTACCACTAGATGGCAGTC:1	010000	136.534262334201	121.095555934243	78.574657990821	NA	ALT
9	95491842	95491860	1	0	GGGCCGGCAGAGGGAGCTC	GGGCCGGCGGAGGGAGCTC	10.026461373086	6.88015624105263	3.14630513203337	GGGCCGGCAGAGGGAGCTC:5,GGGCCGGCGGAGGGAGCTC:1	001000	179.7825143386	130.512718055348	252.777842445813	NA	REF
9	100161597	100161615	-1	0.110313562523612	TGGCCACCAGGAGGCGGTC	TGGCCACCAGGAGGCGGTC	14.6103721896882	12.8186127204601	1.79175946922806	TGGCCACCAGGCGGCGGTC:5,TGGCCACCAGGAGGCGGTC:1	111101	563.149218855296	578.029175509767	536.320247728816	NA	REF
9	118353953	118353971	1	0.345976577257272	TGACCACTAGAGGGAAGCA	TGACCACTAGAGGAAAGCA	13.8365499584428	11.1856581711806	2.65089178726226	TGACCACTAGAGGGAAGCA:5,TGACCACTAGAGGAAAGCA:1	000010	142.67174170543	100.066898398337	81.5049963369957	NA	REF
9	136303116	136303134	-1	0	TCCCCTGCAGAGGGCACTG	TCCCCTGCAGACGGCACTG	10.9555994418417	6.94826625660921	4.00733318523247	TCCCCTGCAGAGGGCACTG:3,TCCCCTGCAGACGGCACTG:3	001110	104.807624100965	0	46.2276926962342	104.80762	REF
9	136647451	136647469	1	0.386777483944088	CGACCACGAGAGGGCAGTA	CGACCACGAGAGGGCGGTA	13.6415772840953	13.9533569081261	-0.311779624030841	CGACCACGAGAGGGCAGTA:5,CGACCACGAGAGGGCGGTA:1	000010	212.247759425989	169.638939683912	233.037411128394	NA	REF
9	139526035	139526053	-1	0.395919909331318	CAGCCACAGGAGGGCAGCA	CAGCCACAGGAGGGCAGCA	10.6834416787383	11.1996581511392	-0.516216472400867	CAGCCACAGGGGGGCAGCA:5,CAGCCACAGGAGGGCAGCA:1	011111	244.022421977946	230.201214137949	276.709726122136	NA	REF
10	6128536	6128554	1	0.0395919909331318	CAGCCCCGAGGGGGCGCTC	CAGCCCCGAGGTGGCGCTC	9.27214061617759	8.87572534358934	0.396415272588246	CAGCCCCGAGGGGGCGCTC:3,CAGCCCCGAGGTGGCGCTC:3	110001	321.437504121691	306.016557519694	317.031403383302	-15.42094	REF
10	12889758	12889776	-1	0.551190026445032	CTGCCAGCGGGGGGCGCTG	CTGCCAGCGGGGGTCGCTG	12.7883933022807	10.4251835874703	2.36320971481048	CTGCCAGCGGGGGGCGCTG:5,CTGCCAGCGGGGGTCGCTG:1	000010	66.1755596399203	66.523582471617	55.3512000866292	NA	REF
10	13414059	13414077	1	0.51681148469966	TGGCCGGTAGGAGGCAGCA	TGGCCGGTAAGAGGCAGCA	11.6935155868195	7.09839573668491	4.59511985013459	TGGCCGGTAGGAGGCAGCA:3,TGGCCGGTAAGAGGCAGCA:3	010110	233.92850609652	246.278447245746	225.2764953368	NA	REF
10	24846259	24846277	-1	0.661428031734038	TGACCACCAGATGGCAGGA	TGACCACCAGATGGCAGCA	14.227410711173	15.7033172309826	-1.47590651980958	TGACCACCAGATGGCAGGA:5,TGACCACCAGATGGCAGCA:1	000001	70.1462200171898	90.2120470593727	131.839851938393	NA	REF
10	29734545	29734563	1	0.0395919909331318	TCCCCAGCAGAGGGCAGGC	TCCCTAGCAGAGGGCAGGC	10.5272204659132	5.93210061577862	4.59511985013459	TCCCCAGCAGAGGGCAGGC:5,TCCCTAGCAGAGGGCAGGC:1	001000	60.1580125349732	21.4299549395809	92.7127818399482	NA	REF
10	43362283	43362301	1	0.46913486966377	TAGCCACGAGGTGGCACCG	TAGCCATGAGGTGGCACCG	13.547403960863	9.48696095031658	4.06044301054642	TAGCCACGAGGTGGCACCG:4,TAGCCATGAGGTGGCACCG:2	001100	130.075134648055	54.3757257203592	119.513149128866	70.41841	REF
10	59937294	59937312	1	0.408386853041179	ACACCACTAGGTGGTACTA	ACACCACTAGGTGGAACTA	11.5336273159126	11.9856124396556	-0.451985123743057	ACACCACTAGGTGGTACTA:5,ACACCACTAGGTGGAACTA:1	100000	24.2582760215828	24.579749367678	42.266178686623	NA	REF
10	63510876	63510894	1	0.138647525500567	CCCCCAGCAGAGGGAGCAG	CTCCCAGCAGAGGGAGCAG	9.6971618665917	9.92030541790592	-0.223143551314211	CCCCCAGCAGAGGGAGCAG:5,CTCCCAGCAGAGGGAGCAG:1	000100	292.921485890074	233.600143949455	176.176865889363	NA	REF
10	65632262	65632280	1	0.94030978466188	GGAGCAGCAGATGGCAGCA	GGAGCAGCAGATAGCAGCA	9.63702103541382	5.05205355674325	4.58496747867057	GGAGCAGCAGATGGCAGCA:4,GGAGCAGCAGATAGCAGCA:2	001010	226.610017079464	126.607161416846	134.716833597085	NA	REF
10	74124207	74124225	1	0.930789573101624	TTGCCAGCAGGTGGCACTT	GTGCCAGCAGGTGGCACTT	14.097254279565	12.2646728158167	1.83258146374831	TTGCCAGCAGGTGGCACTT:5,GTGCCAGCAGGTGGCACTT:1	000010	368.806771594552	455.783614125378	365.22940558475	NA	REF
10	82204610	82204628	1	0.244654325651681	CTGCCTCTAGGTGGCAGTG	CTGCCTCTAGCTGGCAGTG	12.8736045217289	8.74647013668381	4.12713438504509	CTGCCTCTAGGTGGCAGTG:4,CTGCCTCTAGCTGGCAGTG:2	100010	386.875587561668	290.858649956399	317.180267022655	NA	ALT
10	87898988	87899006	-1	0	CAACCTGTAGGGGGAGACA	CAACCTGTGGGGGGAGACA	9.43144311351142	6.28513798147806	3.14630513203336	CAACCTGTAGGGGGAGACA:4,CAACCTGTGGGGGGAGACA:2	100001	193.299971714887	316.728356794641	191.709267079621	NA	REF
10	92412468	92412486	-1	0.0395919909331318	ACACCAGTAGAGGGTGCCT	ACGCCAGTAGAGGGTGCCT	9.05480890510952	9.512641998735	-0.45783309362548	ACACCAGTAGAGGGTGCCT:4,ACGCCAGTAGAGGGTGCCT:2	101000	0	23.9689033909232	11.2948873951811	NA	ALT
10	99313438	99313456	-1	0.986173026067246	GAGCCAGCAGAGGGCAGCC	GAGCCAGCAGAGGGCAGCG	12.5707109433074	12.9422744997399	-0.371563556432482	GAGCCAGCAGAGGGCAGCC:4,GAGCCAGCAGAGGGCAGCG:2	001100	279.70277016513	179.027898855519	195.413665413516	58.53032	REF
10	103929348	103929366	1	0.0787306384586324	GGGCCAGTAGGTGGCGATG	GGGCCAGTAGGTGGCGATC	12.9232230173524	12.55165946092	0.371563556432482	GGGCCAGTAGGTGGCGATG:5,GGGCCAGTAGGTGGCGATC:1	001000	331.866521756816	372.454673523602	316.221478712254	NA	REF
10	125319036	125319054	-1	0.930789573101624	GGACCACCAGGGAGCAGCC	GGACCACCAGGGAGCAGCC	9.40994267318855	13.9949101518591	-4.58496747867057	GGACCACCAGGGGGCAGCC:4,GGACCACCAGGGAGCAGCC:2	101011	287.366618224502	356.375913786704	358.677056695723	NA	REF
10	127671066	127671084	1	0.483868530411787	TTGACGCTAGGTGGCAGAA	TTGACGCTAGGTGGCAGAA	9.4752928626435	11.9238318682606	-2.44853900561713	TTGACACTAGGTGGCAGAA:3,TTGACGCTAGGTGGCAGAA:3	001011	68.6677159695654	59.8920702664839	59.520503304823	9.14722	REF
10	130062351	130062369	1	1	CCGCCACTTGGGGGCAGCA	CGGCCACTTGGGGGCAGCA	11.487340223591	12.5214139911215	-1.03407376753054	CCGCCACTTGGGGGCAGCA:5,CGGCCACTTGGGGGCAGCA:1	000010	105.358463333427	112.846007884894	133.108910276619	NA	REF
11	2449606	2449624	1	0.454023422742728	CAGCCACCAGAGGGCGCTA	CAGCCACCAGAGGGTGCTA	16.1795403480894	13.7310013424723	2.44853900561713	CAGCCACCAGAGGGCGCTA:4,CAGCCACCAGAGGGTGCTA:2	001001	193.436627135355	259.468313087206	192.099307476527	NA	REF
11	8121033	8121051	-1	0.930789573101624	TGGTCAGCAGGTGGCACCA	TGGTCAGCAGGTGGCATCA	13.5807306346844	10.9967330822522	2.58399755243223	TGGTCAGCAGGTGGCACCA:5,TGGTCAGCAGGTGGCATCA:1	000010	148.724054656975	136.352529944921	136.146641002148	NA	REF
11	21533577	21533595	-1	0.533811862485833	TCGCCACCAGGTGGCACCA	TTGCCACCAGGTGGCACCA	16.0872244184144	16.3103679697286	-0.223143551314212	TCGCCACCAGGTGGCACCA:3,TTGCCACCAGGTGGCACCA:3	110010	174.626481483205	197.450044160195	169.057887893003	22.82356	REF
11	26298558	26298576	-1	0.707366830374008	CAGCCACTAGAGGGCAAGC	AAGCCACTAGAGGGCAAGC	11.334859271986	10.1717084621803	1.16315080980568	CAGCCACTAGAGGGCAAGC:5,AAGCCACTAGAGGGCAAGC:1	100000	200.057830299103	243.958291839793	204.634601479874	NA	REF
11	26775603	26775621	1	1	AGACCACCAGATGGCAGCC	AGACCACCAGATGGCAGCC	13.3054219581842	13.7632550518097	-0.457833093625482	AGGCCACCAGATGGCAGCC:3,AGACCACCAGATGGCAGCC:3	101010	58.9691855779681	50.6789802267643	54.3477682752025	NA	REF
11	31128707	31128725	1	1	TAACCAGCAGGGGGGGCCA	TAACCAGCAGGGGGGGCCA	11.6113950044897	13.557305153545	-1.94591014905531	TAACCAGCAGGGGGTGCCA:4,TAACCAGCAGGGGGGGCCA:2	101011	91.4201985288641	108.077652607066	97.7728207069367	NA	REF
11	35164099	35164117	-1	0	CTCCCAGCAGGGGGCGGAG	CTCCCAGCAGGGGGCGGAG	11.9891443832449	7.3940245331103	4.59511985013459	CTCCCAGCAAGGGGCGGAG:5,CTCCCAGCAGGGGGCGGAG:1	011111	41.7630944301184	0	11.2948873951811	NA	REF
11	35413948	35413966	-1	0.73449187759728	TGGACACATGGGGGCGCTG	TGCACACATGGGGGCGCTG	9.75117024129552	7.468787855619	2.28238238567653	TGGACACATGGGGGCGCTG:5,TGCACACATGGGGGCGCTG:1	000010	210.195634187204	183.891839760616	204.547513682107	NA	REF
11	59570218	59570236	-1	0.43203626747261	TCACCACATGGTGGCACCA	TTACCACATGGTGGCACCA	10.4246980602735	10.6478416115877	-0.223143551314209	TCACCACATGGTGGCACCA:5,TTACCACATGGTGGCACCA:1	000100	63.0275587474157	39.5384031928789	62.4614545300591	NA	REF
11	66263234	66263252	-1	0.0395919909331318	CCGCCTCCAGGGGGCTCCA	CCGCCTCCAAGGGGCTCCA	10.9250636405514	6.32994379041684	4.59511985013459	CCGCCTCCAGGGGGCTCCA:4,CCGCCTCCAAGGGGCTCCA:2	001001	0	43.9644078614003	39.7659182539399	NA	REF
11	68593248	68593266	1	0.0184359652436721	TCCCCAGAAGAGGGCACAC	TCCCCAGAAGGGGGCACAC	10.0914187187088	10.6076351911097	-0.516216472400867	TCCCCAGAAGAGGGCACAC:4,TCCCCAGAAGGGGGCACAC:2	110000	50.4325785679538	0	41.1788971797884	-29.84313	REF
11	68869033	68869051	1	1	AAGCCAGCGGAGGGCAGCA	AAGCCAGCGGAGGGCAGCA	10.4360067229525	11.3522974548267	-0.916290731874156	AGGCCAGCGGAGGGCAGCA:5,AAGCCAGCGGAGGGCAGCA:1	011111	546.351597340816	692.882305838957	600.078331250056	NA	REF
11	72953830	72953848	-1	0.131469588213071	TGGCCACCAGGGGGAAGCA	TGGCCACCGGGGGGAAGCA	15.0772281877231	11.9309230556897	3.14630513203337	TGGCCACCAGGGGGAAGCA:5,TGGCCACCGGGGGGAAGCA:1	001000	329.535573106914	272.862603551194	345.725080861452	NA	REF
11	94336426	94336444	-1	0.587910842463166	CGCCCAGCAGGTGACAGGA	CGCCCAGCAGGTGACAGGA	9.37237390372996	12.0232656909922	-2.65089178726226	CGCCCAGCAGGTGGCAGGA:4,CGCCCAGCAGGTGACAGGA:2	111100	122.776009889846	68.2340976594389	11.2948873951811	-84.210165	REF
11	113160485	113160503	-1	0.418738194182093	CGGCCACTTGGTGGCAGTC	TGGCCACTTGGTGGCAGTC	11.5653829305978	12.0116700332263	-0.446287102628421	CGGCCACTTGGTGGCAGTC:4,TGGCCACTTGGTGGCAGTC:2	100001	327.403572782048	384.681027373816	301.118366744417	NA	REF
11	124285428	124285446	1	0.0649036645258784	TAGCCACTAGGTTGTGCTG	TAGCCACTAGGTTGTGCTG	9.028599699057	4.43347984892241	4.59511985013459	TAGCCACTAAGTTGTGCTG:3,TAGCCACTAGGTTGTGCTG:3	010101	58.9224014333409	62.5158012866883	78.4756953333115	NA	REF
11	126310897	126310915	1	0	TATCCAGTAGAGGGCGCCC	TATCCAGTAGAGGGCGTCC	13.7086046597601	11.1246071073279	2.58399755243223	TATCCAGTAGAGGGCGCCC:5,TATCCAGTAGAGGGCGTCC:1	001000	236.641698936971	292.250111065184	290.805018809315	NA	REF
11	133705264	133705282	-1	0.94030978466188	AAACCACCAGATGGTGACG	AAACCACCAGATGGTGACG	9.29479945387632	11.0678667900922	-1.7730673362159	AAACCACCAGATGGTGCCG:3,AAACCACCAGATGGTGACG:3	100011	107.32749875187	75.8836482071275	169.782924275179	-93.89927	REF
12	1059127	1059145	-1	0.131469588213071	GGCCCACCAGGGGGCAGCA	GGCCCACCAGGGGGCAGCA	12.9588182201723	14.0574305088405	-1.09861228866811	GGTCCACCAGGGGGCAGCA:5,GGCCCACCAGGGGGCAGCA:1	110111	280.321624567681	237.643762896818	326.623247127011	NA	REF
12	12186450	12186468	-1	0.522856063468077	TGGTCACCAGGTGGCGCTA	TGGTCACCAGGTGGCGCTA	14.5708769290463	14.2590973050154	0.311779624030841	TGGTCACCAGGTGGCACTA:4,TGGTCACCAGGTGGCGCTA:2	111001	159.793037309089	199.375129713114	153.550538746171	NA	REF
12	47426531	47426549	1	1	AAGCCACTAGATGGCCCTA	AAACCACTAGATGGCCCTA	10.3279939117064	9.87016081808088	0.457833093625478	AAGCCACTAGATGGCCCTA:4,AAACCACTAGATGGCCCTA:2	001001	20.6294618992189	0	11.2948873951811	NA	REF
12	48336295	48336313	1	0.0649036645258784	CCGCCTGCAGGGGGCAGCC	CCGCCTGCAGGGGGCATCC	12.2635746794934	10.1235085159971	2.14006616349627	CCGCCTGCAGGGGGCAGCC:5,CCGCCTGCAGGGGGCATCC:1	000010	54.1805035222672	89.724834818435	53.3420575588157	NA	REF
12	48583474	48583492	-1	0.871099357763506	TTCCCGACAGGTGGCACCA	TTCCCGACAGGTGGCACCA	8.90529792900839	8.68215437769418	0.223143551314211	TCCCCGACAGGTGGCACCA:5,TTCCCGACAGGTGGCACCA:1	111101	176.380946708715	161.187013340018	174.401509626258	NA	REF
12	50464453	50464471	-1	0.658179070646014	TTCCCACTAGAGGGCACTG	TTCCCACTAGAGGGCACTG	13.4535034894825	13.2303599381683	0.223143551314212	TCCCCACTAGAGGGCACTG:3,TTCCCACTAGAGGGCACTG:3	101010	394.352241250364	386.488143593474	307.927042773644	NA	REF
12	51441680	51441698	1	0.94030978466188	GCACCATTAGAGGGCGCCG	TCACCATTAGAGGGCGCCG	9.24482280752663	11.0774042712749	-1.83258146374831	GCACCATTAGAGGGCGCCG:5,TCACCATTAGAGGGCGCCG:1	010000	293.49165831011	305.77627326196	350.119547004891	NA	REF
12	53273886	53273904	-1	0.533585190782017	CATCCACTAGGAGGCAGCA	TATCCACTAGGAGGCAGCA	12.0452317588278	12.4915188614562	-0.446287102628418	CATCCACTAGGAGGCAGCA:5,TATCCACTAGGAGGCAGCA:1	001000	352.150229060761	325.066717029018	245.164398830594	NA	REF
12	101127792	101127810	-1	1	AATCCACAAGAGGGCGATC	AATCCACAAGAGGGCAATC	9.90585379277306	9.59407416874222	0.311779624030841	AATCCACAAGAGGGCGATC:5,AATCCACAAGAGGGCAATC:1	000001	67.096784247299	20.6970153878308	11.2948873951811	NA	REF
12	101135076	101135094	-1	0.458859085757461	TTACCTCTAGGTGGCAGCA	TTACCTCTAGGTGGCAGGA	13.0501107622348	11.5742042424252	1.47590651980958	TTACCTCTAGGTGGCAGCA:5,TTACCTCTAGGTGGCAGGA:1	001000	83.6448226940988	83.3931422128815	73.1066417276945	NA	REF
12	103096493	103096511	-1	0.145296562145825	CAGCCACCAGGGGGCGGGT	CAGCCACCAGGGGGTGGGT	12.5546471746257	10.1061081690085	2.44853900561713	CAGCCACCAGGGGGCGGGT:5,CAGCCACCAGGGGGTGGGT:1	000001	108.965154914719	123.790953765178	51.3333700802432	NA	REF
12	103277165	103277183	1	0.714771439365319	CGAACGCCAGAGGGCAGCA	TGAACGCCAGAGGGCAGCA	10.5193290500751	10.9656161527036	-0.446287102628418	CGAACGCCAGAGGGCAGCA:5,TGAACGCCAGAGGGCAGCA:1	000001	188.870521945898	244.828688979422	242.831291131425	NA	REF
12	107528534	107528552	1	0.277446165470344	AGGCCACCAGGGGTAGGCA	AGGCCACCAGGGGTAGGCA	11.4163601845094	9.9404536646998	1.47590651980958	AGGCCACCAGGGGTAGGGA:3,AGGCCACCAGGGGTAGGCA:3	010110	91.407913439482	54.3505800898067	59.9871368125703	NA	REF
12	113430819	113430837	1	0.686059690215338	CTGCCACTAGATGGTGGTA	CTGCCACTAGATGGTGGTA	12.7293865333519	11.0246384411135	1.70474809223843	CTGCCACTAGATGGTGGGA:5,CTGCCACTAGATGGTGGTA:1	011111	274.407253107183	197.264606745139	174.658912787131	NA	REF
12	119851163	119851181	-1	0.633094068757083	ATAACAGTAGGTGGCGCTA	AAAACAGTAGGTGGCGCTA	11.3819870537224	11.2766265380646	0.105360515657829	ATAACAGTAGGTGGCGCTA:4,AAAACAGTAGGTGGCGCTA:2	010010	216.456330887233	210.27143628405	177.867158043233	NA	REF
12	121668254	121668272	-1	1	TCACCACTAGGGGGAGGCA	TCACCACTAGGGGGAGGCG	13.630472287344	13.2135784834122	0.416893803931787	TCACCACTAGGGGGAGGCA:5,TCACCACTAGGGGGAGGCG:1	100000	235.370975203367	164.210424582609	227.649548606527	NA	REF
12	125383126	125383144	-1	0.0395919909331318	GTACCCGCAGGTGGCGCCA	GTACCCGCAGGTGGCGCCA	9.48775878381098	6.15555427363578	3.3322045101752	GTACCCGCAGGTGGCTCCA:4,GTACCCGCAGGTGGCGCCA:2	011110	226.098017928633	150.9506318449	215.157986213302	NA	REF
12	128744210	128744228	1	0.728976199471099	GGACCACCAGGGAGCGCTG	GGGCCACCAGGGAGCGCTG	10.7660588150167	11.2238919086422	-0.45783309362548	GGACCACCAGGGAGCGCTG:5,GGGCCACCAGGGAGCGCTG:1	000100	61.9500330773591	118.55939085563	60.0603415826898	NA	REF
12	131490135	131490153	-1	0	AAGTCAACAGGGGGCAGTG	AAGTCAACGGGGGGCAGTG	8.59481009100114	5.44850495896778	3.14630513203336	AAGTCAACAGGGGGCAGTG:5,AAGTCAACGGGGGGCAGTG:1	010000	0	55.5519376525081	54.2573638794365	NA	REF
13	25268399	25268417	1	0.811409142425387	ATGCCAGTAGGTGGCACTG	ATGCCAGTAGGTGGCACTA	13.7967240646354	14.2136178685672	-0.416893803931787	ATGCCAGTAGGTGGCACTG:4,ATGCCAGTAGGTGGCACTA:2	100100	172.026197914187	169.544959891064	156.610603773282	NA	REF
13	42790440	42790458	-1	0.661428031734038	CGAACTCTAGGTGGCGGCA	TGAACTCTAGGTGGCGGCA	11.0409561546034	11.4872432572318	-0.446287102628421	CGAACTCTAGGTGGCGGCA:5,TGAACTCTAGGTGGCGGCA:1	100000	121.752011214235	23.5300523012431	88.7429108634221	NA	REF
13	48612204	48612222	1	0.0329429542878731	CGCCCAGGAGGGGGCGCTG	CGCCCAGGAGAGGGCGCTG	12.2225365755779	11.7063201031771	0.516216472400867	CGCCCAGGAGGGGGCGCTG:5,CGCCCAGGAGAGGGCGCTG:1	100000	606.249427849879	481.345758091361	516.461380633186	NA	REF
13	50244024	50244042	1	0.0787306384586324	CAACCACAGGATGGCACTG	CAACCACAGGATGGCACTG	10.0850724699576	9.85623089752876	0.228841572428848	CAACCACAGGATGGCACCG:4,CAACCACAGGATGGCACTG:2	111100	93.4237218897225	68.9023260576807	139.165480507851	58.002455	REF
13	53542392	53542410	1	0.430525122780506	CCGCCGGTAGAGGGCAGCT	CCGCCCGTAGAGGGCAGCT	9.92008179557388	7.97417164651857	1.94591014905532	CCGCCGGTAGAGGGCAGCT:4,CCGCCCGTAGAGGGCAGCT:2	100001	444.914328931713	567.531862611142	382.390657617049	NA	REF
13	82904826	82904844	-1	0.11696259916887	CATCCACCAGATGTCGCAG	TATCCACCAGATGTCGCAG	10.6000111832937	11.0462982859222	-0.446287102628418	CATCCACCAGATGTCGCAG:5,TATCCACCAGATGTCGCAG:1	001000	59.9349416794666	47.4829906591396	60.3497841249607	NA	REF
13	107857838	107857856	1	0.82115602568946	TCGCCACCAGGGGGCGCCC	TCGCCACCAGGGGGCGACC	16.0069619546692	14.2338946184533	1.7730673362159	TCGCCACCAGGGGGCGCCC:5,TCGCCACCAGGGGGCGACC:1	100000	279.896410064283	282.572996359945	293.379516762377	NA	REF
14	21325980	21325998	1	0.0787306384586324	TTGCCGGCAGGGGGCGCTC	TTGCCGGCAGGGGGCGCTC	13.5608829748929	16.00942198051	-2.44853900561712	TTGCCAGCAGGGGGCGCTC:5,TTGCCGGCAGGGGGCGCTC:1	011111	214.265453801404	210.487823714958	224.314188446835	NA	REF
14	22370957	22370975	1	0.0787306384586324	TGGCCTCCAGAGAGCGATG	TGGCCTCCAGAGGGCGATG	8.67532550209531	13.2602929807659	-4.58496747867057	TGGCCTCCAGAGAGCGATG:3,TGGCCTCCAGAGGGCGATG:3	101010	47.1031713802588	48.5247229812131	41.7630944301184	NA	REF
14	24058365	24058383	1	0.811409142425387	CAGCCACCAGGGGTCAGGA	CAGCCACCAGGGGTCAGTA	11.8720880004745	13.576836092713	-1.70474809223843	CAGCCACCAGGGGTCAGGA:5,CAGCCACCAGGGGTCAGTA:1	100000	354.988946511625	275.444093975674	283.610004753105	NA	REF
14	24527660	24527678	1	0.769097091046468	TTTCCACCAGAGGGCAGGA	TTTCCACCAGAGAGCAGGA	13.086958764162	8.50199128549142	4.58496747867057	TTTCCACCAGAGGGCAGGA:4,TTTCCACCAGAGAGCAGGA:2	001001	198.294777667993	136.396643172164	116.498017159315	NA	REF
14	67894013	67894031	1	0.803173403853419	TTGCCACTAGAGGGTGACC	TTGCCACTAGAGGGTGGCC	11.2256540284955	12.5547899757755	-1.32913594727994	TTGCCACTAGAGGGTGACC:5,TTGCCACTAGAGGGTGGCC:1	010000	168.734328738563	156.074072861618	171.176428400456	NA	REF
14	68303923	68303941	1	0.11696259916887	CTGCCACCAGGTGGTGCCA	CTACCACCAGGTGGTGCCA	13.7273214855139	13.2694883918884	0.45783309362548	CTGCCACCAGGTGGTGCCA:3,CTACCACCAGGTGGTGCCA:3	110001	53.3359370438781	82.2845325607518	80.8304394300206	28.94859	REF
14	77342527	77342545	1	0.917340385341896	TTCCCAGCAGAGGGTGCTC	TTCCCAGCAGAGGGTGTTC	10.7622841168155	8.17828656438329	2.58399755243223	TTCCCAGCAGAGGGTGCTC:5,TTCCCAGCAGAGGGTGTTC:1	000100	267.013275509231	182.098637442251	323.222996963118	NA	REF
14	79426218	79426236	1	0.794182092935398	CAGCCACTAGATGGCGACC	CAGCCGCTAGATGGCGACC	12.7261301432382	10.277591137621	2.44853900561712	CAGCCACTAGATGGCGACC:4,CAGCCGCTAGATGGCGACC:2	110000	162.104847235983	217.703645826443	194.91509847619	44.204525	REF
14	93153403	93153421	1	0.299659992444276	CGGCCACAAGGGGGCAGCC	CGGCCACAAAGGGGCAGCC	14.4737966546824	9.87867680454784	4.59511985013459	CGGCCACAAGGGGGCAGCC:4,CGGCCACAAAGGGGCAGCC:2	101000	230.121051905319	254.641738660078	464.462219863264	NA	REF
14	94373257	94373275	-1	0.86203248961088	TGGCCACGAGAGGGAGCCC	TGGCCATGAGAGGGAGCCC	12.2875556786488	8.2271126681024	4.06044301054642	TGGCCACGAGAGGGAGCCC:5,TGGCCATGAGAGGGAGCCC:1	000001	280.722441019753	263.044761784649	172.001897383981	NA	REF
14	95156003	95156021	1	0.477219493766528	CCGCCACGAGGCGGCGCCA	CTGCCACGAGGCGGCGCCA	10.1010893378966	10.3242328892108	-0.223143551314207	CCGCCACGAGGCGGCGCCA:5,CTGCCACGAGGCGGCGCCA:1	001000	357.318041284964	355.890619023977	520.375018413283	NA	REF
14	96150341	96150359	-1	0.425009444654326	CCTCCAGCAGAGGGAGCCC	CCTCCCGCAGAGGGAGCCC	11.4146093028552	7.02016014818277	4.39444915467244	CCTCCAGCAGAGGGAGCCC:5,CCTCCCGCAGAGGGAGCCC:1	000010	306.208499531413	299.903830192612	183.650160930668	NA	REF
14	100844351	100844369	-1	0.455610124669437	AGGACAGCAGAGGGCGCGG	AGGACAGCAGAGGGCGCGG	10.6759359308353	9.75964519896115	0.916290731874152	AAGACAGCAGAGGGCGCGG:4,AGGACAGCAGAGGGCGCGG:2	011011	256.681750352476	264.932671257173	274.858771494826	NA	REF
14	106974424	106974442	-1	0	TCAGCTGCAGGGGGCGCTC	CCAGCTGCAGGGGGCGCTC	9.45239163997369	9.00610453734527	0.446287102628419	TCAGCTGCAGGGGGCGCTC:4,CCAGCTGCAGGGGGCGCTC:2	110000	124.158257221091	195.665319107303	237.152618563737	92.25071	REF
14	107108798	107108816	1	0	TCACCAGTAGAGGGAGGGC	TCACCAGGAGAGGGAGGGC	10.4003668368671	8.42628581084507	1.97408102602201	TCACCAGTAGAGGGAGGGC:4,TCACCAGGAGAGGGAGGGC:2	000101	0	10.6468419217993	11.2948873951811	NA	REF
15	25955428	25955446	-1	0.0787306384586324	TGCCCAGCAGGGGGCGCCG	TGCCCAGCAGGGGGCGCAG	14.6806917950535	13.6902930910256	0.990398704027877	TGCCCAGCAGGGGGCGCCG:3,TGCCCAGCAGGGGGCGCAG:3	100110	25.1530736213105	98.9206653368036	309.27041301849	NA	REF
15	27134637	27134655	1	0.770230449565546	CGGCCACTTGAGGGCAGCA	CGGCCACTTGGGGGCAGCA	12.0051975187206	12.5214139911215	-0.516216472400867	CGGCCACTTGAGGGCAGCA:4,CGGCCACTTGGGGGCAGCA:2	100010	57.2637454459435	46.6345577516503	11.2948873951811	NA	ALT
15	29432181	29432199	1	0.458859085757461	CTGCCTGTAGGGGGTGCCA	CCGCCTGTAGGGGGTGCCA	11.3157189352676	11.0925753839534	0.223143551314211	CTGCCTGTAGGGGGTGCCA:4,CCGCCTGTAGGGGGTGCCA:2	000101	316.048900873574	384.120115588387	318.14835131133	NA	REF
15	31421663	31421681	-1	0.0649036645258784	CGGCCAGGTGGGGGCAGCA	CGGCCGGGTGGGGGCAGCA	10.0978078671973	7.64926886158017	2.44853900561713	CGGCCAGGTGGGGGCAGCA:5,CGGCCGGGTGGGGGCAGCA:1	010000	341.761787888831	316.400321254585	329.344620635249	NA	REF
15	34030079	34030097	-1	0.425462788061957	TCGCCAGTAGAGGGCAGAA	TCGCCAGTAGAGGGCAGAA	13.8169393644818	14.040082915796	-0.223143551314212	TTGCCAGTAGAGGGCAGAA:5,TCGCCAGTAGAGGGCAGAA:1	111011	188.282475875858	192.165725288799	152.285373448756	NA	REF
15	34502389	34502407	-1	0.413675859463544	TAGCCACCAGGGGGCACTG	TGGCCACCAGGGGGCACTG	16.413370495156	17.3296612270302	-0.916290731874156	TAGCCACCAGGGGGCACTG:4,TGGCCACCAGGGGGCACTG:2	100001	232.293216512467	309.088445191217	284.379699670241	NA	REF
15	58505313	58505331	1	0.950056667925954	TGCCCAGCAGAGGGAGCAG	TGCCCAGCAGAAGGAGCAG	11.1775227367507	8.96194902074625	2.21557371600442	TGCCCAGCAGAGGGAGCAG:5,TGCCCAGCAGAAGGAGCAG:1	000001	0	20.7129500234593	11.2948873951811	NA	REF
15	74010301	74010319	-1	0.293842085379675	AATCCACTAGGAGGCAGAC	AATCCACTAGGAGGCAGAT	9.10322488463	7.89925208030406	1.20397280432594	AATCCACTAGGAGGCAGAC:5,AATCCACTAGGAGGCAGAT:1	010000	39.7959282927828	25.4438785834829	11.2948873951811	NA	REF
15	75976237	75976255	-1	0.0329429542878731	CAGCCACCAGGTGGTGCCA	CGGCCACCAGGTGGTGCCA	13.621960969856	14.5382517017302	-0.916290731874154	CAGCCACCAGGTGGTGCCA:5,CGGCCACCAGGTGGTGCCA:1	100000	288.793829648568	274.899051134267	310.679210827009	NA	ALT
15	81567561	81567579	1	0.455610124669437	TGACCACGAGATGGCGCTG	TGACCACGAGATGGCACTG	14.0302663231705	13.7184866991397	0.311779624030841	TGACCACGAGATGGCGCTG:4,TGACCACGAGATGGCACTG:2	010100	267.595867507427	303.882129403922	270.824579832158	NA	REF
15	84403522	84403540	1	0.670646014355874	TTGCCCCCAGGGGTCACTC	TTGCCCCCAGGGGTCACTC	9.38950858489847	8.94322148227005	0.446287102628421	CTGCCCCCAGGGGTCACTC:4,TTGCCCCCAGGGGTCACTC:2	001111	0	40.1732705178143	11.2948873951811	-25.73408	REF
15	85712268	85712286	-1	0.0395919909331318	CCTCCACTGGGGGGCGATG	CCTCCACTGGGGGGCGATG	9.79130875239045	9.47952912835961	0.311779624030841	CCTCCACTGGGGGGCAATG:3,CCTCCACTGGGGGGCGATG:3	101010	50.4552302441819	48.4238511077612	57.1011358959309	NA	REF
16	2969838	2969856	-1	0.0184359652436721	TGGCCACAAGATGGTGGTG	GGGCCACAAGATGGTGGTG	12.4710977595968	10.6385162958485	1.83258146374831	TGGCCACAAGATGGTGGTG:4,GGGCCACAAGATGGTGGTG:2	011000	140.390573719317	148.573037830486	138.401458672789	NA	REF
16	22910316	22910334	1	0.930789573101624	TACCCACTAGGGGGCGCTG	TACCCACTAGGGGACGCTG	14.1761390702564	11.5252472829942	2.65089178726226	TACCCACTAGGGGGCGCTG:5,TACCCACTAGGGGACGCTG:1	100000	87.4205107172335	160.934683680679	100.544936493131	NA	REF
16	31171169	31171187	-1	0.633094068757083	TTGCCACGAGAGGGAGCAC	TTGCCACGAGAGGGAGCAC	10.4862267584046	7.83533497114235	2.65089178726226	TTGCCACGAGAGGAAGCAC:4,TTGCCACGAGAGGGAGCAC:2	011110	98.3337714599469	0	75.7751631151228	NA	REF
16	66440534	66440552	1	0.797431054023423	TGACCACTAGGGGGCGCGC	TGAGCACTAGGGGGCGCGC	14.8406674455107	11.0564778115924	3.78418963391826	TGACCACTAGGGGGCGCGC:4,TGAGCACTAGGGGGCGCGC:2	100010	163.155685402517	156.217439632375	179.406380843825	NA	REF
16	77709802	77709820	1	0.546354363430298	TATCCAGCAGAGGGCAGGA	TACCCAGCAGAGGGCAGGA	12.532073150602	11.4334608619339	1.09861228866811	TATCCAGCAGAGGGCAGGA:4,TACCCAGCAGAGGGCAGGA:2	101000	177.211085925771	176.792532160588	157.383903947958	NA	ALT
16	81400127	81400145	1	0.610955799017756	CTACCAGAAGAGGGTGCCA	CTACCAGAAGAGGGTGCCA	11.3349211422515	11.7812082448799	-0.446287102628419	TTACCAGAAGAGGGTGCCA:4,CTACCAGAAGAGGGTGCCA:2	111100	42.3768959530895	52.0615632307693	40.3594022700337	-6.85983	REF
16	84311019	84311037	1	0.597657725727238	CTTCCAGCAGGGGGCGCTG	CTTCCAGCAGGGGGCGTTG	14.7509283373057	12.1669307848735	2.58399755243223	CTTCCAGCAGGGGGCGCTG:4,CTTCCAGCAGGGGGCGTTG:2	010100	255.504129012251	213.95968585822	183.266440040457	NA	REF
16	84545119	84545137	1	0	TGTCCACCAGGTGGCGCTC	TGTCCACGAGGTGGCGCTC	15.6896919250319	13.4489822357559	2.24070968927596	TGTCCACCAGGTGGCGCTC:4,TGTCCACGAGGTGGCGCTC:2	100001	287.083749697754	282.320558442216	180.023611373003	NA	REF
16	84759812	84759830	-1	0.339327540612014	ACGGCACTAGGGGGCGCTG	AAGGCACTAGGGGGCGCTG	10.9471108739242	11.0648939095806	-0.117783035656384	ACGGCACTAGGGGGCGCTG:5,AAGGCACTAGGGGGCGCTG:1	100000	285.828145989121	241.385796147149	206.065026422406	NA	REF
16	85120492	85120510	-1	0.0787306384586324	TGGCCACCAGGGGTCGTGT	TGGCCACCAGGGGTCGTGT	9.41394913082149	8.89773265842062	0.516216472400867	TGGCCACCAGAGGTCGTGT:3,TGGCCACCAGGGGTCGTGT:3	110001	177.769455059039	240.422607223319	187.575971292319	62.65315	REF
16	87812848	87812866	1	0.74695882130714	CGGCCGCCAGGGGTCACTC	CGGCCGCCAGGGGTCACTC	11.7000618475417	11.2561304586057	0.44393138893596	CGGCCGCCAGGGGTCAGTC:4,CGGCCGCCAGGGGTCACTC:2	111100	402.062421692104	425.537678983442	334.657943209992	-79.14211	REF
16	89682152	89682170	1	0.404004533434076	TGGCCACCAGAGGGCAGGA	TGGCCACCAGAGGGCAGCA	15.0816590773867	16.5575655971963	-1.47590651980958	TGGCCACCAGAGGGCAGGA:5,TGGCCACCAGAGGGCAGCA:1	000001	81.9304617751077	111.743197571141	219.945829726167	NA	REF
17	603934	603952	-1	0.651001133358519	TGTCCATTAGGGGGCACCA	TGTCCATTAGGGGGCACCG	12.0068716877244	11.5899778837926	0.416893803931787	TGTCCATTAGGGGGCACCA:5,TGTCCATTAGGGGGCACCG:1	001000	0	11.0403114947429	11.2948873951811	NA	REF
17	7184037	7184055	1	0.815489233094069	CGCCCTCCAGGTGGCAGCA	CGCCCTCCAAGTGGCAGCA	11.8568332470256	7.26171339689101	4.59511985013459	CGCCCTCCAGGTGGCAGCA:5,CGCCCTCCAAGTGGCAGCA:1	000010	363.56169525924	404.801715436725	229.928645788942	NA	REF
17	9672129	9672147	-1	1	TAGCCACAAGGGAGCACTG	TAGCCACAAGGGGGCACTG	10.4631620645634	15.048129543234	-4.58496747867057	TAGCCACAAGGGAGCACTG:4,TAGCCACAAGGGGGCACTG:2	001100	0	25.1239342872962	11.2948873951811	-19.476485	ALT
17	10220745	10220763	1	0.0787306384586324	CTGGCAGCAGGGGGCGCTG	CTGGCAGCAGGGGGCGCTG	12.1505088003958	11.838729176365	0.311779624030841	CTGGCAGCAGGGGGCACTG:3,CTGGCAGCAGGGGGCGCTG:3	001110	303.882129403922	96.0666993283094	212.602702900769	207.81543	REF
17	43099503	43099521	-1	0.971666037023045	CGGCCGGCAGGTGGCAGCA	CGGCCGGGAGGTGGCAGCA	13.3330155908612	11.0923059015852	2.24070968927596	CGGCCGGCAGGTGGCAGCA:4,CGGCCGGGAGGTGGCAGCA:2	100001	246.488544325915	199.036410446385	270.747334341052	NA	REF
17	43971774	43971792	-1	0.88492633169626	CGGCCACTAGTGGGCGCGC	CGGCCACCAGTGGGCGCGC	10.7250790514627	10.9917077147166	-0.266628663253947	CGGCCACTAGTGGGCGCGC:4,CGGCCACCAGTGGGCGCGC:2	100001	339.42839701387	327.07797977306	439.487278131003	NA	REF
17	46891960	46891978	1	0.60173781639592	TGGCCACCAGGGGGAGGGA	TGCCCACCAGGGGGAGGGA	13.9131012919444	11.6307189062678	2.28238238567653	TGGCCACCAGGGGGAGGGA:5,TGCCCACCAGGGGGAGGGA:1	010000	161.97744571434	200.536104961515	200.500513740184	NA	ALT
17	47269298	47269316	-1	0.0649036645258784	AAACCACCAGGTGGGACTG	AAACCACCAGCTGGGACTG	9.55523506183578	5.42810067679069	4.12713438504509	AAACCACCAGGTGGGACTG:5,AAACCACCAGCTGGGACTG:1	100000	66.3440403983453	25.1680243621649	76.2665495539125	NA	REF
17	53591550	53591568	-1	0.291273139403098	TGGCCACTAGATGGCACCA	TGGCCACTAGATGGCGCCA	16.3384530502901	16.6502326743209	-0.311779624030844	TGGCCACTAGATGGCACCA:4,TGGCCACTAGATGGCGCCA:2	100100	153.393715138869	171.214971082612	154.536438150286	NA	REF
17	64563503	64563521	-1	0.682357385719683	CTGCCAGCAGGGGTCAGTC	CCGCCAGCAGGGGTCAGTC	12.4442141501043	12.2210705987901	0.223143551314209	CTGCCAGCAGGGGTCAGTC:4,CCGCCAGCAGGGGTCAGTC:2	100100	259.292805031398	243.258624785273	284.921914168876	NA	ALT
17	71187777	71187795	1	0	CTGCCAACAGAGGGTGCTC	CCGCCAACAGAGGGTGCTC	10.3737558483393	10.1506122970251	0.223143551314209	CTGCCAACAGAGGGTGCTC:4,CCGCCAACAGAGGGTGCTC:2	001001	244.279043643058	199.395419599206	177.315657625978	NA	ALT
17	77038618	77038636	-1	0.389497544389875	TGGCCACCAGGCGGCGCAT	TGGCCACCAGGCGGCGCAT	10.8393310286134	6.25436354994286	4.58496747867057	TGGCCACCAGGCAGCGCAT:3,TGGCCACCAGGCGGCGCAT:3	100011	185.840232377807	298.549412516991	11.2948873951811	287.25452	REF
17	80452726	80452744	-1	0.11696259916887	TGGCCAGTAGGGGTCGCCG	TGGCCAGTAGGGGTCGCCA	14.3332358026656	14.7501296065974	-0.416893803931787	TGGCCAGTAGGGGTCGCCG:5,TGGCCAGTAGGGGTCGCCA:1	000001	459.590784055123	338.996255706259	442.681295268275	NA	REF
18	3998926	3998944	-1	0.394559879108425	TGTCCAGTAGGTGGCAGAA	TGTCCAGTAGATGGCAGAA	13.7870442348165	13.2708277624156	0.516216472400867	TGTCCAGTAGGTGGCAGAA:4,TGTCCAGTAGATGGCAGAA:2	000011	113.516019833658	83.3703354785835	11.2948873951811	87.14829	REF
18	5073441	5073459	1	0.445032111824707	CGGTCACCAGGTGACAGCA	CTGTCACCAGGTGACAGCA	10.4891454537599	9.67821523754361	0.810930216216329	CGGTCACCAGGTGACAGCA:3,CTGTCACCAGGTGACAGCA:3	001110	143.165586767693	70.7945140578768	133.691554969064	72.37108	REF
18	14074373	14074391	1	0.0395919909331318	TGGCCAGCAGGGAGTGATG	TGGCCAGCACGGAGTGATG	8.38534193265525	3.79022208252066	4.59511985013459	TGGCCAGCAGGGAGTGATG:5,TGGCCAGCACGGAGTGATG:1	001000	55.644437080011	20.7264090217149	90.027697514174	NA	REF
18	29321298	29321316	1	0.0395919909331318	CCTCCACTAGATGGCGCTG	CCTCCACTAGATTGCGCTG	13.7980494756506	9.21308199698003	4.58496747867057	CCTCCACTAGATGGCGCTG:5,CCTCCACTAGATTGCGCTG:1	000100	0	106.440935775069	148.843945964641	NA	REF
18	39632282	39632300	1	0.661428031734038	TTTCCACTAGAGGGTGCTC	TTTCCACTAAAGGGTGCTC	12.0437928401319	7.44867298999728	4.59511985013459	TTTCCACTAGAGGGTGCTC:4,TTTCCACTAAAGGGTGCTC:2	100010	0	21.870867872924	11.2948873951811	NA	REF
18	49936307	49936325	-1	0.596297695504345	GAACCACCAGAGGGTGCCC	GAATCACCAGAGGGTGCCC	10.8695749549338	7.77853250157546	3.09104245335832	GAACCACCAGAGGGTGCCC:4,GAATCACCAGAGGGTGCCC:2	001010	23.1928368236996	0	11.2948873951811	NA	REF
18	56724620	56724638	-1	0	CAGCCACATGGGGGCGCTC	CAGCCACATGGGGACGCTC	10.7026061956106	8.05171440834836	2.65089178726226	CAGCCACATGGGGGCGCTC:4,CAGCCACATGGGGACGCTC:2	000101	174.537635950038	136.561852699605	147.721013192649	NA	REF
19	862006	862024	1	0.0329429542878731	GGGCCTGCAGAGGGAGCGC	GGGCCTGCAGAGGGAGCGG	8.6783882247863	9.04995178121879	-0.371563556432482	GGGCCTGCAGAGGGAGCGC:3,GGGCCTGCAGAGGGAGCGG:3	001110	37.9742441089607	0	11.2948873951811	37.97424	ALT
19	1929477	1929495	1	0	CGGCCGCCAGAGGGCGACC	CCGCCGCCAGAGGGCGACC	11.8569258053374	10.8228520378069	1.03407376753054	CGGCCGCCAGAGGGCGACC:5,CCGCCGCCAGAGGGCGACC:1	001000	326.531858990796	300.479667173937	336.386889037655	NA	REF
19	4352760	4352778	-1	0.0345296562145825	TGACCACTAGAGGGAGGGA	TGACCACTAGAGGGAAGGA	12.6724230626641	12.3606434386332	0.311779624030841	TGACCACTAGAGGGAGGGA:4,TGACCACTAGAGGGAAGGA:2	101000	288.651841539138	218.806649263693	314.668304757592	NA	ALT
19	6733532	6733550	1	0	TGGCCTGCAGGGGGCGCTC	TGGCCTGCAGGGGCCGCTC	14.728488135048	10.2858368785577	4.44265125649031	TGGCCTGCAGGGGGCGCTC:5,TGGCCTGCAGGGGCCGCTC:1	001000	39.1102928318866	0	100.400929343829	NA	REF
19	12943620	12943638	1	0.533811862485833	CGTCCAGCAGGGGTCGCTG	CGTCCAGCAGGGGTCGCTC	13.1986488387115	12.8270852822791	0.371563556432482	CGTCCAGCAGGGGTCGCTG:5,CGTCCAGCAGGGGTCGCTC:1	000100	390.194558321956	353.473959727658	386.343282324872	NA	REF
19	16032679	16032697	-1	0.0184359652436721	AGGCCAGCAGGGGATGGTT	AGGCCAGCAGGGGATGGTT	8.46357929815098	9.62673010795666	-1.16315080980568	CGGCCAGCAGGGGATGGTT:4,AGGCCAGCAGGGGATGGTT:2	001111	0	10.1814919332079	11.2948873951811	-10.73819	REF
19	17316246	17316264	1	0.131469588213071	CAGCCAGTAGGGGGCGGCT	CAGCCAGCAGGGGGCGGCT	13.3143999332791	13.581028596533	-0.266628663253947	CAGCCAGTAGGGGGCGGCT:5,CAGCCAGCAGGGGGCGGCT:1	001000	186.385979084887	144.491190164659	211.444076205854	NA	ALT
19	18572831	18572849	-1	0.0649036645258784	TGGGCAGCAGGTGGCGCTC	TGGGCAGCAGGTGGCGCTC	12.6397472902199	12.327967666189	0.311779624030841	TGGGCAGCAGGTGGCACTC:3,TGGGCAGCAGGTGGCGCTC:3	011001	414.945853419836	399.951839546611	363.092650907983	NA	REF
19	38042813	38042831	-1	0.0395919909331318	GGACCACAAGAGGGCGCAT	GGACCACAAGAGGGCGCGT	10.6747922321492	10.1892844163675	0.4855078157817	GGACCACAAGAGGGCGCAT:5,GGACCACAAGAGGGCGCGT:1	000010	48.3542211941836	79.1973160673877	65.6581448559236	NA	REF
19	41076735	41076753	1	0.287193048734416	CCTCCAGCAGGTGGCGGTA	CCTCCAGCAGGTGGCGGTA	14.1043319283991	9.70988277372662	4.39444915467244	CCTCCAGCAGGTGGGGGTA:3,CCTCCAGCAGGTGGCGGTA:3	001110	140.086293460993	0	110.826891498541	140.08629	REF
19	42205789	42205807	-1	0.0582546278806196	CGCCCACTAGAGGACGCCA	CGCCCACTAGAGGACGCTA	11.667086671342	11.8959282437708	-0.228841572428848	CGCCCACTAGAGGACGCCA:4,CGCCCACTAGAGGACGCTA:2	010001	160.318199279179	95.820138520186	94.9828995159411	NA	REF
19	46513172	46513190	1	0	TGGCCACAAGGGGGCGCCC	TGGCCACAAGGGGGCGCCC	15.6757947702777	15.2793794976894	0.396415272588246	TGGCCACAAGGTGGCGCCC:3,TGGCCACAAGGGGGCGCCC:3	010011	220.748193847862	183.252549966832	259.709208010414	-76.45666	REF
19	51925346	51925364	1	0	CCGCCCCCAGGGGGCGCTC	CCGCCACCAGGGGGCGCTC	11.3950672697972	15.7895164244696	-4.39444915467244	CCGCCCCCAGGGGGCGCTC:4,CCGCCACCAGGGGGCGCTC:2	100001	509.918258255155	595.069067602562	575.752107987567	NA	REF
20	719836	719854	-1	0.661428031734038	AGGCCAGTAGGTGGTGGTG	AGGCCAGTAGGTGGTGGTG	12.0269635103295	11.8038199590153	0.223143551314211	GGGCCAGTAGGTGGTGGTG:4,AGGCCAGTAGGTGGTGGTG:2	111010	190.285970909178	252.249064832279	256.121727813347	NA	REF
20	2668801	2668819	1	0.360936909709105	GGGCCTCCGGGGGGCGCTA	GGGCCTCCGGGAGGCGCTA	10.9875839975328	8.77201028152835	2.21557371600442	GGGCCTCCGGGGGGCGCTA:5,GGGCCTCCGGGAGGCGCTA:1	100000	141.803983854011	123.512709710763	91.2851146767147	NA	REF
20	4270703	4270721	1	0	TCTCCAGCAGGGGACGCCA	TCTCCAGCAGGGGATGCCA	12.5112323328606	10.0626933272434	2.44853900561712	TCTCCAGCAGGGGACGCCA:4,TCTCCAGCAGGGGATGCCA:2	011000	22.273266538715	10.5159111676484	76.9818000612881	NA	REF
20	5984156	5984174	-1	0.0395919909331318	TGGCCCCTAGAGGGTAGTA	TGGCCCCTAGAGGGTAGTA	9.67679034608165	8.86586012986532	0.810930216216329	TTGCCCCTAGAGGGTAGTA:5,TGGCCCCTAGAGGGTAGTA:1	111101	22.4350306760408	43.0818918629462	47.2943299448265	NA	REF
20	8703143	8703161	-1	0.661428031734038	TTGCCACTAGATGGCAGAA	TTGCCACTAGATGGCACAA	14.0931927411099	14.5371241300459	-0.44393138893596	TTGCCACTAGATGGCAGAA:3,TTGCCACTAGATGGCACAA:3	110100	106.321937461267	113.265666114977	144.099649307704	37.77771	ALT
20	9893677	9893695	-1	0.797431054023423	TGGCCGACAGGTGGAGCAC	TGGCAGACAGGTGGAGCAC	8.53498020866587	3.93986035853128	4.59511985013459	TGGCCGACAGGTGGAGCAC:4,TGGCAGACAGGTGGAGCAC:2	001001	108.825796544295	138.857324566424	116.815860538503	NA	REF
20	13283460	13283478	-1	0.60173781639592	CAGCCACTAGAGGGCCGTG	CAGCCACTAGAGGGCCGTG	11.0267348012325	8.88666863773627	2.14006616349627	CAGCCACTAGAGGGCCTTG:3,CAGCCACTAGAGGGCCGTG:3	100011	245.124561008377	189.898182191095	189.793574339271	0.104610000000008	REF
20	37419277	37419295	-1	0.797431054023423	TGGCCACCAAGTGGCAGTA	TGGCCACCAAGTGGCAGTA	12.3110885193032	16.9062083694378	-4.59511985013459	TGGCCACCAGGTGGCAGTA:4,TGGCCACCAAGTGGCAGTA:2	101011	98.4475924368037	110.896537373984	194.414033928749	NA	REF
20	37554771	37554789	1	0.326256139025312	CGACCGGCAGGGGGCGCGC	CGACCGGCAGTGGGCGCGC	11.7629449026169	7.63581051757182	4.12713438504509	CGACCGGCAGGGGGCGCGC:5,CGACCGGCAGTGGGCGCGC:1	000010	259.981382024367	299.018155282873	227.326573753857	NA	REF
20	43312353	43312371	-1	0.145296562145825	TGCCCACTGGAGGGCAGCA	TGCCCACTGGACGGCAGCA	10.8622494162325	6.854916231	4.00733318523247	TGCCCACTGGAGGGCAGCA:5,TGCCCACTGGACGGCAGCA:1	100000	76.2040254974662	205.547668788928	178.31131918303	NA	REF
20	45834495	45834513	1	0.430525122780506	TGGCCACCAGATAGCGAGC	TGGCCACCAGATGGCGAGC	8.29446264251455	12.8794301211851	-4.58496747867057	TGGCCACCAGATAGCGAGC:4,TGGCCACCAGATGGCGAGC:2	100001	323.789741781909	125.259447849463	305.220254511819	NA	REF
20	46415410	46415428	1	0.0395919909331318	TGGACTCAAGGGGGTGCTG	TGGACTCAAGGGGGTGCTG	9.05021948659331	8.01614571906278	1.03407376753054	TCGACTCAAGGGGGTGCTG:3,TGGACTCAAGGGGGTGCTG:3	011010	56.5108507110447	101.245022306477	62.543863931946	NA	REF
21	22372074	22372092	1	0.533811862485833	GGTCCAGCAGGGGGTGGTA	GGTCCAGCAGGGGGTGGTA	11.6999876017808	7.69265441654835	4.00733318523247	GGTCCAGCAGGCGGTGGTA:4,GGTCCAGCAGGGGGTGGTA:2	111100	0	61.4774678781386	64.4907178848466	33.751985	REF
21	34199084	34199102	-1	0.145296562145825	TCACCAGTAGGTGGAGGAC	TCACCGGTAGGTGGAGGAC	11.0056758524614	8.55713684684427	2.44853900561712	TCACCAGTAGGTGGAGGAC:5,TCACCGGTAGGTGGAGGAC:1	010000	38.818208086343	100.012860770716	72.9990542491187	NA	REF
21	38955056	38955074	-1	0.343785417453721	TGACCACTAGGTGGGACAT	TAACCACTAGGTGGGACAT	9.01955840567494	8.10326767380079	0.916290731874156	TGACCACTAGGTGGGACAT:4,TAACCACTAGGTGGGACAT:2	001010	87.087771621147	53.8377074426074	48.8106734388896	NA	REF
21	44238529	44238547	-1	0	ATGCCACCAGGGGGCCCAC	ATGCCACCAGGGGGCCCAC	9.60491719878626	9.08870072638539	0.516216472400867	ATGCCACCAGAGGGCCCAC:3,ATGCCACCAGGGGGCCCAC:3	011010	132.581458420283	138.459168110482	153.918662857705	NA	REF
22	19132372	19132390	1	0.94030978466188	TGAACACGAGGGGGTGCTG	TGAACACGTGGGGGTGCTG	9.80878171729233	5.96932940469902	3.83945231259331	TGAACACGAGGGGGTGCTG:5,TGAACACGTGGGGGTGCTG:1	100000	90.027697514174	198.213036152863	213.642467880157	NA	REF
22	19949951	19949969	1	0.0787306384586324	CAAACACAAGGGGGCGATG	CGAACACAAGGGGGCGATG	9.99714428954488	10.913435021419	-0.916290731874156	CAAACACAAGGGGGCGATG:4,CGAACACAAGGGGGCGATG:2	001010	126.311814526734	158.825366368513	108.098226276976	NA	REF
22	20772593	20772611	1	0.126407253494522	CAGCCGCCAGATGGCAGCA	CAGCCGCCAGATGGCAGCA	12.3500334844884	14.7985724901055	-2.44853900561712	CAGCCACCAGATGGCAGCA:4,CAGCCGCCAGATGGCAGCA:2	011110	323.286705755348	326.183057167694	351.432072161129	NA	REF
22	21052004	21052022	-1	0	CAGCCACCTGAGGGCGCCC	CAGCCACCCGAGGGCGCCC	11.322789102703	10.629641922143	0.693147180559944	CAGCCACCTGAGGGCGCCC:4,CAGCCACCCGAGGGCGCCC:2	001001	124.311772483117	100.814930497865	132.927988716031	NA	REF
22	22763817	22763835	1	0	TGGACACTAGAGGGCACTT	TGGACACTAGAGGGCACGT	12.2857023853668	10.5809542931284	1.70474809223843	TGGACACTAGAGGGCACTT:5,TGGACACTAGAGGGCACGT:1	000001	193.806661947091	60.6377029179601	198.378477794761	NA	REF
22	23152641	23152659	1	0	CCACCAGCAAGGGGCAGCA	CCACCAGCAAGGGGCAGCA	10.090943157776	14.6860630079105	-4.59511985013459	CCACCAGCAGGGGGCAGCA:5,CCACCAGCAAGGGGCAGCA:1	111110	181.528156462863	207.366174548307	235.770560383001	NA	REF
22	25164953	25164971	1	0.0736683037400831	GAGCCGCAAGGTGGTGCTA	GAGCCGCAAGGTGGTGCTA	8.65072822362581	7.77525948627191	0.875468737353899	GAGCCGCGAGGTGGTGCTA:3,GAGCCGCAAGGTGGTGCTA:3	011010	118.993437290581	124.940203971312	102.158752380659	NA	REF
22	35340019	35340037	1	0.43203626747261	TGTCCAGCAGAGGGTGTCA	TGTCCAGCAGAGGGTGTCA	10.6474448572031	9.65704615317527	0.990398704027877	TGTCCAGCAGAGGGTGTAA:4,TGTCCAGCAGAGGGTGTCA:2	010111	25.2157145983358	0	11.2948873951811	NA	REF
22	36682706	36682724	-1	0.059841329807329	CGGCCAGCAGGTGGCAGCG	CGGCCAGCAGGTGGCAGCA	15.3646607925465	15.7815545964783	-0.416893803931787	CGGCCAGCAGGTGGCAGCG:5,CGGCCAGCAGGTGGCAGCA:1	000100	354.406553115672	352.189501192251	337.517284818988	NA	REF
22	42062822	42062840	1	0.0184359652436721	CATCCGCCAGGTGGCGACA	CATCCGCCAGGTGGCGACA	10.6651235366317	11.1114106392601	-0.446287102628418	TATCCGCCAGGTGGCGACA:5,CATCCGCCAGGTGGCGACA:1	110111	551.139548140115	538.592451240518	549.488887926402	NA	REF
22	45216668	45216686	1	0.730336229693993	CGTCCACTAGGGGGAGCCA	TGTCCACTAGGGGGAGCCA	13.9362533377991	14.3825404404275	-0.446287102628419	CGTCCACTAGGGGGAGCCA:4,TGTCCACTAGGGGGAGCCA:2	010100	265.595919279277	253.418200982094	247.037699432309	NA	REF
22	45497894	45497912	1	0	CTGCCACCGGGTGGCGCAA	CTGCCACCGGGCGGCGCAA	12.0391566550697	8.42823874242552	3.61091791264422	CTGCCACCGGGTGGCGCAA:4,CTGCCACCGGGCGGCGCAA:2	001010	81.6404041448874	57.4923356676523	64.8889468102959	NA	REF
